# Supplementary material for: Site-specific molecular analysis of the bacteriota on worn spectacles
Source: Sci Rep. 2020 Mar 27;10:5577. doi: 10.1038/s41598-020-62186-6 (PMC7101307; doi:10.1038/s41598-020-62186-6)
Supplement: Supplementary file 1 — Supplementary information [file 41598_2020_62186_MOESM1_ESM.xlsx]

## Sheet: Metadata_SpectaclesV1V3_Fritz
Site-specific molecular analysis of the bacteriota on worn spectacles
Birgit Fritz, Melanie März, Severin Weis, Siegfried Wahl, Focke Ziemssen, Markus Egert
Supplementary file 1: Metadata, original OTU table and taxonomic assignment for all OTUs
#SampleID	BarcodeSequence	Sex	Age	AgeGroup	SampleSite	WearingFrequency	CleaningFrequency	Material	CleaningProduct	CleaningAggregated	SamplingMonth	Description
1B18	GATAAAAAAA	female	28	18_29	earclip	daily	weekly	plastics	soap and wipe	wet	201810	1B18
1N18	GATAAAAAAC	female	28	18_29	nosepad	daily	weekly	plastics	soap and wipe	wet	201810	1N18
1G18	GATAAAAACA	female	28	18_29	glasses	daily	weekly	glass	soap and wipe	wet	201810	1G18
2B18	GATAAAAACC	male	22	18_29	earclip	daily	weekly	metal	clothing	dry	201810	2B18
2N18	GATAAAACAA	male	22	18_29	nosepad	daily	weekly	plastics	clothing	dry	201810	2N18
2G18	GATAAAACAC	male	22	18_29	glasses	daily	weekly	glass	clothing	dry	201810	2G18
3B18	GATAAAACCA	female	21	18_29	earclip	daily	daily	metal	soap and wipe	wet	201810	3B18
3G18	GATAAACAAA	female	21	18_29	glasses	daily	daily	glass	soap and wipe	wet	201810	3G18
4B18	GATAAACAAC	male	28	18_29	earclip	daily	weekly	metal	soap and wipe	wet	201810	4B18
4N18	GATAAACACA	male	28	18_29	nosepad	daily	weekly	plastics	soap and wipe	wet	201810	4N18
4G18	GATAAACACC	male	28	18_29	glasses	daily	weekly	glass	soap and wipe	wet	201810	4G18
5B18	GATAAACCAA	male	22	18_29	earclip	daily	weekly	plastics	soap and wipe	wet	201810	5B18
5N18	GATAAACCAC	male	22	18_29	nosepad	daily	weekly	plastics	soap and wipe	wet	201810	5N18
5G18	GATAAACCCA	male	22	18_29	glasses	daily	weekly	glass	soap and wipe	wet	201810	5G18
6B18	GATAAACCCC	female	28	18_29	earclip	daily	daily	plastics	wipe and clothing	dry	201810	6B18
6N18	GATAACAAAA	female	28	18_29	nosepad	daily	daily	plastics	wipe and clothing	dry	201810	6N18
6G18	GATAACAAAC	female	28	18_29	glasses	daily	daily	glass	wipe and clothing	dry	201810	6G18
7B18	GATAACAACA	female	24	18_29	earclip	daily	weekly	plastics	wipe and clothing	dry	201810	7B18
7N18	GATAACAACC	female	24	18_29	nosepad	daily	weekly	plastics	wipe and clothing	dry	201810	7N18
7G18	GATAACACAA	female	24	18_29	glasses	daily	weekly	glass	wipe and clothing	dry	201810	7G18
8B18	GATAACACAC	female	23	18_29	earclip	daily	weekly	plastics	soap and wipe	wet	201810	8B18
8N18	GATAACACCA	female	23	18_29	nosepad	daily	weekly	plastics	soap and wipe	wet	201810	8N18
8G18	GATAACACCC	female	23	18_29	glasses	daily	weekly	glass	soap and wipe	wet	201810	8G18
9B18	GATAACCAAA	female	52	40_60	earclip	daily	weekly	plastics	clothing	dry	201810	9B18
9N18	GATAACCAAC	female	52	40_60	nosepad	daily	weekly	plastics	clothing	dry	201810	9N18
9G18	GATAACCACA	female	52	40_60	glasses	daily	weekly	glass	clothing	dry	201810	9G18
10B18	GATAACCACC	male	25	18_29	earclip	daily	weekly	metal	soap and wipe	wet	201810	10B18
10N18	GATAACCCAA	male	25	18_29	nosepad	daily	weekly	plastics	soap and wipe	wet	201810	10N18
10G18	GATAACCCAC	male	25	18_29	glasses	daily	weekly	glass	soap and wipe	wet	201810	10G18
11N18	GATAACCCCC	female	18	18_29	nosepad	daily	daily	plastics	clothing	dry	201811	11N18
11G18	GATACAAAAA	female	18	18_29	glasses	daily	daily	plastics	clothing	dry	201811	11G18
12B18	GATACAAAAC	male	23	18_29	earclip	daily	weekly	metal	wipe	dry	201811	12B18
12N18	GATACAAACA	male	23	18_29	nosepad	daily	weekly	plastics	wipe	dry	201811	12N18
12G18	GATACAAACC	male	23	18_29	glasses	daily	weekly	glass	wipe	dry	201811	12G18
13B18	GATACAACAA	female	19	18_29	earclip	daily	weekly	plastics	soap and wipe	wet	201811	13B18
13N18	GATACAACAC	female	19	18_29	nosepad	daily	weekly	plastics	soap and wipe	wet	201811	13N18
14B18	GATACAACCC	male	19	18_29	earclip	daily	weekly	plastics	soap and wipe	wet	201811	14B18
14N18	GATACACAAA	male	19	18_29	nosepad	daily	weekly	plastics	soap and wipe	wet	201811	14N18
14G18	GATACACAAC	male	19	18_29	glasses	daily	weekly	glass	soap and wipe	wet	201811	14G18
15N18	GATACACACC	male	18	18_29	nosepad	daily	weekly	plastics	wipe and clothing	dry	201811	15N18
15G18	GATACACCAA	male	18	18_29	glasses	daily	weekly	glass	wipe and clothing	dry	201811	15G18
16B18	GATACACCAC	female	21	18_29	earclip	daily	weekly	plastics	wipes	wet	201811	16B18
16N18	GATACACCCA	female	21	18_29	nosepad	daily	weekly	plastics	wipes	wet	201811	16N18
16G18	GATACACCCC	female	21	18_29	glasses	daily	weekly	glass	wipes	wet	201811	16G18
17B18	GATACCAAAA	male	21	18_29	earclip	daily	weekly	metal	wipes	wet	201811	17B18
17N18	GATACCAAAC	male	21	18_29	nosepad	daily	weekly	plastics	wipes	wet	201811	17N18
17G18	GATACCAACA	male	21	18_29	glasses	daily	weekly	glass	wipes	wet	201811	17G18
18B18	GATACCAACC	female	21	18_29	earclip	daily	weekly	plastics	clothing	dry	201811	18B18
18N18	GATACCACAA	female	21	18_29	nosepad	daily	weekly	plastics	clothing	dry	201811	18N18
18G18	GATACCACAC	female	21	18_29	glasses	daily	weekly	glass	clothing	dry	201811	18G18
19B18	GATACCACCA	male	23	18_29	earclip	daily	daily	plastics	clothing	dry	201811	19B18
19N18	GATACCACCC	male	23	18_29	nosepad	daily	daily	plastics	clothing	dry	201811	19N18
19G18	GATACCCAAA	male	23	18_29	glasses	daily	daily	glass	clothing	dry	201811	19G18
20B18	GATACCCAAC	female	27	18_29	earclip	daily	weekly	metal	soap and wipe	wet	201811	20B18
20G18	GATACCCACC	female	27	18_29	glasses	daily	weekly	glass	soap and wipe	wet	201811	20G18
21B18	GATACCCCAA	female	18	18_29	earclip	daily	daily	metal	wipes	wet	201811	21B18
21N18	GATACCCCAC	female	18	18_29	nosepad	daily	daily	plastics	wipes	wet	201811	21N18
21G18	GATACCCCCC	female	18	18_29	glasses	daily	daily	glass	wipes	wet	201811	21G18
22B18	GATCAAAAAA	male	38	30_39	earclip	daily	daily	metal	wipes	wet	201811	22B18
22N18	GATCAAAAAC	male	38	30_39	nosepad	daily	daily	plastics	wipes	wet	201811	22N18
22G18	GATCAAAACA	male	38	30_39	glasses	daily	daily	glass	wipes	wet	201811	22G18
23B18	GATCAAAACC	female	23	18_29	earclip	daily	daily	plastics	wipes	wet	201811	23B18
23N18	GATCAAACAA	female	23	18_29	nosepad	daily	daily	plastics	wipes	wet	201811	23N18
23G18	GATCAAACAC	female	23	18_29	glasses	daily	daily	glass	wipes	wet	201811	23G18
24B18	GATCAAACCA	female	24	18_29	earclip	daily	weekly	plastics	wipes	wet	201811	24B18
24N18	GATCAAACCC	female	24	18_29	nosepad	daily	weekly	plastics	wipes	wet	201811	24N18
24G18	GATCAACAAA	female	24	18_29	glasses	daily	weekly	glass	wipes	wet	201811	24G18
25B18	GATCAACAAC	female	24	18_29	earclip	daily	weekly	plastics	soap and wipe	wet	201812	25B18
25N18	GATCAACACA	female	24	18_29	nosepad	daily	weekly	plastics	soap and wipe	wet	201812	25N18
25G18	GATCAACACC	female	24	18_29	glasses	daily	weekly	glass	soap and wipe	wet	201812	25G18
26B18	GATCAACCAA	male	24	18_29	earclip	daily	weekly	metal	soap and wipe	wet	201812	26B18
26N18	GATCAACCAC	male	24	18_29	nosepad	daily	weekly	plastics	soap and wipe	wet	201812	26N18
26G18	GATCAACCCA	male	24	18_29	glasses	daily	weekly	glass	soap and wipe	wet	201812	26G18
27B18	GATCAACCCC	female	28	18_29	earclip	daily	daily	metal	soap and wipe	wet	201812	27B18
27N18	GATCACAAAA	female	28	18_29	nosepad	daily	daily	plastics	soap and wipe	wet	201812	27N18
27G18	GATCACAAAC	female	28	18_29	glasses	daily	daily	glass	soap and wipe	wet	201812	27G18
28B18	GATCACAACA	female	21	18_29	earclip	daily	weekly	plastics	wipes	wet	201812	28B18
28N18	GATCACAACC	female	21	18_29	nosepad	daily	weekly	plastics	wipes	wet	201812	28N18
28G18	GATCACACAA	female	21	18_29	glasses	daily	weekly	glass	wipes	wet	201812	28G18
29B18	GATCACACAC	male	21	18_29	earclip	daily	weekly	plastics	wipes	dry	201812	29B18
29N18	GATCACACCA	male	21	18_29	nosepad	daily	weekly	plastics	wipes	dry	201812	29N18
29G18	GATCACACCC	male	21	18_29	glasses	daily	weekly	glass	wipes	dry	201812	29G18
30B18	GATCACCAAA	female	21	18_29	earclip	daily	daily	metal	wipe and clothing	dry	201812	30B18
30N18	GATCACCAAC	female	21	18_29	nosepad	daily	daily	plastics	wipe and clothing	dry	201812	30N18
30G18	GATCACCACA	female	21	18_29	glasses	daily	daily	glass	wipe and clothing	dry	201812	30G18

## Sheet: OTU table
OTU_ID	1B18	1G18	1N18	2B18	2G18	2N18	3B18	3G18	4B18	4G18	4N18	5B18	5G18	5N18	6B18	6G18	6N18	7B18	7G18	7N18	8B18	8G18	8N18	9B18	9G18	9N18	10B18	10G18	10N18	11G18	11N18	12B18	12G18	12N18	13B18	13N18	14B18	14G18	14N18	15G18	15N18	16B18	16G18	16N18	17B18	17G18	17N18	18B18	18G18
denovo11930	0	0	0	0	0	0	0	0	0	0	0	0	0	0	0	0	0	0	0	0	0	0	0	0	0	0	0	0	0	0	0	0	0	0	0	0	0	0	0	0	0	0	0	0	0	0	0	0	0
denovo16372	0	0	0	0	0	0	0	0	0	0	0	0	0	0	0	0	0	0	0	0	0	0	0	0	0	0	0	0	0	0	0	0	0	0	0	0	0	0	0	0	0	0	0	0	0	0	0	0	0
denovo10836	0	0	0	0	0	0	0	0	0	0	0	0	0	0	0	0	0	0	0	0	0	0	0	0	0	0	0	0	0	0	0	0	0	0	0	0	0	0	0	0	0	0	0	0	0	0	0	0	0
denovo14353	0	0	0	0	0	0	0	0	0	0	0	0	0	0	0	0	0	0	0	0	0	0	0	0	0	0	0	0	0	0	0	0	0	0	0	0	0	0	0	0	0	0	0	0	0	0	0	0	0
denovo6638	0	0	0	0	0	0	0	0	0	0	0	0	0	0	0	0	0	0	0	0	0	0	0	0	0	0	0	0	0	0	0	0	0	0	0	0	0	0	0	0	0	0	0	0	0	0	0	0	0
denovo19093	0	0	0	0	0	0	0	0	0	0	0	0	0	0	0	0	0	0	0	0	0	0	0	0	0	0	0	0	0	0	0	0	0	0	0	0	0	0	0	0	0	0	0	0	0	0	0	0	0
denovo15900	0	0	0	0	0	0	0	0	0	0	0	0	0	0	0	0	0	0	0	0	0	0	0	0	0	0	0	0	0	0	0	0	0	0	0	0	0	0	0	0	0	0	0	0	0	0	0	0	0
denovo11465	0	0	0	0	0	0	0	0	0	0	0	0	0	0	0	0	0	0	0	0	0	0	0	0	0	0	0	0	0	0	0	0	0	0	0	0	0	0	0	0	0	0	0	0	0	0	0	0	0
denovo11233	0	0	0	0	0	0	0	0	0	0	0	0	0	0	0	0	0	0	0	0	0	0	0	0	0	0	0	0	0	0	0	0	0	0	0	0	0	0	0	0	0	0	0	0	0	0	0	0	0
denovo21088	0	0	0	0	0	0	0	0	0	0	0	0	0	0	0	0	0	0	0	0	0	0	0	0	0	0	0	0	0	0	0	0	0	0	0	0	0	0	0	0	0	0	0	0	0	0	0	0	0
denovo25465	0	0	0	0	0	0	0	0	0	0	0	0	0	0	0	0	0	0	0	0	0	0	0	0	0	0	0	0	0	0	0	0	0	0	0	0	0	0	0	0	0	0	0	0	0	0	0	0	0
denovo13824	0	0	0	0	0	0	0	0	0	0	0	0	0	0	0	0	0	0	0	0	0	0	0	0	0	0	0	0	0	0	0	0	0	0	0	0	0	0	0	0	0	0	0	0	0	0	0	0	0
denovo1179	0	0	0	0	0	0	0	0	0	0	0	0	0	0	0	0	0	0	0	0	0	0	0	0	0	0	0	0	0	0	0	0	0	0	0	0	0	0	0	0	0	0	0	0	0	0	0	0	0
denovo5035	0	0	0	0	0	0	0	0	0	0	0	0	0	0	0	0	0	0	0	0	0	0	0	0	0	0	0	0	0	0	0	0	0	0	0	0	0	0	0	0	0	0	0	0	0	0	0	0	0
denovo5986	0	0	0	0	0	0	0	0	0	0	0	0	0	0	0	0	0	0	0	0	0	0	0	0	0	0	0	0	0	0	0	0	0	0	0	0	0	0	0	0	0	0	0	0	0	0	0	0	0
denovo8028	0	0	0	0	0	0	0	0	0	0	0	0	0	0	0	0	0	0	0	0	0	0	0	0	0	0	0	0	0	0	0	0	0	0	0	0	0	0	0	0	0	0	0	0	0	0	0	0	0
denovo15329	0	0	0	0	0	0	0	0	0	0	0	0	0	0	0	0	0	0	0	0	0	0	0	0	0	0	0	0	0	0	0	0	0	0	0	0	0	0	0	0	0	0	0	0	0	0	0	0	1
denovo2698	0	0	0	0	0	0	0	0	0	0	0	0	0	0	0	0	0	0	0	0	0	0	0	0	0	0	0	0	0	0	0	0	0	0	0	0	0	0	0	0	0	0	0	0	0	0	0	0	0
denovo4965	0	0	0	0	0	0	0	0	0	0	0	0	0	0	0	0	0	0	0	0	0	0	0	0	0	0	0	0	0	0	0	0	0	0	0	0	0	0	0	0	0	0	0	0	0	0	0	0	0
denovo2087	0	0	0	0	0	0	0	0	0	0	0	0	0	0	0	0	0	0	0	0	0	0	0	0	0	0	0	0	0	0	0	0	0	0	0	0	0	0	0	0	0	0	0	0	0	0	0	0	0
denovo21729	0	0	0	0	0	0	0	0	0	0	0	0	0	0	0	0	0	0	0	0	0	0	0	0	0	0	0	0	0	0	0	0	0	0	0	0	0	0	0	0	0	0	0	0	0	0	0	0	0
denovo22374	0	0	0	0	0	0	0	0	0	0	0	0	0	0	0	0	0	0	0	0	0	0	0	0	0	0	0	0	0	0	0	0	0	0	0	0	0	0	0	0	0	0	0	0	0	0	0	0	0
denovo2364	0	0	0	0	0	0	0	0	0	1	0	0	0	0	0	0	0	0	0	0	0	0	0	0	0	0	0	0	0	0	0	0	0	0	0	0	0	0	0	0	0	0	0	0	0	0	0	0	0
denovo23743	0	0	0	0	0	0	0	0	0	0	0	0	0	0	0	0	0	0	0	0	0	0	0	0	0	0	0	0	0	0	0	0	0	0	0	0	0	0	0	0	0	0	0	0	0	0	0	0	0
denovo10139	0	0	0	0	0	0	0	0	0	0	0	0	0	0	0	0	0	0	0	0	0	0	0	0	0	0	0	0	0	0	0	0	0	0	0	0	0	0	0	0	0	0	0	0	0	0	0	0	0
denovo25697	0	0	0	0	0	0	0	0	0	0	0	0	0	0	0	0	0	0	0	0	0	0	0	0	0	0	0	0	0	0	0	0	0	0	0	0	0	0	0	0	0	0	0	0	0	0	0	0	0
denovo2861	0	0	0	0	0	0	0	0	0	0	0	0	0	0	0	0	0	0	0	0	0	0	0	0	0	0	0	0	0	0	0	0	0	0	0	0	0	0	0	0	0	0	0	0	0	0	0	0	0
denovo3281	0	0	0	0	0	0	0	0	0	0	0	0	0	0	0	0	0	0	0	0	0	0	0	0	0	0	0	0	0	0	0	0	0	0	0	0	0	0	0	0	0	0	0	0	0	0	0	0	0
denovo893	2	25	0	64	2810	0	0	71	595	990	235	0	133	0	55	9	0	0	0	11	0	136	13	7	1	0	580	316	212	160	191	42	3083	7	401	0	3	2651	0	49	0	5	138	10	49	712	7	1421	1493
denovo9215	0	0	0	0	0	0	0	0	0	0	0	0	0	0	0	0	0	0	0	0	0	0	0	0	0	0	0	0	0	0	0	0	0	0	0	0	0	0	0	0	0	0	0	0	0	0	0	0	0
denovo15613	0	0	0	0	0	0	0	0	0	0	0	0	0	0	0	0	0	0	0	0	0	0	0	0	0	0	0	0	0	0	0	0	0	0	0	0	0	0	0	0	0	0	0	0	0	0	0	0	0
denovo17602	0	0	0	0	0	0	0	0	0	0	0	0	0	0	0	0	0	0	0	0	0	0	0	0	0	0	0	0	0	0	0	0	0	0	0	0	0	0	0	0	0	0	0	0	0	0	0	0	0
denovo18358	0	0	0	0	0	0	0	0	0	0	0	0	0	0	0	0	0	0	0	0	0	0	0	0	0	0	0	0	0	0	0	0	0	0	0	0	0	0	0	0	0	0	0	0	0	0	0	0	0
denovo7171	0	0	0	0	0	0	0	0	0	0	0	0	0	0	0	0	0	0	0	0	0	0	0	0	0	0	0	0	0	0	0	0	0	0	0	0	0	0	0	0	0	0	0	0	0	0	0	0	0
denovo15986	0	0	0	0	0	0	0	0	0	0	0	0	0	0	0	0	0	0	0	0	0	0	0	0	0	0	0	0	0	0	0	0	0	0	0	0	0	0	0	0	0	0	0	0	0	0	0	0	0
denovo7805	0	0	0	0	0	0	0	0	0	0	0	0	0	0	0	0	0	0	0	0	0	0	0	0	0	0	0	0	0	0	0	0	0	0	0	0	0	0	0	0	0	0	0	0	0	0	0	0	0
denovo13917	0	0	0	0	0	0	0	0	0	0	0	0	0	0	0	0	0	0	0	0	0	0	0	0	0	0	0	0	0	0	0	0	0	0	0	0	0	0	0	0	0	0	0	0	0	0	0	0	0
denovo11609	0	0	0	0	0	0	0	0	0	0	0	0	0	0	0	0	0	0	0	0	0	0	0	0	0	0	0	0	0	0	0	0	0	0	0	0	0	0	0	0	0	0	0	0	0	0	0	0	0
denovo4946	0	0	0	0	0	0	0	0	0	0	0	0	0	0	0	0	0	0	0	0	0	0	0	0	0	0	0	0	0	0	0	0	0	0	0	0	0	0	0	0	0	0	0	0	0	0	0	0	0
denovo12597	0	0	0	0	0	0	0	0	0	0	0	0	0	0	0	0	0	0	0	0	0	0	0	0	0	0	0	0	0	0	0	0	0	0	0	0	0	0	0	0	0	0	0	0	0	0	0	0	0
denovo24273	0	0	0	0	0	0	0	0	0	0	0	0	0	0	0	0	0	0	0	0	0	0	0	0	0	0	0	0	0	0	0	0	0	0	0	0	0	0	0	0	0	0	0	0	0	0	0	0	0
denovo11747	0	0	0	0	0	0	0	0	0	0	0	0	0	0	0	0	0	0	0	0	0	0	0	0	0	0	0	0	0	0	0	0	0	0	0	0	0	0	0	0	0	0	0	0	0	0	0	0	0
denovo15726	0	0	0	0	0	0	0	0	0	0	0	0	0	0	0	0	0	0	0	0	0	0	0	0	0	0	0	0	0	0	0	0	0	0	0	0	0	0	0	0	0	0	0	0	0	0	0	0	0
denovo22253	0	0	0	0	0	0	0	0	0	0	0	0	0	0	0	0	0	0	0	0	0	0	0	0	0	0	0	0	0	0	0	0	0	0	0	0	0	0	0	0	0	0	0	0	0	0	0	0	0
denovo18743	0	0	0	0	0	0	0	0	0	0	0	0	0	0	0	0	0	0	0	0	0	0	0	0	0	0	0	0	0	0	0	0	0	0	0	0	0	0	0	0	0	0	0	0	0	0	0	0	0
denovo4413	0	0	0	0	0	0	0	0	0	0	0	0	0	0	0	0	0	0	0	0	0	0	0	0	0	0	0	0	0	0	0	0	0	0	0	0	0	0	0	0	0	0	0	0	0	0	0	0	0
denovo22389	0	0	0	0	0	0	0	0	0	0	0	0	0	0	0	0	0	0	0	0	0	0	0	0	0	0	0	0	0	0	0	0	0	0	0	0	0	0	0	0	0	0	0	0	0	0	0	0	0
denovo24907	0	0	0	0	0	0	0	0	0	0	0	0	0	0	0	0	0	0	0	0	0	0	0	0	0	0	0	0	0	0	0	0	0	0	0	0	0	0	0	0	0	0	0	0	0	0	0	0	0
denovo13901	0	0	0	0	0	0	0	0	0	0	0	0	0	0	0	0	0	0	0	0	0	0	0	0	0	0	0	0	0	0	0	0	0	0	0	0	0	0	0	0	0	0	0	0	0	0	0	0	0
denovo20114	0	0	0	0	0	0	0	0	0	0	0	0	0	0	0	0	0	0	0	0	0	0	0	0	0	0	0	0	0	0	0	0	0	0	0	0	0	0	0	0	0	0	0	0	0	0	0	0	0
denovo9871	0	0	0	0	0	0	0	0	1	0	0	0	0	0	0	0	0	0	0	0	0	0	0	0	0	0	0	0	0	0	0	0	0	0	0	0	0	0	0	0	0	0	0	0	0	0	0	0	0
denovo24275	0	0	0	0	0	0	0	0	0	0	0	0	0	0	0	0	0	0	0	0	0	0	0	0	0	0	0	0	0	0	0	0	0	0	0	0	0	0	0	0	0	0	0	0	0	0	0	0	0
denovo4968	0	0	0	0	0	0	0	0	0	0	0	0	0	0	0	0	0	0	0	0	0	0	0	0	0	0	0	0	0	0	0	0	0	0	0	0	0	0	0	0	0	0	0	0	0	0	0	0	1
denovo3490	0	0	0	0	0	0	0	0	0	0	0	0	0	0	0	0	0	0	0	0	0	0	0	0	0	0	0	0	0	0	0	0	0	0	0	0	0	0	0	0	0	0	0	0	0	0	0	0	0
denovo4028	0	0	0	0	0	0	0	0	0	0	0	0	0	0	0	0	0	0	0	0	0	0	0	0	0	0	0	0	0	0	0	0	0	0	0	0	0	0	0	0	0	0	0	0	0	0	0	0	0
denovo24792	0	0	0	0	0	0	0	0	0	0	0	0	0	0	0	0	0	0	0	0	0	0	0	0	0	0	0	0	0	0	0	0	0	0	0	0	0	0	0	0	0	0	0	0	0	0	0	0	0
denovo13065	0	0	0	0	0	0	0	0	0	0	0	0	0	0	0	0	0	0	0	0	0	0	0	0	0	0	0	0	0	0	0	0	0	0	0	0	0	0	0	0	0	0	0	0	0	0	0	0	0
denovo2690	0	0	0	0	0	0	0	0	0	0	0	0	0	0	0	0	0	0	0	0	0	0	0	0	0	0	0	0	0	0	0	0	0	0	0	0	0	0	0	0	0	0	0	0	0	0	0	0	0
denovo4313	0	0	0	0	0	0	0	0	0	0	0	0	0	0	0	0	0	0	0	0	0	0	0	0	0	0	0	0	0	0	0	0	0	0	0	0	0	0	0	0	0	0	0	0	0	0	0	0	0
denovo10279	0	0	0	0	0	0	0	0	0	0	0	0	0	0	0	0	0	0	0	0	0	0	0	0	0	0	0	0	0	0	0	0	0	0	0	0	0	0	0	0	0	0	0	0	0	0	0	0	0
denovo15331	0	0	0	0	0	0	0	0	0	0	0	0	0	0	0	0	0	0	0	0	0	0	0	0	0	0	0	0	0	0	0	0	0	0	0	0	0	0	0	0	0	0	0	0	0	0	0	0	0
denovo694	0	0	0	0	0	0	0	0	0	0	0	0	0	0	0	0	0	0	0	0	0	0	0	0	0	0	0	0	0	0	0	0	0	0	0	0	0	0	0	0	0	0	0	0	0	0	0	0	0
denovo2420	0	0	0	0	0	0	0	0	0	0	0	0	0	0	0	0	0	0	0	0	0	0	0	0	0	0	0	0	0	0	0	0	0	0	0	0	0	0	0	0	0	0	0	0	0	0	0	0	0
denovo18633	0	0	0	0	0	0	0	0	0	0	0	0	0	0	0	0	0	0	0	0	0	0	0	0	0	0	0	0	0	0	0	0	0	0	0	0	0	0	0	0	0	0	0	0	0	0	0	0	0
denovo24557	0	0	0	0	0	0	0	0	0	0	0	0	0	0	0	0	0	0	0	0	0	0	0	0	0	0	0	0	0	0	0	0	0	0	0	0	0	0	0	0	0	0	0	0	0	0	0	0	0
denovo10851	0	0	0	0	0	0	0	0	0	0	0	0	0	0	0	0	0	0	0	0	0	0	0	0	0	0	0	0	0	0	0	0	0	0	0	0	0	0	0	0	0	0	0	0	0	0	0	0	0
denovo2035	0	0	0	0	0	0	0	0	0	0	0	0	0	0	0	0	0	0	0	0	0	0	0	0	0	0	0	0	0	0	0	0	0	0	0	0	0	0	0	0	0	0	0	0	0	0	0	0	0
denovo22095	0	0	0	0	0	0	0	0	0	0	0	0	0	0	0	0	0	0	0	0	0	0	0	0	0	0	0	0	0	0	0	0	0	0	0	0	0	0	0	0	0	0	0	0	0	0	0	0	0
denovo8609	0	0	0	0	0	0	0	0	0	0	0	0	0	0	0	0	0	0	0	0	0	0	0	0	0	0	0	0	0	0	0	0	0	0	0	0	0	0	0	0	0	0	0	0	0	0	0	0	0
denovo2232	0	0	0	0	0	0	0	0	0	0	0	0	0	0	0	0	0	0	0	0	0	0	0	0	0	0	0	0	0	0	0	0	0	0	0	0	0	0	0	0	0	0	0	0	0	0	0	0	0
denovo23996	0	0	0	0	0	0	0	0	0	0	0	0	0	0	0	0	0	0	0	0	0	0	0	0	0	0	0	0	0	0	0	0	0	0	0	0	0	0	0	0	0	0	0	0	0	0	0	0	0
denovo2725	0	0	0	0	0	0	0	0	0	0	0	0	0	0	0	0	0	0	0	0	0	0	0	0	0	0	0	0	0	0	0	0	0	0	0	0	0	0	0	0	0	0	0	0	0	0	0	0	0
denovo17869	0	0	0	0	0	0	0	0	0	0	0	0	0	0	0	0	0	0	0	0	0	0	0	0	0	0	0	0	0	0	0	0	0	0	0	0	0	0	0	0	0	0	0	0	0	0	0	0	0
denovo4908	0	0	0	0	0	0	0	0	0	0	0	0	0	0	0	0	0	0	0	0	0	0	0	0	0	0	0	0	0	0	0	0	0	0	0	0	0	0	0	0	0	0	0	0	0	0	0	0	0
denovo16658	0	0	0	0	0	0	0	0	0	0	0	0	0	0	0	0	0	0	0	0	0	0	0	0	0	0	0	0	0	0	0	0	0	0	0	0	0	0	0	0	0	0	0	0	0	1	0	0	0
denovo21065	0	0	0	0	0	0	0	0	0	0	0	0	0	0	0	0	0	0	0	0	0	0	0	0	0	0	0	0	0	0	0	0	0	0	0	0	0	0	0	0	0	0	0	0	0	0	0	0	0
denovo25951	0	0	0	0	0	0	0	0	0	0	0	0	0	0	0	0	0	0	0	0	0	0	0	0	0	0	0	0	0	0	0	0	0	0	0	0	0	0	0	0	0	0	0	0	0	0	0	0	0
denovo15479	0	0	0	0	0	0	0	0	0	0	0	0	0	0	0	0	0	0	0	0	0	0	0	0	0	0	0	0	0	0	0	0	0	0	0	0	0	0	0	0	0	0	0	0	0	0	0	0	0
denovo23469	0	0	0	0	0	0	0	0	0	0	0	0	0	0	0	0	0	0	0	0	0	0	0	0	0	0	0	0	0	0	0	0	0	0	0	0	0	0	0	0	0	0	0	0	0	0	0	0	0
denovo23215	0	0	0	0	0	0	0	0	0	0	0	0	0	0	0	0	0	0	0	0	0	0	0	0	0	0	0	0	0	0	0	0	0	0	0	0	0	0	0	0	0	0	0	0	0	0	0	0	0
denovo18074	0	0	0	0	0	0	0	0	0	0	0	0	0	0	0	0	0	0	0	0	0	0	0	0	0	0	0	0	0	0	0	0	0	0	0	0	0	0	0	0	0	0	0	0	0	0	0	0	0
denovo6314	0	0	0	0	0	0	0	0	0	0	0	0	0	0	0	0	0	0	0	0	0	0	0	0	0	0	0	0	0	0	0	0	0	0	0	0	0	0	0	0	0	0	0	0	0	0	0	0	0
denovo17771	0	0	0	0	0	0	0	0	0	0	0	0	0	0	0	0	0	0	0	0	0	0	0	0	0	0	0	0	0	0	0	0	0	0	0	0	0	0	0	0	0	0	0	0	0	0	0	0	0
denovo1349	0	0	0	0	0	0	0	0	0	0	0	0	0	0	0	0	0	0	0	0	0	0	0	0	0	0	0	0	0	0	0	0	0	0	0	0	0	0	0	0	0	0	0	0	0	0	0	0	0
denovo3873	0	0	0	0	0	0	0	0	0	0	0	0	0	0	0	0	0	0	0	0	0	0	0	0	0	0	0	0	0	0	0	0	0	0	0	0	0	0	0	0	0	0	0	0	0	0	0	0	0
denovo21391	0	0	0	0	0	0	0	0	0	0	0	0	0	0	0	0	0	0	0	0	0	0	0	0	0	0	0	0	0	0	0	0	0	0	0	0	0	0	0	0	0	0	0	0	0	0	0	0	0
denovo25031	0	0	0	0	0	0	0	0	0	0	0	0	0	0	0	0	0	0	0	0	0	0	0	0	0	0	0	0	0	0	0	0	0	0	0	0	0	0	0	0	0	0	0	0	0	0	0	0	0
denovo23041	0	0	0	0	0	0	0	0	0	0	0	0	0	0	0	0	0	0	0	0	0	0	0	0	0	0	0	0	1	0	0	0	0	0	0	0	0	0	0	0	0	0	0	0	0	0	0	0	0
denovo13900	0	0	0	0	0	0	0	0	0	0	0	0	0	0	0	0	0	0	0	0	0	0	0	0	0	0	0	0	0	0	0	0	0	0	0	0	0	0	0	0	0	0	0	0	0	0	0	0	0
denovo6839	0	0	0	0	0	0	0	0	0	0	0	0	0	0	0	0	0	0	0	0	0	0	0	0	0	0	0	0	0	0	0	0	0	0	0	0	0	0	0	0	0	0	0	0	0	0	0	0	0
denovo16066	0	0	0	0	0	0	0	0	0	0	0	0	0	0	0	0	0	0	0	0	0	0	0	0	0	0	0	0	0	0	0	0	0	0	0	0	0	0	0	0	0	0	0	0	0	0	0	0	0
denovo24809	0	0	0	0	0	0	0	0	0	0	0	0	0	0	0	0	0	0	0	0	0	0	0	0	0	0	0	0	0	0	0	0	0	0	0	0	0	0	0	0	0	0	0	0	0	0	0	0	0
denovo4235	0	0	0	0	0	0	0	0	0	0	0	0	0	0	0	0	0	0	0	0	0	0	0	0	0	0	0	0	0	0	0	0	0	0	0	0	0	0	0	0	0	0	0	0	0	0	0	0	0
denovo15111	0	0	0	0	0	0	0	0	0	0	0	0	0	0	0	0	0	0	0	0	0	0	0	0	0	0	0	0	0	0	0	0	0	0	0	0	0	0	0	0	0	0	0	0	0	0	0	0	0
denovo14635	0	0	0	0	0	0	0	0	0	0	0	0	0	0	0	0	0	0	0	0	0	0	0	0	0	0	0	0	0	0	0	0	0	0	0	0	0	0	0	0	0	0	0	0	0	0	0	0	0
denovo30	0	0	0	0	0	0	0	0	0	0	0	0	0	0	0	0	0	0	0	0	0	0	0	0	0	0	0	0	0	0	0	0	0	0	0	0	0	0	0	0	0	0	0	0	0	0	0	0	0
denovo8486	0	0	0	1	0	0	0	0	0	0	0	0	0	0	0	0	0	1	0	0	0	1	0	0	0	0	0	0	0	0	0	0	0	0	0	0	0	1	0	0	0	0	0	0	0	1	0	0	0
denovo560	0	0	0	0	0	0	0	0	0	0	0	0	0	0	0	0	0	0	0	0	0	0	0	0	0	0	0	0	0	0	0	0	0	0	0	0	0	0	0	0	0	0	0	0	0	0	0	0	0
denovo24617	0	0	0	0	0	0	0	0	0	0	0	0	0	0	0	0	0	0	0	0	0	0	0	0	0	0	0	0	0	0	0	0	0	0	0	0	0	0	0	0	0	0	0	0	0	0	0	0	0
denovo5794	0	0	0	0	0	0	0	0	0	0	0	0	0	0	0	0	0	0	0	0	0	0	0	0	0	0	0	0	0	0	0	0	0	0	0	0	0	0	0	0	0	0	0	0	0	0	0	0	0
denovo418	0	0	0	0	0	0	0	0	0	0	0	0	0	0	0	0	0	0	0	0	0	0	0	0	0	0	0	0	0	0	0	0	0	0	0	0	0	0	0	0	0	0	0	0	0	0	0	0	0
denovo16252	0	0	0	0	0	0	0	0	0	0	0	0	0	0	0	0	0	0	0	0	0	0	0	0	0	0	0	0	0	0	0	0	0	0	0	0	0	0	0	0	0	0	0	0	0	0	0	0	0
denovo4533	0	0	0	0	0	0	0	0	0	0	0	0	0	0	0	0	0	0	0	0	0	0	0	0	0	0	0	0	0	0	0	0	0	0	0	0	0	0	0	0	0	0	0	0	0	0	0	0	0
denovo9862	0	0	0	0	0	0	0	0	0	0	0	0	0	0	0	0	0	0	0	0	0	0	0	0	0	0	0	0	0	0	0	0	0	0	0	0	0	0	0	0	0	0	0	0	0	0	0	0	0
denovo17377	0	0	0	0	0	0	0	0	0	0	0	0	0	0	0	0	0	0	0	0	0	0	0	0	0	0	0	0	0	0	0	0	0	0	0	0	0	0	0	0	0	0	0	0	0	0	0	0	0
denovo22580	0	0	0	0	0	0	0	0	0	0	0	0	0	0	0	0	0	0	0	0	0	0	0	0	0	0	0	0	0	0	0	0	0	0	0	0	0	0	0	0	0	0	0	0	0	0	0	0	0
denovo3812	0	0	0	0	0	0	0	0	0	0	0	0	0	0	0	0	0	0	0	0	0	0	0	0	0	0	0	0	0	0	0	0	0	0	0	0	0	0	0	0	0	0	0	0	0	0	0	0	0
denovo3127	0	0	0	0	0	0	0	0	0	0	0	0	0	0	0	0	0	0	0	0	0	0	0	0	0	0	0	0	0	0	0	0	0	0	0	0	0	0	0	0	0	0	0	0	0	0	0	0	0
denovo16488	0	0	0	0	0	0	0	0	0	0	0	0	0	0	0	0	0	0	0	0	0	0	0	0	0	0	0	0	0	0	0	0	0	0	0	0	0	0	0	0	0	0	0	0	0	0	0	0	0
denovo15859	0	0	0	0	0	0	0	0	0	0	0	0	0	0	0	0	0	0	0	0	0	0	0	0	0	0	0	0	0	0	0	0	0	0	0	0	0	0	0	0	0	0	0	0	0	0	0	0	0
denovo17625	0	0	0	0	0	0	0	0	0	0	0	0	0	0	0	0	0	0	0	0	0	0	0	0	0	0	0	0	0	0	0	0	0	0	0	0	0	0	0	0	0	0	0	0	0	0	0	0	0
denovo18022	0	0	0	0	0	0	0	0	0	0	0	0	0	0	0	0	0	0	0	0	0	0	0	0	0	0	0	0	0	0	0	0	0	0	0	0	0	0	0	0	0	0	0	0	0	0	0	0	0
denovo10168	0	0	0	0	0	0	0	0	0	0	0	0	0	0	0	0	0	0	0	0	0	0	0	0	0	0	0	0	0	0	0	0	0	0	0	0	0	0	0	0	0	0	0	0	0	0	0	0	0
denovo3159	0	0	0	0	0	0	0	0	0	0	0	0	0	0	0	0	0	0	0	0	0	0	0	0	0	0	0	0	0	0	0	0	0	0	0	0	0	0	0	0	0	0	0	0	0	0	0	0	0
denovo23497	0	0	0	0	0	0	0	0	0	0	0	0	0	0	0	0	0	0	0	0	0	0	0	0	0	0	0	0	0	0	0	0	0	0	0	0	0	0	0	0	0	0	0	0	0	0	0	0	0
denovo12399	0	0	0	0	0	0	0	0	0	0	0	0	0	0	0	0	0	0	0	0	0	0	0	0	0	0	0	0	0	0	0	0	0	0	0	0	0	0	0	0	0	0	0	0	0	0	0	0	0
denovo18751	0	0	0	0	0	0	0	0	0	0	0	0	0	0	0	0	0	0	0	0	0	0	0	0	0	0	0	0	0	0	0	0	0	0	0	0	0	0	0	0	0	0	0	0	0	0	0	0	0
denovo9438	0	0	0	0	0	0	0	0	0	0	0	0	0	0	0	0	0	0	0	0	0	0	0	0	0	0	0	0	0	0	0	0	0	0	0	0	0	0	0	0	0	0	0	0	0	0	0	0	0
denovo7073	0	0	0	0	0	0	0	0	0	0	0	0	0	0	0	1	0	0	0	0	0	0	0	0	0	0	0	0	0	0	0	0	0	0	0	0	0	0	0	0	0	0	0	0	0	0	0	0	1
denovo23507	0	0	0	0	0	0	0	0	0	0	0	0	0	0	0	0	0	0	0	0	0	0	0	0	0	0	0	0	0	0	0	0	0	0	0	0	0	0	0	0	0	0	0	0	0	0	0	0	0
denovo8924	0	0	0	0	0	0	0	0	0	0	0	0	0	0	0	0	0	0	0	0	0	0	0	0	0	0	0	0	0	0	0	0	0	0	0	0	0	0	0	0	0	0	0	0	0	0	0	0	0
denovo21657	0	0	0	0	0	0	0	0	0	0	0	0	0	0	0	0	0	0	0	0	0	0	0	0	0	0	0	0	0	0	0	0	0	0	0	0	0	0	0	0	0	0	0	0	0	0	0	0	1
denovo2564	0	0	0	0	0	0	0	0	0	0	0	0	0	0	0	0	0	0	0	0	0	0	0	0	0	0	0	0	0	0	0	0	0	0	0	0	0	0	0	0	0	0	0	0	0	0	0	0	0
denovo15106	0	0	0	0	0	0	0	0	1	0	0	0	0	0	0	0	0	0	0	0	0	0	0	0	0	0	0	0	0	0	0	0	0	0	0	0	0	0	0	0	0	0	0	0	0	0	0	0	1
denovo3766	0	0	0	0	0	0	0	0	0	0	0	0	0	0	0	0	0	0	0	0	0	0	0	0	0	0	0	0	0	0	0	0	0	0	0	0	0	0	0	0	0	0	0	0	0	0	0	0	0
denovo8379	0	0	0	0	0	0	0	0	0	0	0	0	0	0	0	0	0	0	0	0	0	0	0	0	0	0	0	0	0	0	0	0	0	0	0	0	0	0	0	0	0	0	0	0	0	0	0	0	0
denovo19766	0	0	0	0	0	0	0	0	0	0	0	0	0	0	0	0	0	0	0	0	0	0	0	0	0	0	0	0	0	0	0	0	0	0	0	0	0	0	0	0	0	0	0	0	0	0	0	0	0
denovo10765	0	0	0	0	0	0	0	0	0	0	0	0	0	0	0	0	0	0	0	0	0	0	0	0	0	0	0	0	0	0	0	0	0	0	0	0	0	0	0	0	0	0	0	0	0	0	0	0	0
denovo5819	0	0	0	0	0	0	0	0	0	0	0	0	0	0	0	0	0	0	0	0	0	0	0	0	0	0	0	0	0	0	0	0	0	0	0	0	0	0	0	0	0	0	0	0	0	0	0	0	0
denovo14538	0	0	0	0	0	0	0	0	0	0	0	0	0	0	0	0	0	0	0	0	0	0	0	0	0	0	0	0	0	0	0	0	0	0	0	0	0	0	0	0	0	0	0	0	0	0	0	0	0
denovo5675	0	0	0	0	0	0	0	0	0	0	0	0	0	0	0	0	0	0	0	0	0	0	0	0	0	0	0	0	0	0	0	0	0	0	0	0	0	0	0	0	0	0	0	0	0	0	0	0	0
denovo21493	0	0	0	0	0	0	0	0	0	0	0	0	0	0	0	0	0	0	0	0	0	0	0	0	0	0	0	0	0	0	0	0	0	0	0	0	0	0	0	0	0	0	0	0	0	0	0	0	0
denovo2159	0	0	0	0	0	0	0	0	0	0	0	0	0	0	0	0	0	0	0	0	0	0	0	0	0	0	0	0	0	0	0	0	0	0	0	0	0	0	0	0	0	0	0	0	0	0	0	0	0
denovo2129	0	0	0	0	0	0	0	0	0	0	0	0	0	0	1	1	0	0	0	0	0	0	0	0	0	0	0	0	0	0	0	0	0	0	0	0	0	1	0	0	0	0	0	0	0	0	0	0	1
denovo17482	0	0	0	0	0	0	0	0	0	0	0	0	0	0	0	0	0	0	0	0	0	0	0	0	0	0	0	0	0	0	0	0	0	0	0	0	0	0	0	0	0	0	0	0	0	0	0	0	0
denovo3467	0	0	0	0	0	0	0	0	0	0	0	0	0	0	0	0	0	0	0	0	0	0	0	0	0	0	0	0	0	0	0	0	0	0	0	0	0	0	0	0	0	0	0	0	0	0	0	0	0
denovo9518	0	0	0	0	0	0	0	0	0	0	0	0	0	0	0	0	0	0	0	0	0	0	0	0	0	0	0	0	0	0	0	0	0	0	0	0	0	0	0	0	0	0	0	0	0	0	0	0	0
denovo21486	0	0	0	0	0	0	0	0	0	0	0	0	0	0	0	0	0	0	0	0	0	0	0	0	0	0	0	0	0	0	0	0	0	0	0	0	0	0	0	0	0	0	0	0	0	0	0	0	0
denovo14177	0	0	0	0	0	0	0	0	0	0	0	0	0	0	0	0	0	0	0	0	0	0	0	0	0	0	0	0	0	0	0	0	0	0	0	0	0	0	0	0	0	0	0	0	0	0	0	0	0
denovo15294	0	0	0	0	0	0	0	0	0	0	0	0	0	0	0	0	0	0	0	0	0	0	0	0	0	0	0	0	0	0	0	0	0	0	0	0	0	0	0	0	0	0	0	0	0	0	0	0	0
denovo4787	0	0	0	0	0	0	0	0	0	0	0	0	0	0	0	0	0	0	0	0	0	0	0	0	0	0	0	0	0	0	0	0	0	0	0	0	0	0	0	0	0	0	0	0	0	0	0	0	0
denovo24332	0	0	0	0	0	0	0	0	0	0	0	0	0	0	0	0	0	0	0	0	0	0	0	0	0	0	0	0	0	0	0	0	0	0	0	0	0	0	0	0	0	0	0	0	0	0	0	0	0
denovo6806	0	0	0	0	0	0	0	0	0	0	0	0	0	0	0	0	0	0	0	0	0	0	0	0	0	0	0	0	0	0	0	0	0	0	0	0	0	0	0	0	0	0	0	0	0	0	0	0	0
denovo13460	0	0	0	0	0	0	0	0	0	0	0	0	0	0	0	0	0	0	0	0	0	0	0	0	0	0	0	0	0	0	0	0	0	0	0	0	0	0	0	0	0	0	0	0	0	0	0	0	0
denovo25081	0	0	0	0	0	0	0	0	0	0	0	0	0	0	0	0	0	0	0	0	0	0	0	0	0	0	0	0	0	0	0	0	0	0	0	0	0	0	0	0	0	0	0	0	0	0	0	0	0
denovo2701	0	0	0	0	0	0	0	0	0	0	0	0	0	0	0	0	0	0	0	0	0	0	0	0	0	0	0	0	0	0	0	0	0	0	0	0	0	0	0	0	0	0	0	0	0	1	0	0	0
denovo15458	0	0	0	0	0	0	0	0	0	0	0	0	0	0	0	0	0	0	0	0	0	0	0	0	0	0	0	0	0	0	0	0	0	0	0	0	0	0	0	0	0	0	0	0	0	0	0	0	0
denovo19743	0	0	0	0	0	0	0	0	0	0	0	0	0	0	0	0	0	0	0	0	0	0	0	0	0	0	0	0	0	0	0	0	0	0	0	0	0	0	0	0	0	0	0	0	0	0	0	0	0
denovo17772	0	0	0	0	0	0	0	0	0	0	0	0	0	0	0	0	0	0	0	0	0	0	0	0	0	0	0	0	0	0	0	0	0	0	0	0	0	0	0	0	0	0	0	0	0	0	0	0	0
denovo23978	0	0	0	0	0	0	0	0	0	0	0	0	0	0	0	0	0	0	0	0	0	0	0	0	0	0	0	0	0	0	0	0	0	0	0	0	0	0	0	0	0	0	0	0	0	0	0	0	0
denovo12049	0	0	0	0	0	0	0	0	0	0	0	0	0	0	0	0	0	0	0	0	0	0	0	0	0	0	0	0	0	0	0	0	0	0	0	0	0	0	0	0	0	0	0	0	0	0	0	0	0
denovo18027	0	0	0	0	0	0	0	0	0	0	0	0	0	0	0	0	0	0	0	0	0	0	0	0	0	0	0	0	0	0	0	0	0	0	0	0	0	0	0	0	0	0	0	0	0	0	0	0	0
denovo8286	0	0	0	0	0	0	0	0	0	0	0	0	0	0	0	0	0	0	0	0	0	0	0	0	0	0	0	0	0	0	0	0	0	0	0	0	0	0	0	0	0	0	0	0	0	0	0	0	0
denovo15561	0	0	0	0	0	0	0	0	0	0	0	0	0	0	0	0	0	0	0	0	0	0	0	0	0	0	0	0	0	0	0	0	0	0	0	0	0	0	0	0	0	0	0	0	0	0	0	0	0
denovo18402	0	0	0	0	0	0	0	0	0	0	0	0	0	0	0	0	0	0	0	0	0	0	0	0	0	0	0	0	0	0	0	0	0	0	0	0	0	0	0	0	0	0	0	0	0	0	0	0	0
denovo2799	0	0	0	0	0	0	0	0	0	0	0	0	0	0	0	0	0	0	0	0	0	0	0	0	0	0	0	0	0	0	0	0	0	0	0	0	0	0	0	0	0	0	0	0	0	0	0	0	0
denovo8731	0	0	0	0	0	0	0	0	0	0	0	0	0	0	0	0	0	0	0	0	0	0	0	0	0	0	0	0	0	0	0	0	0	0	0	0	0	0	0	0	0	0	0	0	0	0	0	0	0
denovo9275	0	0	0	0	0	0	0	0	0	0	0	0	0	0	0	0	0	0	0	0	0	0	0	0	0	0	0	0	0	0	0	0	0	0	0	0	0	0	0	0	0	0	0	0	0	1	0	0	0
denovo18281	0	0	0	0	0	0	0	0	0	0	0	0	0	0	0	0	0	0	0	0	0	0	0	0	0	0	0	0	0	0	0	0	0	0	0	0	0	0	0	0	0	0	0	0	0	1	0	0	0
denovo22086	0	0	0	0	0	0	0	0	0	0	0	0	0	0	0	0	0	0	0	0	0	0	0	0	0	0	0	0	0	0	0	0	0	0	0	0	0	0	0	0	0	0	0	0	0	0	0	0	0
denovo23755	0	0	0	0	0	0	0	0	0	0	0	0	0	0	0	0	0	0	0	0	0	0	0	0	0	0	0	0	0	0	0	0	0	0	0	0	0	0	0	0	0	0	0	0	0	1	0	0	0
denovo23496	0	0	0	0	0	0	0	0	0	0	0	0	0	0	0	0	0	0	0	0	0	0	0	0	0	0	0	0	0	0	0	0	0	0	0	0	0	0	0	0	0	0	0	0	0	0	0	0	0
denovo26238	0	0	0	0	0	0	0	0	0	0	0	0	0	0	0	0	0	0	0	0	0	0	0	0	0	0	0	0	0	0	0	0	0	0	0	0	0	0	0	0	0	0	0	0	0	0	0	0	1
denovo23252	0	0	0	0	0	0	0	0	0	0	0	0	0	0	0	0	0	0	0	0	0	0	0	0	0	0	0	0	0	0	0	0	0	0	0	0	0	0	0	0	0	0	0	0	0	0	0	0	0
denovo11162	0	0	0	0	0	0	0	0	0	0	0	0	0	0	0	0	0	0	0	0	0	0	0	0	0	0	0	0	0	0	0	0	0	0	0	0	0	0	0	0	0	0	0	0	0	0	0	0	0
denovo11954	0	0	0	0	0	0	0	0	0	0	0	0	0	0	0	0	0	0	0	0	0	0	0	0	0	0	0	0	0	0	0	0	0	0	0	0	0	0	0	0	0	0	0	0	0	0	0	0	0
denovo18555	0	0	0	0	0	0	0	0	0	0	0	0	0	0	0	0	0	0	0	0	0	0	0	0	0	0	0	0	0	0	0	0	0	0	0	0	0	0	0	0	0	0	0	0	0	0	0	0	0
denovo25077	0	0	0	0	0	0	0	0	0	0	0	0	0	0	0	0	0	0	0	0	0	0	0	0	0	0	0	0	0	0	0	0	0	0	0	0	0	0	0	0	0	0	0	0	0	0	0	0	0
denovo10601	0	0	0	0	0	0	0	0	0	0	0	0	0	0	0	0	0	0	0	0	0	0	0	0	0	0	0	0	0	0	0	0	0	0	0	0	0	0	0	0	0	0	0	0	0	0	0	0	1
denovo26211	0	0	0	0	0	0	0	0	0	0	0	0	0	0	0	0	0	0	0	0	0	0	0	0	0	0	0	0	0	0	0	0	0	0	0	0	0	0	0	0	0	0	0	0	0	0	0	0	1
denovo2860	0	0	0	0	0	0	0	0	0	0	0	0	0	0	0	0	0	0	0	0	0	0	0	0	0	0	0	0	0	0	0	0	0	0	0	0	0	0	0	0	0	0	0	0	0	0	0	0	0
denovo23575	0	0	0	0	0	0	0	0	0	0	0	0	0	0	1	0	0	0	0	0	0	0	0	0	0	0	0	0	0	0	0	0	0	0	0	0	0	0	0	0	0	0	0	0	0	1	0	0	0
denovo898	0	0	0	0	0	0	0	0	0	0	0	0	0	0	0	0	0	0	0	0	0	0	0	0	0	0	0	0	0	0	0	0	0	0	0	0	0	0	0	0	0	0	0	0	0	0	0	0	0
denovo1807	0	0	0	0	0	0	0	0	0	0	0	0	0	0	0	0	0	0	0	0	0	0	0	0	0	0	0	0	0	0	0	0	0	0	0	0	0	0	0	0	0	0	0	0	0	0	0	0	0
denovo455	0	0	0	0	0	0	0	0	1	0	0	0	0	0	0	0	0	0	0	0	0	0	0	0	0	0	0	0	0	0	0	0	0	0	0	0	0	0	0	0	0	0	0	0	0	0	0	0	1
denovo25296	0	0	0	0	0	0	0	0	0	0	0	0	0	0	0	0	0	0	0	0	0	0	0	0	0	0	0	0	0	0	0	0	0	0	0	0	0	0	0	0	0	0	0	0	0	0	0	0	0
denovo15530	0	0	0	0	0	0	0	0	0	0	0	0	0	0	0	0	0	0	0	0	0	0	0	0	0	0	0	0	0	0	0	0	0	0	0	0	0	0	0	0	0	0	0	0	0	0	0	0	0
denovo17835	0	0	0	0	0	0	0	0	0	0	0	0	0	0	0	0	0	0	0	0	0	0	0	0	0	0	0	0	0	0	0	0	0	0	0	0	0	0	0	0	0	0	0	0	0	0	0	0	0
denovo25626	0	0	0	0	0	0	0	0	0	1	0	0	0	0	0	0	0	0	0	0	0	0	0	0	0	0	0	0	0	0	0	0	0	0	0	0	0	0	0	0	0	0	0	0	0	0	0	0	0
denovo8405	0	0	0	0	0	0	0	0	0	0	0	0	0	0	0	0	0	0	0	0	0	0	0	0	0	0	0	0	0	0	0	0	0	0	0	0	0	0	0	0	0	0	0	0	0	0	0	0	0
denovo21345	0	0	0	0	0	0	0	0	0	1	0	0	0	0	0	0	0	0	0	0	0	0	0	0	0	0	0	0	0	0	0	0	0	0	0	0	0	0	0	0	0	0	0	0	0	0	0	0	0
denovo241	0	0	0	0	0	0	0	0	0	0	0	0	0	0	0	0	0	0	0	0	0	0	0	0	0	0	0	0	0	0	0	0	0	0	0	0	0	0	0	0	0	0	0	0	0	0	0	0	0
denovo13293	0	0	0	0	0	0	0	0	0	0	0	0	0	0	0	0	0	0	0	0	0	0	0	0	0	0	0	0	0	0	0	0	0	0	0	0	0	0	0	0	0	0	0	0	0	0	0	0	0
denovo20228	0	0	0	0	0	0	0	0	0	0	0	0	0	0	0	0	0	0	0	0	0	0	0	0	0	0	0	0	0	0	0	0	0	0	0	0	0	0	0	0	0	0	0	0	0	0	0	0	0
denovo23627	0	0	0	0	0	0	0	0	0	0	0	0	0	0	0	0	0	0	0	0	0	0	0	0	0	0	0	0	0	0	0	0	0	0	0	0	0	0	0	0	0	0	0	0	0	0	0	0	0
denovo6487	0	0	0	0	0	0	0	0	0	0	0	0	0	0	0	0	0	0	0	0	0	0	0	0	0	0	0	0	0	0	0	0	0	0	0	0	0	0	0	0	0	0	0	0	0	1	0	0	0
denovo9049	0	0	0	0	0	0	0	0	0	0	0	0	0	0	0	0	0	0	0	0	0	0	0	0	0	0	0	0	0	0	0	0	0	0	0	0	0	0	0	0	0	0	0	0	0	0	0	0	0
denovo2005	0	0	0	0	0	0	0	0	0	0	0	0	0	0	0	0	0	0	0	0	0	0	0	0	0	0	0	0	0	0	0	0	0	0	0	0	0	0	0	0	0	0	0	0	0	0	0	0	1
denovo17837	0	0	0	0	0	0	0	0	0	0	0	0	0	0	0	0	0	0	0	0	0	0	0	0	0	0	0	0	0	0	0	0	0	0	0	0	0	0	0	0	0	0	0	0	0	0	0	0	0
denovo18634	0	0	0	0	0	0	0	0	0	0	0	0	0	0	0	0	0	0	0	0	0	0	0	0	0	0	0	0	0	0	0	0	0	0	0	0	0	0	0	0	0	0	0	0	0	0	0	0	0
denovo1743	0	0	0	0	0	0	0	0	0	0	0	0	0	0	0	0	0	0	0	0	0	0	0	0	0	0	0	0	0	0	0	0	0	0	0	0	0	0	0	0	0	0	0	0	0	0	0	0	0
denovo20827	0	0	0	0	0	0	0	0	0	0	0	0	0	0	0	0	0	0	0	0	0	1	0	0	0	0	0	0	0	0	0	0	0	0	0	0	0	0	0	0	0	0	0	0	0	0	0	0	0
denovo3535	0	0	0	0	0	0	0	0	0	0	0	0	0	0	0	0	0	0	0	0	0	0	0	0	0	0	0	0	0	0	0	0	0	0	0	0	0	0	0	0	0	0	0	0	0	0	0	0	1
denovo10713	0	0	0	0	0	0	0	0	0	0	0	0	0	0	0	0	0	0	0	0	0	0	0	0	0	0	0	0	0	0	0	0	0	0	0	0	0	0	0	0	0	0	0	0	0	0	0	0	0
denovo12285	0	0	0	0	0	0	0	0	0	0	0	0	0	0	0	0	0	0	0	0	0	0	0	0	0	0	0	0	0	0	0	0	0	0	0	0	0	0	0	0	0	0	0	0	0	0	0	0	0
denovo12118	0	0	0	0	0	0	0	0	0	0	0	0	0	0	0	0	0	0	0	0	0	0	0	0	0	0	0	0	0	0	0	0	0	0	0	0	0	0	0	0	0	0	0	0	0	0	0	0	0
denovo10211	0	0	0	0	0	0	0	0	0	0	0	0	0	0	0	0	0	0	0	0	0	1	0	0	0	0	0	0	0	0	0	0	0	0	0	0	0	0	0	0	0	0	0	0	0	0	0	0	0
denovo3853	0	0	0	0	0	0	0	0	0	0	0	0	0	0	0	0	0	0	0	0	0	0	0	0	0	0	0	0	0	0	0	0	0	0	0	0	0	0	0	0	0	0	0	0	0	0	0	0	0
denovo13752	0	0	0	0	0	0	0	0	0	0	0	0	0	0	0	0	0	0	0	0	0	0	0	0	0	0	0	1	0	0	0	0	0	0	0	0	0	0	0	0	0	0	0	0	0	1	0	0	0
denovo3881	0	0	0	0	0	0	0	0	0	0	0	0	0	0	0	0	0	0	0	0	0	0	0	0	0	0	0	0	0	0	0	0	0	0	0	0	0	0	0	0	0	0	0	0	0	0	0	0	0
denovo12763	0	0	0	0	0	0	0	0	0	0	0	0	0	0	0	0	0	0	0	0	0	0	0	0	0	0	0	0	0	0	0	0	0	0	0	0	0	0	0	0	0	0	1	0	0	0	0	0	0
denovo12034	0	0	0	0	0	0	0	0	0	0	0	0	0	0	0	0	0	0	0	0	0	0	0	0	0	0	0	0	0	0	0	0	0	0	0	0	0	0	0	0	0	0	0	0	0	0	0	0	0
denovo14962	0	0	0	0	0	0	0	0	0	0	0	0	0	0	0	0	0	0	0	0	0	0	0	0	0	0	0	0	0	0	0	0	0	0	0	0	0	0	0	0	0	0	0	0	0	0	0	0	0
denovo16207	0	0	0	0	0	0	0	0	0	0	0	0	0	0	0	0	0	0	0	0	0	0	0	0	0	0	0	0	0	0	0	0	1	0	0	0	0	0	0	0	0	0	0	0	0	0	0	0	0
denovo5356	0	0	0	0	0	0	0	0	0	0	0	0	0	0	0	0	0	0	0	0	0	0	0	0	0	0	0	0	0	0	0	0	0	0	0	0	0	0	0	0	0	0	0	0	0	0	0	0	0
denovo19675	0	0	0	0	0	0	0	0	0	0	0	0	0	0	0	0	0	0	0	0	0	0	0	0	0	0	0	0	0	0	0	0	0	0	0	0	0	0	0	0	0	0	0	0	0	0	0	0	0
denovo6394	0	0	0	0	0	0	0	0	0	0	0	0	0	0	0	0	0	0	0	0	0	0	0	0	0	0	0	0	0	0	0	0	0	0	0	0	0	0	0	0	0	0	0	0	0	0	0	0	0
denovo14392	1	0	0	0	0	0	0	0	0	0	0	0	1	0	0	0	0	0	0	0	0	1	0	0	0	0	0	0	0	0	0	0	0	0	0	0	0	0	0	0	0	0	0	0	0	0	0	0	0
denovo24044	0	0	0	0	0	0	0	0	0	0	0	0	0	0	0	0	0	0	0	0	0	0	0	0	0	0	0	0	0	0	0	0	0	0	0	0	0	0	0	0	0	0	0	0	0	0	0	0	0
denovo16119	0	0	0	0	0	0	0	0	0	0	0	0	0	0	0	0	0	0	0	0	0	0	0	0	0	0	0	0	0	0	0	0	0	0	0	0	0	0	0	0	0	0	0	0	0	0	0	0	0
denovo20865	0	0	0	0	0	0	0	0	0	0	0	0	0	0	0	0	0	0	0	0	0	0	0	0	0	0	0	0	0	0	0	0	0	0	0	0	0	0	0	0	0	0	0	0	0	0	0	0	0
denovo21058	0	0	0	0	0	0	0	0	0	0	0	0	0	0	0	0	0	0	0	0	0	0	0	0	0	0	0	0	0	0	0	0	0	0	0	0	0	0	0	0	0	0	0	0	0	0	0	0	0
denovo7272	0	0	0	0	0	0	0	0	0	0	0	0	0	0	0	0	0	0	0	0	0	0	0	0	0	0	0	0	0	0	0	0	0	0	0	0	0	0	0	0	0	0	0	0	0	0	0	0	0
denovo1306	0	0	0	0	0	0	0	0	0	0	0	0	0	0	0	0	0	0	0	0	0	0	0	0	0	0	0	0	0	0	0	0	0	0	0	0	0	0	0	0	0	0	0	0	0	0	0	0	0
denovo25039	0	0	0	0	0	0	0	0	0	0	0	0	0	0	0	0	0	0	0	0	0	0	0	0	0	0	0	0	0	0	0	0	0	0	0	0	0	0	0	0	0	0	0	0	0	0	0	0	0
denovo4074	0	0	0	0	0	0	0	0	0	0	0	0	0	0	0	0	0	0	0	0	0	0	0	0	0	0	0	0	0	0	0	0	0	0	0	0	0	0	0	0	0	0	0	0	0	0	0	0	0
denovo10275	0	0	0	0	0	0	0	0	0	0	0	0	0	0	0	0	0	0	0	0	0	0	0	0	0	0	0	0	0	0	0	0	0	0	0	0	0	0	0	0	0	0	0	0	0	0	0	0	0
denovo25586	0	0	0	0	0	0	0	0	0	0	0	0	0	0	0	0	0	0	0	0	0	1	0	0	0	0	0	0	0	0	0	0	0	0	0	0	0	0	0	0	0	0	0	0	0	0	0	0	0
denovo15516	0	0	0	0	0	0	0	0	0	0	0	0	0	0	0	0	0	0	0	0	0	0	0	0	0	0	0	0	0	0	0	0	0	0	0	0	0	0	0	0	0	0	0	0	0	0	0	0	0
denovo1210	0	0	0	0	0	0	0	0	0	0	0	0	0	0	0	0	0	0	0	0	0	0	0	0	0	0	0	0	0	0	0	0	0	0	0	0	0	0	0	0	0	0	0	0	0	0	0	0	0
denovo15788	0	0	0	0	0	0	0	0	0	0	0	0	0	0	0	0	0	0	0	0	0	0	0	0	0	0	0	0	0	0	0	0	0	0	0	0	0	0	0	0	0	0	0	0	0	0	0	0	0
denovo11793	0	0	0	0	0	0	0	0	0	0	0	0	0	0	0	0	0	0	0	0	0	0	0	0	0	0	0	0	0	0	0	0	0	0	0	0	0	0	0	0	0	0	0	0	0	0	0	0	0
denovo7732	0	0	0	0	0	0	0	0	0	0	0	0	0	0	0	0	0	0	0	0	0	0	0	0	0	0	0	0	0	0	0	0	0	0	0	0	0	0	0	0	0	0	0	0	0	0	0	0	0
denovo10359	0	0	0	0	0	0	0	0	0	0	0	0	0	0	0	0	0	0	0	0	0	0	0	0	0	0	0	0	0	0	0	0	0	0	0	0	0	0	0	0	0	0	0	0	0	0	0	0	0
denovo13817	0	0	0	0	0	0	0	0	0	0	0	0	0	0	0	0	0	0	0	0	0	0	0	0	0	0	0	0	0	0	0	0	0	0	0	0	0	0	0	0	0	0	0	0	0	0	0	0	0
denovo13335	0	0	0	0	0	0	0	0	0	0	0	0	0	0	0	0	0	0	0	0	0	0	0	0	0	0	0	0	0	0	0	0	0	0	0	0	0	0	0	0	0	0	0	0	0	0	0	0	0
denovo17660	0	0	0	0	0	0	0	0	0	0	0	0	0	0	0	0	0	0	0	0	0	0	0	0	0	0	0	0	0	0	0	0	0	0	0	0	0	0	0	0	0	0	0	0	0	0	0	0	0
denovo4805	0	0	0	0	0	0	0	0	0	0	0	0	0	0	0	0	0	0	0	0	0	0	0	0	0	0	0	0	0	1	0	0	0	0	0	0	0	0	0	0	0	0	0	0	0	0	0	0	0
denovo4312	0	0	0	0	0	0	0	0	0	0	0	0	0	0	0	0	0	0	0	0	0	0	0	0	0	0	0	0	0	0	0	0	0	0	0	0	0	0	0	0	0	0	0	0	0	0	0	0	0
denovo21407	0	0	0	0	0	0	0	0	0	0	0	0	0	0	0	0	0	0	0	0	0	0	0	0	0	0	0	0	0	0	0	0	0	0	0	0	0	0	0	0	0	0	0	0	0	0	0	0	0
denovo24898	0	0	0	0	0	0	0	0	0	0	0	0	0	0	0	0	0	0	0	0	0	0	0	0	0	0	0	0	0	0	0	0	0	0	0	0	0	0	0	0	0	0	0	0	0	0	0	0	0
denovo4826	0	0	0	0	0	0	0	0	0	0	0	0	0	0	0	0	0	0	0	0	0	0	0	0	0	0	0	0	0	0	0	0	0	0	0	0	0	0	0	0	0	0	0	0	0	0	0	0	0
denovo23590	0	0	0	0	0	0	0	0	0	0	0	0	0	0	0	0	0	0	0	0	0	0	0	0	0	0	0	0	0	0	0	0	0	0	0	0	0	0	0	0	0	0	0	0	0	0	0	0	0
denovo2709	0	0	0	0	0	0	0	0	0	0	0	0	0	0	0	0	0	0	0	0	0	0	0	0	0	0	0	0	0	0	0	0	0	0	0	0	0	0	0	0	0	0	0	0	0	0	0	0	0
denovo23774	0	0	0	0	0	0	0	0	0	0	0	0	0	0	0	0	0	0	0	0	0	0	0	0	0	0	0	0	0	0	0	0	0	0	0	0	0	0	0	0	0	0	0	0	0	0	0	0	0
denovo1582	0	0	0	0	0	0	0	0	0	0	0	0	0	0	0	0	0	0	0	0	0	0	0	0	0	0	0	0	0	0	0	0	0	0	0	0	0	0	0	0	0	0	0	0	0	0	0	0	0
denovo11257	0	0	0	0	0	0	0	0	0	0	0	0	0	0	0	0	0	0	0	0	0	0	0	0	0	0	0	0	0	0	0	0	0	0	0	0	0	0	0	0	0	0	0	0	0	0	0	0	0
denovo11521	0	0	0	0	0	0	0	0	0	0	0	0	0	0	0	0	0	0	0	0	0	0	0	0	0	0	0	0	0	0	0	0	0	0	0	0	0	0	0	0	0	0	0	0	0	0	0	0	0
denovo14433	0	0	0	0	0	0	0	0	0	0	0	0	0	0	0	0	0	0	0	0	0	0	0	0	0	0	0	0	0	0	0	0	0	0	0	0	0	0	0	0	0	0	0	0	0	0	0	0	0
denovo866	0	0	0	0	0	0	0	0	0	0	0	0	0	0	0	0	0	0	0	0	0	0	0	0	0	0	0	0	0	0	0	0	0	0	0	0	0	0	0	0	0	0	0	0	0	0	0	0	0
denovo8152	0	0	0	0	0	0	0	0	0	0	0	0	0	0	0	0	0	0	0	0	0	0	0	0	0	0	0	0	0	0	0	0	0	0	0	0	0	0	0	0	0	0	0	0	0	0	0	0	0
denovo13780	0	0	0	0	0	0	0	0	0	0	0	0	0	0	0	0	0	0	0	0	0	0	0	0	0	0	0	0	0	0	0	0	0	0	0	0	0	0	0	0	0	0	0	0	0	0	0	0	0
denovo24320	0	0	0	0	0	0	0	0	0	0	0	0	0	0	0	0	0	0	0	0	0	0	0	0	0	0	0	0	0	0	0	0	0	0	0	0	0	0	0	0	0	0	0	0	0	0	0	0	0
denovo16349	0	0	0	0	0	0	0	0	0	0	0	0	0	0	0	0	0	0	0	0	0	0	0	1	0	0	0	0	0	0	0	0	0	0	0	0	0	0	0	0	0	0	0	0	0	0	0	0	1
denovo6800	0	0	0	0	0	0	0	0	0	0	0	0	0	0	0	0	0	0	0	0	0	0	0	0	0	0	0	0	0	0	0	0	0	0	0	0	0	0	0	0	0	0	0	0	0	0	0	0	0
denovo23820	0	0	0	0	0	0	0	0	0	0	0	0	0	0	0	0	0	0	0	0	0	0	0	0	0	0	0	0	0	0	0	0	0	0	0	0	0	0	0	0	0	0	0	0	0	0	0	0	0
denovo15192	0	0	0	0	0	0	0	0	0	0	0	0	0	0	0	0	0	0	0	0	0	0	0	0	0	0	0	0	0	0	0	0	0	0	0	0	0	0	0	0	0	0	0	0	0	0	0	0	0
denovo12060	0	0	0	0	0	0	0	0	0	0	0	0	0	0	0	0	0	0	0	0	0	0	0	0	0	0	0	0	0	0	0	0	0	0	0	0	0	0	0	0	0	0	0	0	0	0	0	0	0
denovo22369	0	0	0	0	0	0	0	0	0	0	0	0	0	0	0	0	0	0	0	0	0	0	0	0	0	0	0	0	0	0	0	0	0	0	0	0	0	0	0	0	0	0	0	0	0	0	0	0	1
denovo1643	0	0	0	0	0	0	0	0	0	0	0	0	0	0	0	0	0	0	0	0	0	0	0	0	0	0	0	0	0	0	0	0	0	0	0	0	0	0	0	0	0	0	0	0	0	0	0	0	0
denovo19215	0	0	0	0	0	0	0	0	0	0	0	0	0	0	0	0	0	0	0	0	0	0	0	0	0	0	0	0	0	0	0	0	0	0	0	0	0	0	0	0	0	0	0	0	0	0	0	0	0
denovo22495	0	0	0	0	0	0	0	0	0	0	0	0	0	0	0	0	0	0	0	0	0	0	0	0	0	0	0	0	0	0	0	0	0	0	0	0	0	0	0	0	0	0	0	0	0	0	0	0	0
denovo1358	0	0	0	0	0	0	0	0	0	0	0	0	0	0	0	0	0	0	0	0	0	0	0	0	0	0	0	0	0	0	0	0	0	0	0	0	0	0	0	0	0	0	0	0	0	0	0	0	0
denovo21690	0	0	0	0	0	0	0	0	0	0	0	0	0	0	0	0	0	0	0	0	0	0	0	0	0	0	0	0	0	0	0	0	0	0	0	0	0	0	0	0	0	0	0	0	0	0	0	0	0
denovo24500	0	0	0	0	0	0	0	0	0	0	0	0	0	0	0	0	0	0	0	0	0	0	0	0	0	0	0	0	0	0	0	0	0	0	0	0	0	0	0	0	0	0	0	0	0	0	0	0	0
denovo26173	0	0	0	0	0	0	0	0	0	0	0	0	0	0	0	0	0	0	0	0	0	0	0	0	0	0	0	0	0	0	0	0	0	0	0	0	0	0	0	0	0	0	0	0	0	0	0	0	0
denovo23998	0	0	0	0	0	0	0	0	0	0	0	0	0	0	0	0	0	0	0	0	0	0	0	0	0	0	0	0	0	0	0	0	0	0	0	0	0	0	0	0	0	0	0	0	0	0	0	0	0
denovo19197	0	0	0	0	0	0	0	0	0	0	0	0	0	0	0	0	0	0	0	1	0	1	0	0	0	0	0	0	0	1	0	0	0	0	0	0	0	0	0	1	0	0	0	0	0	0	0	0	0
denovo17455	0	0	0	0	0	0	0	0	0	0	0	0	0	0	0	0	0	0	0	0	0	0	0	0	0	0	0	0	0	0	0	0	0	0	0	0	0	0	0	0	0	0	0	0	0	0	0	0	0
denovo19359	0	0	0	0	0	0	0	0	0	0	0	0	0	0	0	0	0	0	0	0	0	0	0	0	0	0	0	0	0	0	0	0	0	0	0	0	0	0	0	0	0	0	0	0	0	0	0	0	0
denovo25330	0	0	0	0	0	0	0	0	0	0	0	0	0	0	0	0	0	0	0	0	0	0	0	0	0	0	0	1	0	0	0	0	0	0	0	0	0	0	0	0	0	0	0	0	0	1	0	0	1
denovo15482	0	0	0	0	0	0	0	0	0	0	0	0	0	0	0	0	0	0	0	0	0	0	0	0	0	0	0	0	0	0	0	0	0	0	0	0	0	0	0	0	0	0	0	0	0	0	0	0	0
denovo4910	0	0	0	0	0	0	0	0	0	0	0	0	0	0	0	0	0	0	0	0	0	0	0	0	0	0	0	0	0	0	0	0	0	0	0	0	0	0	0	0	0	0	0	0	0	0	0	0	0
denovo10625	0	0	0	0	1	0	0	0	1	0	1	0	0	0	0	0	0	0	0	0	0	0	0	0	0	0	0	0	0	0	0	0	2	0	0	0	0	0	0	0	0	0	0	0	0	0	0	0	2
denovo12157	0	0	0	0	0	0	0	0	0	0	0	0	0	0	0	0	0	0	0	0	0	0	0	0	0	0	0	0	0	0	0	0	0	0	0	0	0	0	0	0	0	0	0	0	0	0	0	0	0
denovo1569	0	0	0	0	0	0	0	0	0	0	0	0	0	0	0	0	0	0	0	0	0	0	0	0	0	0	0	0	0	0	0	0	0	0	0	0	0	0	0	0	0	0	0	0	0	0	0	0	0
denovo18497	0	0	0	0	0	0	0	0	0	0	0	0	0	0	0	0	0	0	0	0	0	0	0	0	0	0	0	0	0	0	0	0	0	0	0	0	0	0	0	0	0	0	0	0	0	0	0	0	0
denovo13230	0	0	0	0	0	0	0	0	0	0	0	0	0	0	0	0	0	0	0	0	0	0	0	0	0	0	0	0	0	0	0	0	0	0	0	0	0	0	0	0	0	0	0	0	0	0	0	0	0
denovo13135	0	0	0	0	0	0	0	0	0	0	0	0	0	0	0	0	0	0	0	0	0	0	0	0	0	0	0	0	0	0	0	0	0	0	0	0	0	0	0	0	0	0	0	0	0	0	0	0	0
denovo13504	0	0	0	0	0	0	0	0	0	0	0	0	0	0	0	0	0	0	0	0	0	0	0	0	0	0	0	0	0	0	0	0	0	0	0	0	0	0	0	0	0	0	0	0	0	0	0	0	0
denovo24616	0	0	0	0	1	0	0	0	0	0	0	0	0	0	0	0	0	0	0	0	0	0	0	0	0	0	0	0	0	0	0	0	0	0	0	0	0	0	0	0	0	0	0	0	0	0	0	0	1
denovo13514	0	0	0	0	0	0	0	0	0	0	0	0	0	0	0	0	0	0	0	0	0	0	0	0	0	0	0	0	0	0	0	0	0	0	0	0	0	0	0	0	0	0	0	0	0	0	0	0	0
denovo20175	0	0	0	0	0	0	0	0	0	0	0	0	0	0	0	0	0	0	0	0	0	0	0	0	0	0	0	0	0	0	0	0	0	0	0	0	0	0	0	0	0	0	0	0	0	0	0	0	0
denovo5342	0	0	0	0	0	0	0	0	0	0	0	0	0	0	0	0	0	0	0	0	0	0	0	0	0	0	0	0	0	0	0	0	0	0	0	0	0	0	0	0	0	0	0	0	0	0	0	0	0
denovo10490	0	0	0	0	0	0	0	0	0	0	0	0	0	0	0	0	0	0	0	0	0	0	0	0	0	0	0	0	0	0	0	0	0	0	0	0	0	0	0	0	0	0	0	0	0	0	0	0	0
denovo5236	0	0	0	0	0	0	0	0	0	0	0	0	0	0	0	0	0	0	0	0	0	0	0	0	0	0	0	0	0	0	0	0	0	0	0	0	0	0	0	0	0	0	0	0	0	0	0	0	0
denovo24558	0	0	0	0	0	0	0	0	0	0	0	0	0	0	0	0	0	0	0	0	0	0	0	0	0	0	0	0	0	0	0	0	0	0	0	0	0	0	0	0	0	0	0	0	0	0	0	0	0
denovo15400	0	0	0	0	0	0	0	0	0	0	0	0	0	0	0	0	0	0	0	0	0	0	0	0	0	0	0	0	0	0	0	0	0	0	0	0	0	0	0	0	0	0	0	0	0	0	0	0	0
denovo4714	0	0	0	0	0	0	0	0	0	0	0	0	0	0	0	0	0	0	0	0	0	0	0	0	0	0	0	0	0	0	0	0	0	0	0	0	0	0	0	0	0	0	0	0	0	0	0	0	0
denovo16514	0	0	0	0	0	0	0	0	0	0	0	0	0	0	0	0	0	0	0	0	0	1	0	0	0	0	0	0	0	0	0	0	0	0	0	0	0	0	0	0	0	0	0	0	0	0	0	0	0
denovo4482	0	0	0	0	0	0	0	0	0	0	0	0	0	0	0	0	0	0	0	0	0	0	0	0	0	0	0	0	0	0	0	0	0	0	0	0	0	0	0	0	0	0	0	0	0	0	0	0	0
denovo8188	0	0	0	0	0	0	0	0	0	0	0	0	0	0	0	0	0	0	0	0	0	0	0	0	0	0	0	0	0	0	0	0	0	0	0	0	0	0	0	0	0	0	0	0	0	0	0	0	0
denovo26197	0	0	0	0	0	0	0	0	0	0	0	0	0	0	0	0	0	0	0	0	0	0	0	0	0	0	0	0	0	0	0	0	0	0	0	0	0	0	0	0	0	0	0	0	0	0	0	0	0
denovo6998	0	0	0	0	0	0	0	0	0	0	0	0	0	0	0	0	0	0	0	0	0	0	0	0	0	0	0	0	0	0	0	0	0	0	0	0	0	0	0	0	0	0	0	0	0	0	0	0	0
denovo9928	0	0	0	0	0	0	0	0	0	0	0	0	0	0	0	0	0	0	0	0	0	0	0	0	0	0	0	0	0	0	0	0	0	0	0	0	0	0	0	0	0	0	0	0	0	0	0	0	0
denovo21942	0	0	0	0	0	0	0	0	0	0	0	0	0	0	0	0	0	0	0	0	0	0	0	0	0	0	0	0	0	0	0	0	0	0	0	0	0	0	0	0	0	0	0	0	0	0	0	0	0
denovo14040	0	0	0	0	0	0	0	0	0	0	0	0	0	0	0	0	0	0	0	0	0	0	0	0	0	0	0	0	0	0	0	0	0	0	0	0	0	0	0	0	0	0	0	0	0	0	0	0	0
denovo7223	0	0	0	0	0	0	0	0	0	0	0	0	0	0	0	0	0	0	0	0	0	0	0	0	0	0	0	0	0	0	0	0	0	0	0	0	0	0	0	0	0	0	0	0	0	0	0	0	0
denovo485	0	0	0	0	0	0	0	0	0	0	0	0	0	0	0	0	0	0	0	0	0	0	0	0	0	0	0	0	0	0	0	0	0	0	0	0	0	0	0	0	0	0	0	0	0	0	0	0	0
denovo18539	0	0	0	0	0	0	0	0	0	0	0	0	0	0	0	0	0	0	0	0	0	0	0	0	0	0	0	0	0	0	0	0	0	0	0	0	0	0	0	0	0	0	0	0	0	0	0	0	1
denovo10643	0	0	0	0	0	0	0	0	0	0	0	0	0	0	0	0	0	0	0	0	0	0	0	0	0	0	0	0	0	0	0	0	0	0	0	0	0	0	0	0	0	0	0	0	0	0	0	0	0
denovo14015	0	0	0	0	0	0	0	0	0	0	0	0	0	0	0	0	0	0	0	0	0	1	0	0	0	0	0	0	1	0	0	0	1	0	0	0	0	0	0	0	0	0	0	0	0	0	0	0	0
denovo16305	0	0	0	0	0	0	0	0	0	0	0	0	0	0	0	0	0	0	0	0	0	0	0	0	0	0	0	0	0	0	0	0	0	0	0	0	0	0	0	0	0	0	0	0	0	0	0	0	0
denovo10481	0	0	0	0	0	0	0	0	0	0	0	0	0	0	0	0	0	0	0	0	0	0	0	0	0	0	0	0	0	0	0	0	0	0	0	0	0	0	0	0	0	0	0	0	0	0	0	0	0
denovo440	0	0	0	0	0	0	0	0	0	0	0	0	0	0	0	0	0	0	0	0	0	0	0	0	0	0	0	0	0	0	0	0	0	0	0	0	0	0	0	0	0	0	0	0	0	0	0	0	1
denovo1398	0	0	0	0	0	0	0	0	0	0	0	0	0	0	0	0	0	0	0	0	0	0	0	0	0	0	0	0	0	0	0	0	0	0	0	0	0	0	0	0	0	0	0	0	0	0	0	0	0
denovo10116	0	0	0	0	1	0	0	0	0	0	0	0	0	0	0	0	0	0	0	0	0	0	0	0	0	0	0	0	0	0	0	0	0	0	0	0	0	0	0	0	0	0	0	0	0	0	0	0	0
denovo11277	0	0	0	0	1	0	0	0	0	0	0	0	0	0	0	0	0	0	0	0	0	0	0	0	0	0	0	0	0	0	0	0	0	0	0	0	0	0	0	0	0	0	0	0	0	0	0	0	0
denovo13223	0	0	0	0	0	0	0	0	0	0	0	0	0	0	0	0	0	0	0	0	0	0	0	0	0	0	0	0	0	0	0	0	0	0	0	0	0	0	0	0	0	0	0	0	0	0	0	0	0
denovo12109	0	0	0	0	0	0	0	0	0	0	0	0	0	0	0	0	0	0	0	0	0	0	0	0	0	0	0	0	0	0	0	0	0	0	0	0	0	0	0	0	0	0	0	0	0	0	0	0	0
denovo10951	0	0	0	0	0	0	0	0	0	0	0	0	0	0	0	0	0	0	0	0	0	0	0	0	0	0	0	0	0	0	0	0	0	0	0	0	0	0	0	0	0	0	0	0	0	0	0	0	0
denovo1937	0	0	0	0	0	0	0	0	0	0	0	0	0	0	0	0	0	0	0	0	0	0	0	0	0	0	0	0	0	0	0	0	0	0	0	0	0	0	0	0	0	0	0	0	0	0	0	0	0
denovo5481	0	0	0	0	0	0	0	0	0	0	0	0	0	0	0	0	0	0	0	0	0	0	0	0	0	0	0	0	0	0	0	0	0	0	0	0	0	0	0	0	0	0	0	0	0	0	0	0	0
denovo5641	0	0	0	0	0	0	0	0	0	0	0	0	0	0	0	0	0	0	0	0	0	0	0	0	0	0	0	0	0	0	0	0	0	0	0	0	0	0	0	0	0	0	0	0	0	0	0	0	0
denovo24055	0	0	0	0	0	0	0	0	0	0	0	0	0	0	0	0	0	0	0	0	0	0	0	0	0	0	0	0	0	0	0	0	0	0	0	0	0	0	0	0	0	0	0	0	0	0	0	0	0
denovo13547	0	0	0	0	0	0	0	0	0	0	0	0	0	0	0	0	0	0	0	0	0	0	0	0	0	0	0	0	0	0	0	1	0	0	0	0	0	0	0	0	0	0	0	0	0	0	0	0	0
denovo17814	0	0	0	0	0	0	0	0	0	0	0	0	0	0	0	0	0	0	0	0	0	0	0	0	0	0	0	0	0	0	0	0	0	0	0	0	0	0	0	0	0	0	0	0	0	0	0	0	0
denovo23242	0	0	0	0	0	0	0	0	0	0	0	0	0	0	0	0	0	0	0	0	0	0	0	0	0	0	0	0	0	0	0	0	0	0	0	0	0	0	0	0	0	0	0	0	0	0	0	0	0
denovo23243	0	0	0	0	0	0	0	0	0	0	0	0	0	0	0	0	0	0	0	0	0	0	0	0	0	0	0	0	0	0	0	0	0	0	0	0	0	0	0	0	0	0	0	0	0	0	0	0	0
denovo20990	0	0	0	0	0	0	0	0	0	0	0	0	0	0	0	0	0	0	0	0	0	0	0	0	0	0	0	0	0	0	0	0	0	0	0	0	0	0	0	0	0	0	0	0	0	0	0	0	0
denovo15389	0	0	0	0	0	0	0	0	0	0	0	0	0	0	0	0	0	0	0	0	0	0	0	0	0	0	0	0	0	0	0	0	0	0	0	0	0	0	0	0	0	0	0	0	0	0	0	0	0
denovo21792	0	0	0	0	0	0	0	0	0	0	0	0	0	0	0	0	0	0	0	0	0	0	0	0	0	0	0	0	0	0	0	0	0	0	0	0	0	0	0	0	0	0	0	0	0	0	0	0	0
denovo4440	0	0	0	0	0	0	0	0	0	0	0	0	0	0	0	0	0	0	0	0	0	0	0	0	0	0	0	0	0	0	0	0	0	0	0	0	0	0	0	0	0	0	0	0	0	0	0	0	0
denovo11290	0	0	0	0	0	0	0	0	0	0	0	0	0	0	0	0	0	0	0	0	0	0	0	0	0	0	0	0	0	0	0	0	0	0	0	0	0	0	0	0	0	0	0	0	0	0	0	0	0
denovo13149	0	0	0	0	0	0	0	0	0	0	0	0	0	0	0	0	0	0	0	0	0	0	0	0	0	0	0	0	0	0	0	0	0	0	0	0	0	0	0	0	0	0	0	0	0	0	0	0	0
denovo21612	0	0	0	0	0	0	0	0	0	0	0	0	0	0	0	0	0	0	0	0	0	0	0	0	0	0	0	0	0	0	0	0	0	0	0	0	0	0	0	0	0	0	0	0	0	0	0	0	0
denovo19690	0	0	0	0	0	0	0	0	0	0	0	0	0	0	0	0	0	0	0	0	0	0	0	0	0	0	0	0	0	0	0	0	0	0	0	0	0	0	0	0	0	0	0	0	0	0	0	0	0
denovo1261	0	0	0	0	0	0	0	0	0	0	0	0	0	0	0	0	0	0	0	0	0	0	0	0	0	0	0	0	0	0	0	0	0	0	0	0	0	0	0	0	0	0	0	0	0	0	0	0	0
denovo16931	0	0	0	0	0	0	0	0	0	0	0	0	0	0	0	0	0	0	0	0	0	0	0	0	0	0	0	0	0	0	0	0	0	0	0	0	0	0	0	0	0	0	0	0	0	0	0	0	0
denovo11404	0	0	0	0	0	0	0	0	0	0	0	0	0	0	0	0	0	0	0	0	0	0	0	0	0	0	0	0	0	0	0	0	0	0	0	0	0	0	0	0	0	0	0	0	0	0	0	0	0
denovo14113	0	0	0	0	0	0	0	0	0	0	0	0	0	0	0	0	0	0	0	0	0	0	0	0	0	0	0	0	0	0	0	0	0	0	0	0	0	0	0	0	0	0	0	0	0	0	0	0	0
denovo2617	0	0	0	0	0	0	0	0	0	0	0	0	0	0	0	0	0	0	0	0	0	0	0	0	0	0	0	0	0	0	0	0	0	0	0	0	0	0	0	0	0	0	0	0	0	0	0	0	0
denovo8507	0	0	0	0	0	0	0	0	0	0	0	0	0	0	0	0	0	0	0	0	0	0	0	0	0	0	0	0	0	0	0	0	0	0	0	0	0	0	0	0	0	0	0	0	0	0	0	0	0
denovo5138	0	0	0	0	0	0	0	0	0	0	0	0	0	0	0	0	0	0	0	0	0	0	0	0	0	0	0	0	0	0	0	0	0	0	0	0	0	0	0	0	0	0	0	0	0	0	0	0	0
denovo19934	0	0	0	0	0	0	0	0	0	0	0	0	0	0	0	0	0	0	0	0	0	0	0	0	0	0	0	0	0	1	0	0	0	0	0	0	0	0	0	0	0	0	0	0	0	0	0	0	0
denovo7141	0	0	0	0	0	0	0	0	0	0	0	0	0	0	0	0	0	0	0	0	0	0	0	0	0	0	0	0	0	0	0	0	0	0	0	0	0	0	0	0	0	0	0	0	0	0	0	0	0
denovo6713	0	0	0	0	0	0	0	0	0	1	0	0	0	0	0	0	0	0	0	0	0	0	0	0	0	0	0	0	0	0	0	0	0	0	0	0	0	0	0	0	0	0	0	0	0	0	0	0	0
denovo14569	0	0	0	0	0	0	0	0	0	0	0	0	0	0	0	0	0	0	0	0	0	0	0	0	0	0	0	0	0	0	0	0	0	0	1	0	0	0	0	0	0	0	0	0	0	0	0	0	0
denovo1737	0	0	0	0	0	0	0	0	0	0	0	0	0	0	0	0	0	0	0	0	0	0	0	0	0	0	0	0	0	0	0	0	0	0	0	0	0	0	0	0	0	0	0	0	0	0	0	0	0
denovo18931	0	0	0	0	0	0	0	0	0	0	0	0	0	0	0	0	0	0	0	0	0	0	0	0	0	0	0	0	0	0	0	0	0	0	0	0	0	0	0	0	0	0	0	0	0	0	0	0	0
denovo446	0	0	0	0	0	0	0	0	0	0	0	0	0	0	0	0	0	0	0	0	0	0	0	0	0	0	0	0	0	0	0	0	0	0	0	0	0	0	0	0	0	0	0	0	0	0	0	0	0
denovo16386	0	0	0	0	0	0	0	0	0	0	0	0	0	0	0	0	0	0	0	0	0	0	0	0	0	0	0	0	0	0	0	0	0	0	0	0	0	0	0	0	0	0	0	0	0	0	0	0	0
denovo11509	0	0	0	0	0	0	0	0	0	0	0	0	0	0	0	0	0	0	0	0	0	0	0	0	0	0	0	0	0	0	0	0	0	0	0	0	0	0	0	0	0	0	0	0	0	0	0	0	0
denovo3131	0	0	0	0	0	0	0	0	0	0	0	0	0	0	0	0	0	0	0	0	0	0	0	0	0	0	0	0	0	0	0	0	0	0	0	0	0	0	0	0	0	0	0	0	0	0	0	0	0
denovo20566	0	0	0	0	0	0	0	0	0	0	0	0	0	0	0	0	0	0	0	0	0	0	0	0	0	0	0	0	0	0	0	0	0	0	0	0	0	0	0	0	0	0	0	0	0	0	0	0	0
denovo26237	0	0	0	0	0	0	0	0	0	0	0	0	0	0	0	0	0	0	0	0	0	0	0	0	0	0	0	0	0	0	0	0	0	0	0	0	0	0	0	0	0	0	0	0	0	0	0	0	0
denovo10299	0	0	0	0	0	0	0	0	0	0	0	0	0	0	0	0	0	0	0	0	0	0	0	0	0	0	0	0	0	0	0	0	0	0	0	0	0	0	0	0	0	0	0	0	0	0	0	0	0
denovo17407	0	0	0	0	0	0	0	0	0	0	0	0	0	0	0	0	0	0	0	0	0	0	0	0	0	0	0	0	0	0	0	0	0	0	0	0	0	0	0	0	0	0	0	0	0	0	0	0	0
denovo7348	0	0	0	0	0	0	0	0	0	0	0	0	0	0	0	0	0	0	0	0	0	0	0	0	0	0	0	0	0	0	0	0	0	0	0	0	0	0	0	0	0	0	0	0	0	0	0	1	0
denovo16318	0	0	0	0	0	0	0	0	0	0	0	0	0	0	0	0	0	0	0	0	0	0	0	0	0	0	0	0	0	0	0	0	0	0	0	0	0	0	0	0	0	0	0	0	0	0	0	0	0
denovo24717	0	0	0	0	0	0	0	0	0	0	0	0	0	0	0	0	0	0	0	0	0	0	0	0	0	0	0	0	0	0	0	0	0	0	0	0	0	0	0	0	0	0	0	0	0	0	0	0	0
denovo13531	0	0	0	0	0	0	0	0	0	0	0	0	0	0	0	0	0	0	0	0	0	0	0	0	0	0	0	0	0	0	0	0	0	0	0	0	0	0	0	0	0	0	0	0	0	0	0	0	0
denovo16758	0	0	0	0	0	0	0	0	0	0	0	0	0	0	0	0	0	0	0	0	0	0	0	0	0	0	0	0	0	0	0	0	0	0	0	0	0	0	0	0	0	0	0	0	0	0	0	0	0
denovo5114	0	0	0	0	0	0	0	0	0	0	0	0	0	0	0	0	0	0	0	0	0	0	0	0	0	0	0	0	0	0	0	0	0	0	0	0	0	0	0	0	0	0	0	0	0	0	0	0	0
denovo19954	0	0	0	0	0	0	0	0	0	0	0	0	0	0	0	0	0	0	0	0	0	0	0	0	0	0	0	0	0	0	0	0	0	0	0	0	0	0	0	0	0	0	0	0	0	0	0	0	0
denovo11104	0	0	0	0	0	0	0	0	0	0	0	0	0	0	0	0	0	0	0	0	0	0	0	0	0	0	0	0	0	0	0	0	0	0	0	0	0	0	0	0	0	0	0	0	0	0	0	0	0
denovo4291	0	0	0	0	0	0	0	0	0	0	0	0	0	0	0	0	0	0	0	0	0	0	0	0	0	0	0	0	0	0	0	0	0	0	0	0	0	0	0	0	0	0	0	0	0	0	0	0	0
denovo14226	0	0	0	0	0	0	0	0	0	0	0	0	0	0	0	0	0	0	0	0	0	0	0	0	0	0	0	0	0	0	0	0	0	0	0	0	0	0	0	0	0	0	0	0	0	0	0	1	0
denovo21403	0	0	0	0	0	0	0	0	0	0	0	0	0	0	0	0	0	0	0	0	0	0	0	0	0	0	0	0	0	0	0	0	0	0	0	0	0	0	0	0	0	0	0	0	0	0	0	0	0
denovo25310	0	0	0	0	0	0	0	0	0	0	0	0	0	0	0	0	0	0	0	0	0	0	0	0	0	0	0	0	0	0	0	0	0	0	0	0	0	0	0	0	0	0	0	0	0	0	0	0	0
denovo21036	0	0	0	0	0	0	0	0	0	0	0	0	0	0	0	0	0	0	0	0	0	0	0	0	0	0	0	0	0	0	0	0	0	0	0	0	0	0	0	0	0	0	0	0	0	0	0	0	0
denovo318	0	0	0	0	0	0	0	0	0	0	0	0	0	0	0	0	0	0	0	0	0	0	0	0	0	0	0	0	0	0	0	0	0	0	0	0	0	0	0	0	0	0	0	0	0	0	0	0	0
denovo22193	0	0	0	0	0	0	0	0	0	0	0	0	0	0	0	0	0	0	0	0	0	0	0	0	0	0	0	0	0	0	0	0	0	0	0	0	0	0	0	0	0	0	0	0	0	0	0	0	0
denovo21658	0	0	0	0	0	0	0	0	0	0	0	0	0	0	0	0	0	0	0	0	0	0	0	0	0	0	0	0	0	0	0	0	0	0	0	0	0	0	0	0	0	0	0	0	0	0	0	0	0
denovo7179	0	0	0	0	0	0	0	0	0	0	0	0	0	0	0	0	0	0	0	0	0	0	0	0	0	0	0	0	0	0	0	0	0	0	0	0	0	0	0	0	0	0	0	0	0	0	0	0	0
denovo3785	0	0	0	0	0	0	0	0	0	0	0	0	0	0	0	0	0	0	0	0	0	0	0	0	0	0	0	0	0	0	0	0	0	0	0	0	0	0	0	0	0	0	0	0	0	0	0	0	0
denovo20447	0	0	0	0	0	0	0	0	0	0	0	0	0	0	0	0	0	0	0	0	0	0	0	0	0	0	0	0	0	0	0	0	0	0	0	0	0	0	0	0	0	0	0	0	0	0	0	0	0
denovo10035	0	0	0	0	0	0	0	0	0	0	0	0	0	0	0	0	0	0	0	0	0	0	0	0	0	0	0	0	0	0	0	0	0	0	0	0	0	0	0	0	0	0	0	0	0	0	0	0	0
denovo3591	0	0	0	0	0	0	0	0	0	0	0	0	0	0	0	0	0	0	0	0	0	0	0	0	0	0	0	0	0	0	0	0	0	0	0	0	0	0	0	0	0	0	0	0	0	0	0	0	0
denovo17147	0	0	0	0	0	0	0	0	0	0	0	0	0	0	0	0	0	0	0	0	0	1	0	0	0	0	0	0	0	0	0	0	0	0	0	0	0	0	0	0	0	0	0	0	0	0	0	0	0
denovo4071	0	0	0	0	0	0	0	0	0	0	0	0	0	0	0	0	0	0	0	0	0	0	0	0	0	0	0	0	0	0	0	0	0	0	0	0	0	0	0	0	0	0	0	0	0	0	0	0	0
denovo15010	0	0	0	0	0	0	0	0	0	0	0	0	0	0	0	0	0	0	0	0	0	0	0	0	0	0	0	0	0	0	0	0	0	0	0	0	0	0	0	0	0	0	0	0	0	0	0	0	0
denovo15842	0	0	0	0	0	0	0	0	0	0	0	0	0	0	0	0	0	0	0	0	0	0	0	0	0	0	0	0	0	0	0	0	0	0	0	0	0	0	0	0	0	0	0	0	0	0	0	0	0
denovo4378	0	0	0	0	0	0	0	0	0	0	0	0	0	0	0	0	0	0	0	0	0	0	0	0	0	0	0	0	0	0	0	0	0	0	0	0	0	0	0	0	0	0	0	0	0	0	0	0	0
denovo21812	0	0	0	0	0	0	0	0	0	0	0	0	0	0	0	0	0	0	0	0	0	0	0	0	0	0	0	0	0	0	0	0	0	0	0	0	0	0	0	0	0	0	0	0	0	0	0	0	0
denovo24495	0	0	0	0	0	0	0	0	0	0	0	0	0	0	0	0	0	0	0	0	0	0	0	0	0	0	0	0	0	0	0	0	0	0	0	0	0	0	0	0	0	0	0	0	0	0	0	0	0
denovo14509	0	1	0	0	0	0	0	0	0	0	0	0	0	0	0	0	0	0	0	0	0	0	0	0	0	0	0	0	0	0	0	0	0	0	0	0	0	0	0	0	0	0	0	0	0	0	0	0	0
denovo2859	0	0	0	0	0	0	0	0	0	0	0	0	0	0	0	0	0	0	0	0	0	0	0	0	0	0	0	0	0	0	0	0	0	0	0	0	0	0	0	0	0	0	0	0	0	0	0	0	0
denovo6183	0	0	0	0	0	0	0	0	0	0	0	0	0	0	0	0	0	0	0	0	0	0	0	0	0	0	0	0	0	0	0	0	0	0	0	0	0	0	0	0	0	0	0	0	0	0	0	0	0
denovo19191	0	0	0	0	0	0	0	0	0	0	0	0	0	0	0	0	0	0	0	0	0	0	0	0	0	0	0	0	0	0	0	0	0	0	0	0	0	0	0	0	0	0	0	0	0	0	0	0	1
denovo18380	0	0	0	0	0	0	0	0	0	0	0	0	0	0	0	0	0	0	0	0	0	0	0	0	0	0	0	0	0	0	0	0	0	0	0	0	0	0	0	0	0	0	0	0	0	0	0	0	0
denovo15292	0	0	0	0	0	0	0	0	0	1	0	0	0	0	0	0	0	0	0	0	0	0	0	0	0	0	0	0	0	0	0	0	0	0	0	0	0	0	0	0	0	0	0	0	0	0	0	0	0
denovo3106	0	0	0	0	0	0	0	0	0	0	0	0	0	0	0	0	0	0	0	0	0	0	0	0	0	0	0	0	0	0	0	0	0	0	0	0	0	0	0	0	0	0	0	0	0	0	0	0	0
denovo5617	0	0	0	0	0	0	0	0	0	0	0	0	0	0	0	0	0	0	0	0	0	0	0	0	0	0	0	0	0	0	0	0	0	0	0	0	0	0	0	0	0	0	0	0	0	0	0	0	0
denovo6400	0	0	0	0	0	0	0	0	0	0	0	0	0	0	0	0	0	0	0	0	0	0	0	0	0	0	0	0	0	0	0	0	0	0	0	0	0	0	0	0	0	0	0	0	0	0	0	0	0
denovo22766	0	0	0	0	0	0	0	0	0	0	0	0	0	0	0	0	0	0	0	0	0	0	0	0	0	0	0	0	0	0	0	0	0	0	0	0	0	0	0	0	0	0	0	0	0	0	0	0	0
denovo25997	0	0	0	0	0	0	0	0	0	0	0	0	0	0	0	0	0	0	0	0	0	0	0	0	0	0	0	0	0	0	0	0	0	0	0	0	0	0	0	0	0	0	0	0	0	0	0	0	0
denovo25806	0	0	0	0	0	0	0	0	0	0	0	0	0	0	0	0	0	0	0	0	0	0	0	0	0	0	0	0	0	0	0	0	0	0	0	0	0	0	0	0	0	0	0	0	0	0	0	0	0
denovo9424	0	0	0	0	0	0	0	0	0	0	0	0	0	0	0	0	0	0	0	0	0	0	0	0	0	0	0	0	0	0	0	0	0	0	0	0	0	0	0	0	0	0	0	0	0	0	0	0	0
denovo19953	0	0	0	0	0	0	0	0	0	0	0	0	0	0	0	0	0	0	0	0	0	0	0	0	0	0	0	0	0	0	0	0	0	0	0	0	0	0	0	0	0	0	0	0	0	0	0	0	0
denovo6070	0	0	0	0	0	0	0	0	0	0	0	0	0	0	0	0	0	1	0	0	0	0	0	0	0	0	0	0	0	0	0	0	0	0	0	0	0	0	0	0	0	0	0	0	0	0	0	0	0
denovo20206	0	0	0	0	0	0	0	0	0	0	0	0	0	0	0	0	0	0	0	0	0	0	0	0	0	0	0	0	0	0	0	0	0	0	0	0	0	0	0	0	0	0	0	0	0	0	0	0	0
denovo7086	0	0	0	0	0	0	0	0	0	0	0	0	0	0	0	0	0	0	0	0	0	0	0	0	0	0	0	0	0	0	0	0	0	0	0	0	0	0	0	0	0	0	0	0	0	0	0	0	0
denovo17669	0	0	0	0	0	0	0	0	0	0	0	0	0	0	0	0	0	0	0	0	0	0	0	0	0	0	0	0	0	0	0	0	0	0	0	0	0	0	0	0	0	0	0	0	0	0	0	0	0
denovo10903	0	0	0	0	0	0	0	0	0	0	0	0	0	0	0	0	0	0	0	0	0	0	0	0	0	0	0	0	0	0	0	0	0	0	0	0	0	0	0	0	0	0	0	0	0	0	0	0	0
denovo14960	0	0	0	0	0	0	0	0	0	0	0	0	0	0	0	0	0	0	0	0	0	0	0	0	0	0	0	0	0	0	0	0	0	0	0	0	0	0	0	0	0	0	0	0	0	0	0	0	0
denovo5235	0	0	0	0	0	0	0	0	0	0	0	0	0	0	0	0	0	0	0	0	0	0	0	0	0	0	0	0	0	0	0	0	0	0	0	0	0	0	0	0	0	0	0	0	0	0	0	0	0
denovo6024	0	0	0	0	0	0	0	0	0	0	0	0	0	0	0	0	0	0	0	0	0	0	0	0	0	0	0	0	0	0	0	0	0	0	0	0	0	0	0	0	0	0	0	0	0	0	0	0	1
denovo9933	0	0	0	0	0	0	0	0	0	0	0	0	0	0	0	0	0	0	0	0	0	0	0	0	0	0	0	0	0	0	0	0	0	0	0	0	0	0	0	0	0	0	0	0	0	0	0	0	0
denovo1888	0	0	0	0	0	0	0	0	0	0	0	0	0	0	0	0	0	0	0	0	0	0	0	0	0	0	0	0	0	0	0	0	0	0	0	0	0	0	0	0	0	0	0	0	0	0	0	0	0
denovo14816	0	0	0	0	0	0	0	0	0	0	0	0	0	0	0	0	0	0	0	0	0	0	0	0	0	0	0	0	0	0	0	0	0	0	0	0	0	0	0	0	0	0	0	0	0	0	0	0	0
denovo10751	0	0	0	0	0	0	0	0	0	0	0	0	0	0	0	0	0	0	0	0	0	0	0	0	0	0	0	0	0	0	0	0	0	0	0	0	0	0	0	0	0	0	0	0	0	0	0	0	0
denovo25836	0	0	0	0	0	0	0	0	0	0	0	0	0	0	0	0	0	0	0	0	0	0	0	0	0	0	0	0	0	0	0	0	0	0	0	0	0	0	0	0	0	0	0	0	0	0	0	0	0
denovo4571	0	0	0	0	0	0	0	0	0	0	0	0	0	0	0	0	0	0	0	0	0	0	0	0	0	0	0	0	0	0	0	0	0	0	0	0	0	0	0	0	0	0	0	0	0	0	0	0	0
denovo15206	0	0	0	0	0	0	0	0	0	0	0	0	0	0	0	0	0	0	0	0	0	0	0	0	0	0	0	0	0	0	0	0	0	0	0	0	0	0	0	0	0	0	0	0	0	0	0	0	1
denovo1963	0	0	0	0	0	0	0	0	0	0	0	0	0	0	0	0	0	0	0	0	0	0	0	0	0	0	0	0	0	0	0	0	0	0	0	0	0	0	0	0	0	0	0	0	0	0	0	0	0
denovo4178	0	0	0	0	0	0	0	0	0	0	0	0	0	0	0	0	0	0	0	0	0	0	0	0	0	0	0	0	0	0	0	0	0	0	0	0	0	0	0	0	0	0	0	0	0	0	0	0	0
denovo5129	0	0	0	0	0	0	0	0	0	0	0	0	0	0	0	0	0	0	0	0	0	0	0	0	0	0	0	0	0	0	0	0	0	0	0	0	0	0	0	0	0	0	0	0	0	0	0	0	0
denovo10221	0	0	0	0	0	0	0	0	0	0	0	0	0	0	0	0	0	0	0	0	0	0	0	0	0	0	0	0	0	0	0	0	0	0	0	0	0	0	0	0	0	0	0	0	0	0	0	0	0
denovo23371	0	0	0	0	0	0	0	0	0	0	0	0	0	0	0	0	0	0	0	0	0	0	0	0	0	0	0	0	0	0	0	0	0	0	0	0	0	0	0	0	0	0	0	0	0	0	0	0	0
denovo9974	0	0	0	0	0	0	0	0	0	0	0	0	0	0	0	0	0	0	0	0	0	0	0	0	0	0	0	0	0	0	0	0	0	0	0	0	0	0	0	0	0	0	0	0	0	0	0	0	0
denovo12751	0	0	0	0	0	0	0	0	0	0	0	0	0	0	0	0	0	0	0	0	0	0	0	0	0	0	0	0	0	0	0	0	0	0	0	0	0	0	0	0	0	0	0	0	0	0	0	0	0
denovo16182	0	0	0	0	0	0	0	0	0	0	0	0	0	0	0	0	0	0	0	0	0	0	0	0	0	0	0	0	0	0	0	0	0	0	0	0	0	0	0	0	0	0	0	0	0	0	0	0	0
denovo11940	0	0	0	0	0	0	0	0	0	0	0	0	0	0	0	0	0	0	0	0	0	0	0	0	0	0	0	0	0	0	0	0	0	0	0	0	0	0	0	0	0	0	0	0	0	0	0	0	0
denovo26263	0	0	0	0	0	0	0	0	0	0	0	0	0	0	0	0	0	0	0	0	0	0	0	0	0	0	0	0	0	0	0	0	0	0	0	0	0	0	0	0	0	0	0	0	0	0	0	0	0
denovo2561	0	0	0	0	0	0	0	0	0	0	0	0	0	0	0	0	0	0	0	0	0	0	0	0	0	0	0	0	0	0	0	0	0	0	0	0	0	0	0	0	0	0	0	0	0	0	0	0	0
denovo18292	0	0	0	0	0	0	0	0	0	0	0	0	0	0	0	0	0	0	0	0	0	0	0	0	0	0	0	0	0	0	0	0	0	0	0	0	0	0	0	0	0	0	0	0	0	0	0	0	0
denovo18269	0	0	0	0	0	0	0	0	0	0	0	0	0	0	0	0	0	0	0	0	0	0	0	0	0	0	0	0	0	0	0	0	0	0	0	0	0	0	0	0	0	0	0	0	0	0	0	0	0
denovo25033	0	0	0	0	0	0	0	0	0	0	0	0	0	0	0	0	0	0	0	0	0	0	0	0	0	0	0	0	0	0	0	0	0	0	0	0	0	0	0	0	0	0	0	0	0	0	0	0	0
denovo2121	0	0	0	0	0	0	0	0	0	0	0	0	0	0	0	0	0	0	0	0	0	0	0	0	0	0	0	0	0	0	0	0	0	0	0	0	0	0	0	0	0	0	0	0	0	0	0	0	0
denovo19082	0	0	0	0	0	0	0	0	0	0	0	0	0	0	0	0	0	0	0	0	0	0	0	0	0	0	0	0	0	0	0	0	0	0	0	0	0	0	0	0	0	0	0	0	0	0	0	0	0
denovo12688	0	0	0	0	0	0	0	0	0	0	0	0	0	0	0	0	0	0	0	0	0	0	0	0	0	0	0	0	0	0	0	0	0	0	0	0	0	0	0	0	0	0	0	0	0	0	0	0	0
denovo1011	0	0	0	0	0	0	0	0	0	0	0	0	0	0	0	0	0	0	0	0	0	0	0	0	0	0	0	0	0	0	0	0	0	0	0	0	0	0	0	0	0	0	0	0	0	0	0	0	0
denovo1007	0	0	0	0	0	0	0	0	0	0	0	0	0	0	0	0	0	0	0	0	0	0	0	0	0	0	0	0	0	0	0	0	0	0	0	0	0	0	0	0	0	0	0	0	0	0	0	0	0
denovo14894	0	0	0	0	0	0	0	0	0	0	0	0	0	0	0	0	0	0	0	0	0	0	0	0	0	0	0	0	0	0	0	0	0	0	0	0	0	0	0	0	0	0	0	0	0	0	0	0	0
denovo16797	0	0	0	0	0	0	0	0	0	0	0	0	0	0	0	0	0	0	0	0	0	0	0	0	0	0	0	0	0	0	0	0	0	0	0	0	0	0	0	0	0	0	0	0	0	0	0	0	0
denovo25692	0	0	0	0	0	0	0	0	0	0	0	0	0	0	0	0	0	0	0	0	0	0	0	0	0	0	0	0	0	0	0	0	0	0	0	0	0	0	0	0	0	0	0	0	0	0	0	0	0
denovo12671	0	0	0	0	0	0	0	0	0	0	0	0	0	0	0	0	0	0	0	0	0	0	0	0	0	0	0	0	0	0	0	0	0	0	0	0	0	0	0	0	0	0	0	0	0	0	0	1	0
denovo16064	0	0	0	0	0	0	0	0	0	0	0	0	0	0	0	0	0	0	0	0	0	0	0	0	0	0	0	0	0	0	0	0	0	0	0	0	0	0	0	0	0	0	0	0	0	0	0	0	0
denovo26198	0	0	0	0	0	0	0	0	0	0	0	0	0	0	0	0	0	0	0	0	0	0	0	0	0	0	0	0	0	0	0	0	0	0	0	0	0	0	0	0	0	0	0	0	0	0	0	0	0
denovo9659	0	0	0	0	0	0	0	0	0	0	0	0	0	0	0	0	0	0	0	0	0	1	0	0	0	0	0	0	0	0	0	0	0	0	0	0	0	0	0	0	0	0	0	0	0	0	0	0	0
denovo19404	0	0	0	0	0	0	0	0	0	1	0	0	0	0	0	0	0	0	0	0	0	0	0	0	0	0	0	0	0	0	0	0	0	0	0	0	0	0	0	0	0	0	0	0	0	0	0	0	0
denovo22375	1	0	0	0	0	0	0	0	0	0	0	0	0	0	0	0	0	0	0	0	0	1	0	0	0	0	0	0	0	0	0	0	0	0	0	0	0	0	0	0	0	0	0	0	0	0	0	0	0
denovo14831	0	0	0	0	0	0	0	0	0	0	0	0	0	0	0	0	0	0	0	0	0	0	0	0	0	0	0	0	0	0	0	0	0	0	0	0	0	0	0	0	0	0	0	0	0	0	0	0	0
denovo14707	0	0	0	0	0	0	0	0	0	0	0	0	0	0	0	0	0	0	0	0	0	0	0	0	0	0	0	0	0	0	0	0	0	0	0	0	0	0	0	0	0	0	0	0	0	0	0	0	0
denovo2045	0	0	0	0	0	0	0	0	0	0	0	0	0	0	0	0	0	0	0	0	0	0	0	0	0	0	0	0	0	0	0	0	0	0	0	0	0	0	0	0	0	0	0	0	0	0	0	0	1
denovo13831	0	0	0	0	0	0	0	0	0	0	0	0	0	0	0	0	0	0	0	0	0	0	0	0	0	0	0	0	0	0	0	0	0	0	0	0	0	0	0	0	0	0	0	0	0	0	0	0	0
denovo11909	0	0	0	0	0	0	0	0	0	0	0	0	0	0	0	0	0	0	0	0	0	0	0	0	0	0	0	0	0	0	0	0	0	0	0	0	0	0	0	0	0	0	0	0	0	0	0	0	0
denovo9900	0	0	0	0	0	0	0	0	0	0	0	0	0	0	0	0	0	0	0	0	0	0	0	0	0	0	0	0	0	0	0	0	0	0	0	0	0	0	0	0	0	0	0	0	0	0	0	0	0
denovo5116	0	0	0	0	0	0	0	0	0	0	0	0	0	0	0	0	0	0	0	0	0	0	0	0	0	0	0	0	0	0	0	0	0	0	0	0	0	0	0	0	0	0	0	0	0	0	0	0	0
denovo2176	0	0	0	0	0	0	0	0	0	0	0	0	0	0	0	0	0	0	0	0	0	0	0	0	0	0	0	0	0	0	0	0	0	0	0	0	0	0	0	0	0	0	0	0	0	0	0	0	0
denovo6385	0	0	0	0	0	0	0	0	0	0	0	0	0	0	0	0	0	0	0	0	0	0	0	0	0	0	0	0	0	0	0	0	0	0	0	0	0	0	0	0	0	0	0	0	0	0	0	0	0
denovo14736	0	1	0	0	0	0	0	0	0	0	0	0	0	0	0	0	0	0	0	0	0	0	0	0	0	0	0	0	0	0	0	0	0	0	0	0	0	0	0	0	0	0	0	0	0	0	0	0	0
denovo21463	0	0	0	0	0	0	0	0	0	0	0	0	0	0	0	0	0	0	0	0	0	0	0	0	0	0	0	0	0	0	0	0	0	0	0	0	0	0	0	0	0	0	0	0	0	0	0	0	0
denovo925	0	0	0	0	0	0	0	0	0	0	0	0	0	0	0	0	0	0	0	0	0	0	0	0	0	0	0	0	0	0	0	0	0	0	0	0	0	0	0	0	0	0	0	0	0	0	0	0	0
denovo6664	0	0	0	0	0	0	0	0	0	0	0	0	0	0	0	0	0	0	0	0	0	0	0	0	0	0	0	0	0	0	0	0	0	0	0	0	0	0	0	0	0	0	0	0	0	0	0	0	0
denovo20205	0	0	0	0	0	0	0	0	0	0	0	0	0	0	0	0	0	0	0	0	0	0	0	0	0	0	0	0	0	0	0	0	0	0	0	0	0	0	0	0	0	0	0	0	0	0	0	0	0
denovo19879	0	0	0	0	0	0	0	0	0	0	0	0	0	0	0	0	0	0	0	0	0	0	0	0	0	0	0	0	0	0	0	0	0	0	0	0	0	0	0	0	0	0	0	0	0	0	0	0	0
denovo20679	0	0	0	0	0	0	0	0	0	0	0	0	0	0	0	0	0	0	0	0	0	0	0	0	0	0	0	0	0	0	0	0	0	0	0	0	0	0	0	0	0	0	0	0	0	0	0	0	0
denovo15829	0	0	0	0	0	0	0	0	0	0	0	0	0	0	0	0	0	0	0	0	0	0	0	0	0	0	0	0	0	0	0	0	0	0	0	0	0	0	0	0	0	0	0	0	0	0	0	0	0
denovo13458	0	0	0	0	0	0	0	0	0	0	0	0	0	0	0	0	0	0	0	0	0	0	0	0	0	0	0	0	0	0	0	0	0	0	0	0	0	0	0	0	0	0	0	0	0	1	0	0	0
denovo6758	0	0	0	0	0	0	0	0	0	0	0	0	0	0	0	0	0	0	0	0	0	0	0	0	0	0	0	0	0	0	0	0	0	0	0	0	0	0	0	0	0	0	0	0	0	0	0	0	0
denovo10151	0	0	0	0	0	0	0	0	0	0	0	0	0	0	0	0	0	0	0	0	0	0	0	0	0	0	0	0	0	0	0	0	0	0	0	0	0	0	0	0	0	0	0	0	0	0	0	0	0
denovo17904	0	0	0	0	0	0	0	0	0	0	0	0	0	0	0	0	0	0	0	0	0	0	0	0	0	0	0	0	0	0	0	0	0	0	0	0	0	0	0	0	0	0	0	0	0	0	0	0	0
denovo2605	0	0	0	0	0	0	0	0	0	0	0	0	0	0	0	0	0	0	0	0	0	0	0	0	0	0	0	0	0	0	0	0	0	0	0	0	0	0	0	0	0	0	0	0	0	0	0	0	0
denovo976	0	0	0	0	0	0	0	0	0	0	0	0	0	0	0	0	0	0	0	0	0	0	0	0	0	0	0	0	0	0	0	0	0	0	0	0	0	0	0	0	0	0	0	0	0	0	0	0	0
denovo5237	0	0	0	0	0	0	0	0	0	0	0	0	0	0	0	0	0	0	0	0	0	0	0	0	0	0	0	0	0	0	0	0	0	0	0	0	0	0	0	0	0	0	0	0	0	0	0	0	0
denovo24972	0	0	0	0	0	0	0	0	0	0	0	0	0	0	0	0	0	0	0	0	0	0	0	0	0	0	0	0	0	0	0	0	0	0	0	0	0	0	0	0	0	0	0	0	0	0	0	0	0
denovo23619	0	0	0	0	0	0	0	0	0	0	0	0	0	0	0	0	0	0	0	0	0	0	0	0	0	0	0	0	0	0	0	0	0	0	0	0	0	0	0	0	0	0	0	0	0	0	0	0	0
denovo9107	0	0	0	0	0	0	0	0	0	0	0	0	0	0	0	0	0	0	0	0	0	0	0	0	0	0	0	0	0	0	0	0	0	0	0	0	0	0	0	0	0	0	0	0	0	0	0	0	0
denovo12249	0	0	0	0	0	0	0	0	0	0	0	0	0	0	0	0	0	0	0	0	0	0	0	0	0	0	0	0	0	0	0	0	0	0	0	0	0	0	0	0	0	0	0	0	0	0	0	0	0
denovo22154	0	0	0	0	0	0	0	0	0	0	0	0	0	0	0	0	0	0	0	0	0	0	0	0	0	0	0	0	0	0	0	0	0	0	0	0	0	0	0	0	0	0	0	0	0	0	0	0	0
denovo4581	0	0	0	0	0	0	0	0	0	0	0	0	0	0	0	0	0	0	0	0	0	0	0	0	0	0	0	0	0	0	0	0	0	0	0	0	0	0	0	0	0	0	0	0	0	0	0	0	0
denovo18778	0	0	0	0	0	0	0	0	0	0	0	0	0	0	0	0	0	0	0	0	0	0	0	0	0	0	0	0	0	0	0	0	0	0	0	0	0	0	0	0	0	0	0	0	0	0	0	0	0
denovo21340	0	0	0	0	1	0	0	0	0	0	0	0	0	0	0	0	0	0	0	0	0	0	0	0	0	0	0	0	0	0	0	0	0	0	0	0	0	0	0	0	0	0	0	0	0	0	0	0	0
denovo5318	0	0	0	0	0	0	0	0	0	0	0	0	0	0	0	0	0	0	0	0	0	0	0	0	0	0	0	0	0	0	0	0	0	0	0	0	0	0	0	0	0	0	0	0	0	0	0	0	0
denovo9289	0	0	0	0	0	0	0	0	0	0	0	0	0	0	0	0	0	0	0	0	0	0	0	0	0	0	0	0	0	0	0	0	0	0	0	0	0	0	0	0	0	0	0	0	0	0	0	0	0
denovo5731	0	0	0	0	0	0	0	0	0	0	0	0	0	0	0	0	0	0	0	0	0	0	0	0	0	0	0	0	0	0	0	0	0	0	0	0	0	0	0	0	0	0	0	0	0	0	0	0	0
denovo336	0	0	0	0	0	0	0	0	0	0	0	0	0	0	0	0	0	0	0	0	0	0	0	0	0	0	0	0	0	0	0	0	0	0	0	0	0	0	0	0	0	0	0	0	0	0	0	0	1
denovo9301	0	0	0	0	0	0	0	0	0	0	0	0	0	0	0	0	0	0	0	0	0	0	0	0	0	0	0	0	0	0	0	0	0	0	0	0	0	0	0	0	0	0	0	0	0	0	0	0	0
denovo24444	0	0	0	0	0	0	0	0	0	0	0	0	0	0	0	0	0	0	0	0	0	0	0	0	0	0	0	0	0	0	0	0	0	0	0	0	0	0	0	0	0	0	0	0	0	0	0	0	0
denovo18295	0	0	0	0	0	0	0	0	0	0	0	0	0	0	0	0	0	0	0	0	0	0	0	0	0	0	0	0	0	0	0	0	0	0	0	0	0	0	0	0	0	0	0	0	0	0	0	0	0
denovo3654	0	0	0	0	0	0	0	0	0	0	0	0	0	0	0	0	0	0	0	0	0	0	0	0	0	0	0	0	0	0	0	0	0	0	0	0	0	0	0	0	0	0	0	0	0	0	0	0	0
denovo18246	0	0	0	0	1	0	0	0	0	0	0	0	0	0	0	0	0	0	0	0	0	0	0	0	0	0	0	0	0	0	0	0	0	0	0	0	0	0	0	0	0	0	0	0	0	0	0	0	0
denovo11892	0	0	0	0	0	0	0	0	0	0	0	0	0	0	0	0	0	0	0	0	0	0	0	0	0	0	0	0	0	0	0	0	0	0	0	0	0	0	0	0	0	0	0	0	0	0	0	0	0
denovo18591	0	0	0	0	0	0	0	0	0	0	0	0	0	0	0	0	0	0	0	0	0	0	0	0	0	0	0	0	0	0	0	0	0	0	0	0	0	0	0	0	0	0	0	0	0	0	0	0	0
denovo15118	0	0	0	0	0	0	0	0	0	0	0	0	0	0	0	0	0	0	0	0	0	0	0	0	0	0	0	0	0	0	0	0	0	0	0	0	0	0	0	0	0	0	0	0	0	0	0	0	0
denovo25841	0	0	0	0	0	0	0	0	0	0	0	0	0	0	0	0	0	0	0	0	0	0	0	0	0	0	0	0	0	0	0	0	0	0	0	0	0	0	0	0	0	0	0	0	0	0	0	0	0
denovo384	0	0	0	0	0	0	0	0	0	0	0	0	0	0	0	0	0	0	0	0	0	0	0	0	0	0	0	0	0	0	0	0	0	0	0	0	0	0	0	0	0	0	0	0	0	0	0	0	0
denovo1033	0	0	0	0	0	0	0	0	0	0	0	0	0	0	0	0	0	0	0	0	0	0	0	0	0	0	0	0	0	0	0	0	0	0	0	0	0	0	0	0	0	0	0	0	0	0	0	0	0
denovo2253	0	0	0	0	0	0	0	0	0	0	0	0	0	0	0	0	0	0	0	0	0	0	0	0	0	0	0	0	0	0	0	0	0	0	0	0	0	0	0	0	0	0	0	0	0	0	0	0	0
denovo16633	0	0	0	0	0	0	0	0	0	0	0	0	0	0	0	0	0	0	0	0	0	0	0	0	0	0	0	0	0	0	0	0	0	0	0	0	0	0	0	0	0	0	0	0	0	0	0	0	1
denovo17996	0	0	0	0	0	0	0	0	0	0	0	0	0	0	0	0	0	0	0	0	0	0	0	0	0	0	0	0	0	0	0	0	0	0	0	0	0	0	0	0	0	0	0	0	0	0	0	0	0
denovo23053	0	0	0	0	0	0	0	0	0	0	0	0	0	0	0	0	0	0	0	0	0	0	0	0	0	0	0	0	0	0	0	0	0	0	0	0	0	0	0	0	0	0	0	0	0	0	0	0	0
denovo8654	0	0	0	0	0	0	0	0	0	0	0	0	0	0	0	0	0	0	0	0	0	0	0	0	0	0	0	0	0	0	0	0	0	0	0	0	0	0	0	0	0	0	0	0	0	0	0	0	0
denovo19571	0	0	0	0	0	0	0	0	0	0	0	0	0	0	0	0	0	0	0	0	0	0	0	0	0	0	0	0	0	0	0	0	0	0	0	0	0	0	0	0	0	0	0	0	0	0	0	0	0
denovo16376	0	0	0	0	0	0	0	0	0	0	0	0	0	0	0	0	0	0	0	0	0	0	0	0	0	0	0	0	0	0	0	0	0	0	0	0	0	0	0	0	0	0	0	0	0	0	0	0	0
denovo24413	0	0	0	0	0	0	0	0	0	0	0	0	0	0	0	0	0	0	0	0	0	0	0	0	0	0	0	0	0	0	0	0	1	0	0	0	0	0	0	0	0	0	0	0	0	0	0	0	0
denovo6467	0	0	0	0	0	0	0	0	0	0	0	0	0	0	0	0	0	0	0	0	0	0	0	0	0	0	0	0	0	0	0	0	0	0	0	0	0	0	0	0	0	0	0	0	0	0	0	0	0
denovo10680	0	0	0	0	0	0	0	0	0	0	0	0	0	0	0	0	0	0	0	0	0	0	0	0	0	0	0	0	0	0	0	0	0	0	0	0	0	0	0	0	0	0	0	0	0	0	0	0	0
denovo1878	0	0	0	0	0	0	0	0	0	0	0	0	0	0	0	0	0	0	0	0	0	0	0	0	0	0	0	0	0	0	0	0	0	0	0	0	0	0	0	0	0	0	0	0	0	0	0	0	0
denovo2806	0	0	0	0	0	0	0	0	0	0	0	0	0	0	0	0	0	0	0	0	0	1	0	0	0	0	0	0	0	0	0	0	0	0	0	0	0	0	0	0	0	0	0	0	0	0	0	0	0
denovo13469	0	0	0	0	0	0	0	0	0	0	0	0	0	0	0	0	0	0	0	0	0	0	0	0	0	0	0	0	0	0	0	0	0	0	0	0	0	0	0	0	0	0	0	0	0	0	0	0	0
denovo13109	0	0	0	0	0	0	0	0	0	0	0	0	0	0	0	0	0	0	0	0	0	0	0	0	0	0	0	0	0	0	0	0	0	0	0	0	0	0	0	0	0	0	0	0	0	0	0	0	0
denovo24326	0	0	0	0	0	0	0	0	0	0	0	0	0	0	0	0	0	0	0	0	0	0	0	0	0	0	0	0	0	0	0	0	0	0	0	0	0	0	0	0	0	0	0	0	0	0	0	0	0
denovo3491	0	0	0	0	0	0	0	0	0	0	0	0	0	0	0	0	0	0	0	0	0	0	0	0	0	0	0	0	0	0	0	0	0	0	0	0	0	0	0	0	0	0	0	0	0	0	0	0	0
denovo21236	0	0	0	0	0	0	0	0	0	0	0	0	0	0	0	0	0	0	0	0	0	0	0	0	0	0	0	0	0	0	0	0	0	0	0	0	0	0	0	0	0	0	0	0	0	0	0	0	0
denovo17114	0	0	0	0	0	0	0	0	0	0	0	0	0	0	0	0	0	0	0	0	0	0	0	0	0	0	0	0	0	0	0	0	0	0	0	0	0	0	0	0	0	0	0	0	0	0	0	0	0
denovo9265	0	0	0	0	0	0	0	0	0	0	0	0	0	0	0	0	0	0	0	0	0	0	0	0	0	0	0	0	0	0	0	0	0	0	0	0	0	0	0	0	0	0	0	0	0	0	0	0	0
denovo18971	0	0	0	0	0	0	0	0	0	0	0	0	0	0	0	0	0	0	0	0	0	0	0	0	0	0	0	0	0	0	0	0	0	0	0	0	0	0	0	0	0	0	0	0	0	0	0	0	0
denovo1686	0	0	0	0	0	0	0	0	0	0	0	0	0	0	0	0	0	0	0	0	0	0	0	0	0	0	0	0	0	0	0	0	0	0	0	0	0	0	0	0	0	0	0	0	0	0	0	0	0
denovo15092	0	0	0	0	0	0	0	0	0	0	0	0	0	0	0	0	0	0	0	0	0	0	0	0	0	0	0	0	0	0	0	0	0	0	0	0	0	0	0	0	0	0	0	0	0	0	0	0	0
denovo24897	0	0	0	0	0	0	0	0	0	0	0	0	0	0	0	0	0	0	0	0	0	0	0	0	0	0	0	0	0	0	0	0	0	0	0	0	0	0	0	0	0	0	0	0	0	0	0	0	0
denovo9750	0	0	0	0	0	0	0	0	0	0	0	0	0	0	0	0	0	0	0	0	0	0	0	0	0	0	0	0	0	0	0	0	0	0	0	0	0	0	0	0	0	0	0	0	0	0	0	0	0
denovo19212	0	0	0	0	0	0	0	0	0	0	0	0	0	0	0	0	0	0	0	0	0	0	0	0	0	0	0	0	0	0	0	1	0	0	0	0	0	0	0	0	0	0	0	0	0	0	0	0	0
denovo5528	0	0	0	0	0	0	0	0	0	0	0	0	0	0	0	0	0	0	0	0	0	0	0	0	0	0	0	0	0	0	0	0	0	0	0	0	0	0	0	0	0	0	0	0	0	0	0	0	0
denovo224	0	0	0	0	0	0	0	0	0	0	0	0	0	0	0	0	0	0	0	0	0	0	0	0	0	0	0	0	0	0	0	0	0	0	0	0	0	0	0	0	0	0	0	0	0	0	0	0	0
denovo10354	0	0	0	0	0	0	0	0	0	0	0	0	0	0	0	0	0	0	0	0	0	0	0	0	0	0	0	0	0	0	0	0	0	0	0	0	0	0	0	0	0	0	0	0	0	0	0	0	0
denovo4712	0	0	0	0	0	0	0	0	0	0	0	0	0	0	0	0	0	0	0	0	0	0	0	0	0	0	0	0	0	0	0	0	0	0	0	0	0	0	0	0	0	0	0	0	0	0	0	0	0
denovo6668	0	0	0	0	0	0	0	0	0	0	0	0	0	0	0	0	0	0	0	0	0	0	0	0	0	0	0	0	0	0	0	0	0	0	0	0	0	0	0	0	0	0	0	0	0	0	0	0	0
denovo20448	0	0	0	0	0	0	0	0	0	0	0	0	0	0	0	0	0	0	0	0	0	0	0	0	0	0	0	0	0	0	0	0	0	0	0	0	0	0	0	0	0	0	0	0	0	0	0	0	0
denovo10428	0	0	0	0	0	0	0	0	1	0	0	0	0	0	0	0	0	0	0	0	0	0	0	0	0	0	0	0	0	0	0	0	0	0	0	0	0	0	0	0	0	0	0	0	0	0	0	0	0
denovo23967	0	0	0	0	0	0	0	0	0	0	0	0	0	0	0	0	0	0	0	0	0	0	0	0	0	0	0	0	0	0	0	0	0	0	0	0	0	0	0	0	0	0	0	0	0	0	0	0	0
denovo8083	0	0	0	0	0	0	0	0	0	0	0	0	0	0	0	0	0	0	0	0	0	0	0	0	0	0	0	0	0	0	0	0	0	0	0	0	0	0	0	0	0	0	0	0	0	0	0	0	0
denovo908	0	0	0	0	0	0	0	0	0	0	0	0	0	0	0	0	0	0	0	0	0	0	0	0	0	0	0	0	0	0	0	0	0	0	0	0	0	0	0	0	0	0	0	0	0	0	0	0	0
denovo18003	0	0	0	0	0	0	0	0	0	0	0	0	0	0	0	0	0	0	0	0	0	0	0	0	0	0	0	0	0	0	0	0	0	0	0	0	0	0	0	0	0	0	0	0	0	0	0	0	0
denovo12748	0	0	0	0	0	0	0	0	0	0	0	0	0	0	0	0	0	0	0	0	0	0	0	0	0	0	0	0	0	0	0	0	0	0	0	0	0	0	0	0	0	0	0	0	0	0	0	0	0
denovo7475	0	0	0	0	0	0	0	0	0	0	0	0	0	0	0	0	0	0	0	0	0	0	0	0	0	0	0	0	0	0	0	0	0	0	0	0	0	0	0	0	0	0	0	0	0	0	0	0	1
denovo6374	0	0	0	0	0	0	0	0	0	0	0	0	0	0	0	0	0	0	0	0	0	0	0	0	0	0	0	0	0	0	0	0	0	0	0	0	0	0	0	0	0	0	0	0	0	0	0	0	0
denovo10477	0	0	0	0	0	0	0	0	0	0	0	0	0	0	0	0	0	0	0	0	0	0	0	0	0	0	0	0	0	0	0	0	0	0	0	0	0	0	0	0	0	0	0	0	0	0	0	0	0
denovo5151	0	0	0	0	0	0	0	0	0	0	0	0	0	0	0	0	0	0	0	0	0	0	0	0	0	0	0	0	0	0	0	0	0	0	0	0	0	0	0	0	0	0	0	0	0	0	0	0	0
denovo8958	0	0	0	0	0	0	0	0	0	0	0	0	0	0	0	0	0	0	0	0	0	0	0	0	0	0	0	0	0	0	0	0	0	0	0	0	0	0	0	0	0	0	0	0	0	0	0	0	0
denovo12995	0	0	0	0	0	0	0	0	0	0	0	0	0	0	0	0	0	0	0	0	0	0	0	0	0	0	0	0	0	0	0	0	0	0	0	0	0	0	0	0	0	0	0	0	0	0	0	0	0
denovo10307	0	0	0	0	0	0	0	0	0	0	0	0	0	0	0	0	0	0	0	0	0	0	0	0	0	0	0	0	0	0	0	0	0	0	0	0	0	0	0	0	0	0	0	0	0	0	0	0	0
denovo16659	0	0	0	0	0	0	0	0	0	0	0	0	0	0	0	0	0	0	0	0	0	0	0	0	0	0	0	0	0	0	0	0	0	0	0	0	0	0	0	0	0	0	0	0	0	0	0	0	0
denovo20450	0	0	0	0	0	0	0	0	0	0	0	0	0	0	0	0	0	0	0	0	0	0	0	0	0	0	0	0	0	0	0	0	0	0	0	0	0	0	0	0	0	0	0	0	0	0	0	0	0
denovo14713	0	0	0	0	0	0	0	0	0	0	0	0	0	0	0	0	0	0	0	0	0	0	0	0	0	0	0	0	0	0	0	0	0	0	0	0	0	0	0	0	0	0	0	0	0	0	0	0	0
denovo13976	0	0	0	0	0	0	0	0	0	0	0	0	0	0	0	0	0	0	0	0	0	0	0	0	0	0	0	0	0	0	0	0	0	0	0	0	0	0	0	0	0	0	0	0	0	0	0	0	0
denovo23028	0	0	0	0	0	0	0	0	0	0	0	0	0	0	0	0	0	0	0	0	0	0	0	0	0	0	0	0	0	0	0	0	0	0	0	0	0	0	0	0	0	0	0	0	0	0	0	0	0
denovo22780	0	0	0	0	0	0	0	0	0	0	0	0	0	0	0	0	0	0	0	0	0	0	0	0	0	0	0	0	0	0	0	0	0	0	0	0	0	0	0	0	0	0	0	0	0	0	0	0	0
denovo15383	0	0	0	0	0	0	0	0	1	0	0	0	0	0	0	0	0	0	0	0	0	0	0	0	0	0	0	0	0	0	0	0	0	0	0	0	0	0	0	0	0	0	0	0	0	0	0	0	0
denovo1506	0	0	0	0	0	0	0	0	0	0	0	0	0	0	0	0	0	0	0	0	0	0	0	0	0	0	0	0	0	0	0	0	0	0	0	0	0	0	0	0	0	0	0	0	0	0	0	0	0
denovo16136	0	0	0	0	0	0	0	0	0	0	0	0	0	0	0	0	0	0	0	0	0	0	0	0	0	0	0	0	0	0	0	0	0	0	0	0	0	0	0	0	0	0	0	0	0	0	0	0	0
denovo7403	0	0	0	0	0	0	0	0	0	0	0	0	0	0	0	0	0	0	0	0	0	0	0	0	0	0	0	0	0	0	0	0	0	0	0	0	0	0	0	0	0	0	0	0	0	0	0	0	0
denovo21620	0	0	0	0	0	0	0	0	0	0	0	0	0	0	0	0	0	0	0	0	0	0	0	0	0	0	0	0	0	0	0	0	0	0	0	0	0	0	0	0	0	0	0	0	0	0	0	0	0
denovo20149	0	0	0	0	0	0	0	0	0	0	0	0	0	0	0	0	0	0	0	0	0	0	0	0	0	0	0	0	0	0	0	0	0	0	0	0	0	0	0	0	0	0	0	0	0	0	0	0	0
denovo5956	0	0	0	0	0	0	0	0	0	0	0	0	0	0	0	0	0	0	0	0	0	0	0	0	0	0	0	0	0	0	0	0	0	0	0	0	0	0	0	0	0	0	0	0	0	0	0	0	0
denovo21630	0	0	0	0	0	0	0	0	1	0	0	0	0	0	0	0	0	0	0	0	0	5	0	0	0	0	0	0	0	0	0	0	0	0	0	0	0	0	0	0	0	0	0	0	0	0	0	0	0
denovo25929	0	0	0	0	0	0	0	0	0	0	0	0	0	0	0	0	0	0	0	0	0	0	0	0	0	0	0	0	0	0	0	0	0	0	0	0	0	0	0	0	0	0	0	0	0	0	0	0	0
denovo11968	0	0	0	0	0	0	0	0	0	0	0	0	0	0	0	0	0	0	0	0	0	0	0	0	0	0	0	0	0	0	0	0	0	0	0	0	0	0	0	0	0	0	0	0	0	0	0	0	0
denovo9951	0	0	0	0	0	0	0	0	0	0	0	0	0	0	0	0	0	0	0	0	0	0	0	0	0	0	0	0	0	0	0	0	0	0	0	0	0	0	0	0	0	0	0	0	0	0	0	0	0
denovo7160	0	0	0	0	0	0	0	0	0	0	0	0	0	0	0	0	0	0	0	0	0	0	0	0	0	0	0	0	0	0	0	0	0	0	0	0	0	0	0	0	0	0	0	0	0	0	0	0	0
denovo12784	0	0	0	0	0	0	0	0	0	0	0	0	0	0	0	0	0	0	0	0	0	0	0	0	0	0	0	0	0	0	0	0	0	0	0	0	0	0	0	0	0	0	0	0	0	0	0	0	0
denovo21402	0	0	0	0	0	0	0	0	0	0	0	0	0	0	0	0	0	0	0	0	0	0	0	0	0	0	0	0	0	0	0	0	0	0	0	0	0	0	0	0	0	0	0	0	0	0	0	0	0
denovo8374	0	0	0	0	0	0	0	0	0	0	1	0	0	0	0	0	0	0	0	0	0	0	0	0	0	0	0	0	0	0	0	0	0	0	0	0	0	0	0	0	0	0	0	0	0	0	0	0	0
denovo4959	0	0	0	0	0	0	0	0	0	0	0	0	0	0	0	0	0	0	0	0	0	0	0	0	0	0	0	0	0	0	0	0	0	0	0	0	0	0	0	0	0	0	0	0	0	0	0	0	0
denovo22779	0	0	0	0	0	0	0	0	0	0	0	0	0	0	0	0	0	0	0	0	0	0	0	0	0	0	0	0	0	0	0	0	0	0	0	0	0	0	0	0	0	0	0	0	0	0	0	0	0
denovo21737	0	0	0	0	0	0	0	0	0	0	0	0	0	0	0	0	0	0	0	0	0	0	0	0	0	0	0	0	0	0	0	0	0	0	0	0	0	0	0	0	0	0	0	0	0	0	0	0	0
denovo11037	0	0	0	0	0	0	0	0	0	0	0	0	0	0	0	0	0	0	0	0	0	0	0	0	0	0	0	0	0	0	0	0	0	0	0	0	0	0	0	0	0	0	0	0	0	0	0	0	0
denovo12832	0	0	0	0	0	0	0	0	0	0	0	0	0	0	0	0	0	0	0	0	0	0	0	0	0	0	0	0	0	0	0	0	0	0	0	0	0	0	0	0	0	0	0	0	0	0	0	0	0
denovo15909	0	0	0	0	0	0	0	0	0	0	0	0	0	0	0	0	0	0	0	0	0	0	0	0	0	0	0	0	0	0	0	0	0	0	0	0	0	0	0	0	0	0	0	0	0	0	0	0	0
denovo2317	0	0	0	0	0	0	0	0	0	0	0	0	0	0	0	0	0	0	0	0	0	0	0	0	0	0	0	0	0	0	0	0	0	0	0	0	0	0	0	0	0	0	0	0	0	0	0	0	0
denovo20148	0	0	0	0	0	0	0	0	0	0	0	0	0	0	0	0	0	0	0	0	0	0	0	0	0	0	0	0	0	0	0	0	0	0	0	0	0	0	0	0	0	0	0	0	0	0	0	0	0
denovo20108	0	0	0	0	0	0	0	0	0	0	0	0	0	0	0	0	0	0	0	0	0	0	0	0	0	0	0	0	0	0	0	0	0	0	0	0	0	0	0	0	0	0	0	0	0	0	0	0	0
denovo21412	0	0	0	0	0	0	0	0	0	0	0	0	0	0	0	0	0	0	0	0	0	0	0	0	0	0	0	0	0	0	0	0	0	0	0	0	0	0	0	0	0	0	0	0	0	0	0	0	0
denovo3358	0	0	0	0	0	0	0	0	0	0	0	0	0	0	0	0	0	0	0	0	0	0	0	0	0	0	0	0	0	0	0	0	0	0	0	0	0	0	0	0	0	0	0	0	0	0	0	0	0
denovo4270	0	0	0	0	0	0	0	0	0	0	0	0	0	0	0	0	0	0	0	0	0	0	0	0	0	0	0	0	0	0	0	0	0	0	0	0	0	0	0	0	0	0	0	0	0	0	0	0	0
denovo12184	0	0	0	0	0	0	0	0	0	0	0	0	0	0	0	0	0	0	0	0	0	0	0	0	0	0	0	0	0	0	0	0	0	0	0	0	0	0	0	0	0	0	0	0	0	0	0	0	0
denovo13833	0	0	0	0	0	0	0	0	0	0	0	0	0	0	0	0	0	0	0	0	0	0	0	0	0	0	0	0	0	0	0	0	0	0	0	0	0	0	0	0	0	0	0	0	0	0	0	0	0
denovo8056	0	0	0	0	0	0	0	0	0	0	0	0	0	0	0	0	0	0	0	0	0	0	0	0	0	0	0	0	0	0	0	0	0	0	0	0	0	0	0	0	0	0	0	0	0	0	0	0	0
denovo349	0	0	0	0	0	0	0	0	0	0	0	0	0	0	0	0	0	0	0	0	0	0	0	0	0	0	0	0	0	0	0	0	0	0	0	0	0	0	0	0	0	0	0	0	0	0	0	0	0
denovo7010	0	0	0	0	0	0	0	0	0	0	0	0	0	0	0	0	0	0	0	0	0	0	0	0	0	0	0	0	0	0	0	0	0	0	0	0	0	0	0	0	0	0	0	0	0	0	0	0	0
denovo18763	0	0	0	0	0	0	0	0	0	0	0	0	0	0	0	0	0	0	0	0	0	0	0	0	0	0	0	0	0	0	0	0	0	0	0	0	0	0	0	0	0	0	0	0	0	0	0	0	0
denovo1209	0	0	0	0	0	0	0	0	0	0	0	0	0	0	0	0	0	0	0	0	0	0	0	0	0	0	0	0	0	0	0	0	0	0	0	0	0	0	0	0	0	0	0	0	0	0	0	0	0
denovo15505	0	0	0	0	0	0	0	0	0	0	0	0	0	0	0	0	0	0	0	0	0	0	0	0	0	0	0	0	0	0	0	0	0	0	0	0	0	0	0	0	0	0	0	0	0	0	0	0	0
denovo17508	0	0	0	0	0	0	0	0	0	0	0	0	0	0	0	0	0	0	0	0	0	0	0	0	0	0	0	0	0	0	0	0	0	0	0	0	0	0	0	0	0	0	0	0	0	0	0	0	0
denovo9690	0	0	0	0	0	0	0	0	0	0	0	0	0	0	0	0	0	0	0	0	0	0	0	0	0	0	0	0	0	0	0	0	0	0	0	0	0	0	0	0	0	0	0	0	0	0	0	0	0
denovo15706	0	0	0	0	0	0	0	0	0	0	0	0	0	0	0	0	0	0	0	0	0	0	0	0	0	0	0	0	0	0	0	0	0	0	0	0	0	0	0	0	0	0	0	0	0	0	0	0	0
denovo21274	0	0	0	0	0	0	0	0	0	0	0	0	0	0	0	0	0	0	0	0	0	0	0	0	0	0	0	0	0	0	0	0	0	0	0	0	0	0	0	0	0	0	0	0	0	0	0	0	0
denovo18309	0	0	0	0	0	0	0	0	0	0	0	0	0	0	0	0	0	0	0	0	0	0	0	0	0	0	0	0	0	0	0	0	0	0	0	0	0	0	0	0	0	0	0	0	0	0	0	0	0
denovo12783	0	0	0	0	0	0	0	0	0	0	0	0	0	0	0	0	0	0	0	0	0	0	0	0	0	0	0	0	0	0	0	0	0	0	0	0	0	0	0	0	0	0	0	0	0	0	0	0	0
denovo23849	0	0	0	0	0	0	0	0	0	0	0	0	0	0	0	0	0	0	0	0	0	0	0	0	0	0	0	0	0	0	0	0	0	0	0	0	0	0	0	0	0	0	0	0	0	0	0	0	0
denovo15363	0	0	0	0	0	0	0	0	0	0	0	0	0	0	0	0	0	0	0	0	0	0	0	0	0	0	0	0	0	0	0	0	0	0	0	0	0	0	0	0	0	0	0	0	0	0	0	0	0
denovo21649	0	0	0	0	0	0	0	0	0	0	0	0	0	0	0	0	0	0	0	0	0	0	0	0	0	0	0	0	0	0	0	0	0	0	0	0	0	0	0	0	0	0	0	0	0	0	0	0	0
denovo18588	0	0	0	0	0	0	0	0	0	0	0	0	0	0	0	0	0	0	0	0	0	1	0	0	0	0	0	0	0	0	0	0	0	0	0	0	0	0	0	0	0	0	0	0	0	0	0	0	0
denovo525	0	0	0	0	0	0	0	0	0	0	0	0	0	0	0	0	0	0	0	0	0	0	0	0	0	0	0	0	0	0	0	0	0	0	0	0	0	0	0	0	0	0	0	0	0	0	0	0	0
denovo8655	0	0	0	0	0	0	0	0	0	0	0	0	0	0	0	0	0	0	0	0	0	0	0	0	0	0	0	0	0	0	0	0	0	0	0	0	0	0	0	0	0	0	0	0	0	0	0	0	0
denovo12004	0	0	0	0	0	0	0	0	0	0	0	0	0	0	0	0	0	0	0	0	0	0	0	0	0	0	0	0	0	0	0	0	0	0	0	0	0	0	0	0	0	0	0	0	0	0	0	0	0
denovo8756	0	0	0	0	0	0	0	0	0	1	0	0	0	0	0	0	0	0	0	0	0	0	0	0	0	0	0	0	0	0	0	0	0	0	0	0	0	0	0	0	0	0	0	0	0	0	0	0	0
denovo22301	0	0	0	0	0	0	0	0	0	0	0	0	0	0	0	0	0	0	0	0	0	0	0	0	0	0	2	0	0	0	0	0	0	0	0	0	0	0	0	0	0	0	0	0	0	0	0	0	0
denovo21101	0	0	0	0	0	0	0	0	0	0	0	0	0	0	0	0	0	0	0	0	0	0	0	0	0	0	0	0	0	0	0	0	0	0	0	0	0	0	0	0	0	0	0	0	0	0	0	0	0
denovo923	0	0	0	0	0	0	0	0	0	0	0	0	0	0	0	0	0	0	0	0	0	0	0	0	0	0	0	0	0	0	0	0	0	0	0	0	0	0	0	0	0	0	0	0	0	0	0	0	0
denovo2435	0	0	0	0	0	0	0	0	0	0	0	0	0	0	0	0	0	0	0	0	0	0	0	0	0	0	0	0	0	0	0	0	0	0	0	0	0	0	0	0	0	0	0	0	0	0	0	0	0
denovo7957	0	0	0	0	0	0	0	0	0	0	0	0	0	0	0	0	0	0	0	0	0	0	0	0	0	0	0	0	0	0	0	0	0	0	0	0	0	0	0	0	0	0	0	0	0	0	0	0	0
denovo6499	0	0	0	0	0	0	0	0	0	0	0	0	0	0	0	0	0	0	0	0	0	0	0	0	0	0	0	0	0	0	0	0	0	0	0	0	0	0	0	0	0	0	0	0	0	0	0	0	0
denovo2858	0	0	0	0	0	0	0	0	0	0	0	0	0	0	0	0	0	0	0	0	0	0	0	0	0	0	0	0	0	0	0	0	0	0	0	0	0	0	0	0	0	0	0	0	0	0	0	0	0
denovo10208	0	0	0	0	0	0	0	0	0	0	0	0	0	0	0	0	0	0	0	0	0	0	0	0	0	0	0	0	0	0	0	0	0	0	0	0	0	0	0	0	0	0	0	0	0	0	0	0	0
denovo10911	0	0	0	0	0	0	0	0	0	0	0	0	0	0	0	0	0	0	0	0	0	0	0	0	0	0	0	0	0	0	0	0	0	0	0	0	0	0	0	0	0	0	0	0	0	0	0	0	0
denovo23547	0	0	0	0	0	0	0	0	0	0	0	0	0	0	0	0	0	0	0	0	0	0	0	0	0	0	0	0	0	0	0	0	0	0	0	0	0	0	0	0	0	0	0	0	0	0	0	0	0
denovo1474	0	0	0	0	0	0	0	0	0	0	0	0	0	0	0	0	0	0	0	0	0	0	0	0	0	0	0	0	0	0	0	0	0	0	0	0	0	0	0	0	0	0	0	0	0	0	0	0	0
denovo25376	0	0	0	0	0	0	0	0	0	0	0	0	0	0	0	0	0	0	0	0	0	0	0	0	0	0	0	0	0	0	0	0	0	0	0	0	0	0	0	0	0	0	0	0	0	0	0	0	0
denovo18826	0	0	0	0	0	0	0	0	0	0	0	0	0	0	0	0	0	0	0	0	0	0	0	0	0	0	0	0	0	0	0	0	0	0	0	0	0	0	0	0	0	0	0	0	0	0	0	0	0
denovo18347	0	0	0	0	0	0	0	0	0	0	0	0	0	0	0	0	0	0	0	0	0	0	0	0	0	0	0	0	0	0	0	0	0	0	0	0	0	0	0	0	0	0	0	0	0	0	0	0	0
denovo16896	0	0	0	0	0	0	0	0	0	0	0	0	0	0	0	0	0	0	0	0	0	0	0	0	0	0	0	0	0	0	0	0	0	0	0	0	0	0	0	0	0	0	0	0	0	0	0	0	0
denovo18068	0	0	0	0	0	0	0	0	0	0	0	0	0	0	0	0	0	0	0	0	0	0	0	1	0	0	0	1	0	0	0	0	1	0	0	0	0	0	0	0	0	0	0	0	0	1	0	0	0
denovo10187	0	0	0	0	0	0	0	0	0	0	0	0	0	0	0	0	0	0	0	0	0	0	0	0	0	0	0	0	0	0	0	0	0	0	0	0	0	0	0	0	0	0	0	0	0	0	0	0	0
denovo23988	0	0	0	0	0	0	0	0	0	0	0	0	0	0	0	0	0	0	0	0	0	0	0	0	0	0	0	0	0	0	0	0	0	0	0	0	0	0	0	0	0	0	0	0	0	0	0	0	0
denovo16547	0	0	0	0	0	0	0	0	0	0	0	0	0	0	0	0	0	0	0	0	0	0	0	0	0	0	0	0	0	0	0	0	0	0	0	0	0	0	0	0	0	0	0	0	0	0	0	0	1
denovo5492	0	0	0	0	0	0	0	0	0	0	0	0	0	0	0	0	0	0	0	0	0	0	0	0	0	0	0	0	0	0	0	0	0	0	0	0	0	0	0	0	0	0	0	0	0	0	0	0	0
denovo1661	0	0	0	0	0	0	0	0	0	0	0	0	0	0	0	0	0	0	0	0	0	0	0	0	0	0	0	0	0	0	0	0	0	0	0	0	0	0	0	0	0	0	0	0	0	0	0	0	0
denovo9691	0	0	0	0	0	0	0	0	0	0	0	0	0	0	0	0	0	0	0	0	0	0	0	0	0	0	0	0	0	0	0	0	0	0	0	0	0	0	0	0	0	0	0	0	0	0	0	0	0
denovo13145	0	0	0	0	0	0	0	0	0	0	0	0	0	0	0	0	0	0	0	0	0	0	0	0	0	0	0	0	0	0	0	0	0	0	0	0	0	0	0	0	0	0	0	0	0	0	0	0	0
denovo651	0	0	0	0	0	0	0	0	0	0	0	0	0	0	0	0	0	0	0	0	0	0	0	0	0	0	0	0	0	0	0	0	0	0	0	0	0	0	0	0	0	0	0	0	0	0	0	0	0
denovo17181	0	0	0	0	0	0	0	0	0	0	0	0	0	0	0	0	0	0	0	0	0	0	0	0	0	0	0	0	0	0	0	0	0	0	0	0	0	0	0	0	0	0	0	0	0	0	0	0	0
denovo24654	0	0	0	0	0	0	0	0	0	0	0	0	0	0	0	0	0	0	0	0	0	0	0	0	0	0	0	0	0	0	0	0	0	0	0	0	0	0	0	0	0	0	0	0	0	0	0	0	0
denovo8477	0	0	0	0	0	0	0	0	0	0	0	0	0	0	0	0	0	0	0	0	0	0	0	0	0	0	0	0	0	0	0	0	0	0	0	0	0	0	0	0	0	0	0	0	0	0	0	0	0
denovo9720	0	0	0	0	0	0	0	0	0	0	0	0	0	0	0	0	0	0	0	0	0	0	0	0	0	0	0	0	0	0	0	0	0	0	0	0	0	0	0	0	0	0	0	0	0	0	0	0	0
denovo3913	0	0	0	0	0	0	0	0	0	0	0	0	0	0	0	0	0	0	0	0	0	1	0	0	0	0	0	0	0	0	0	0	0	0	0	0	0	0	0	0	0	0	0	0	0	0	0	0	0
denovo2953	0	0	0	0	0	0	0	0	0	0	0	0	0	0	0	0	0	0	0	0	0	0	0	0	0	0	0	0	0	0	0	0	0	0	0	0	0	0	0	0	0	0	0	0	0	0	0	0	1
denovo6745	0	0	0	0	0	0	0	0	0	0	0	0	0	0	0	0	0	0	0	0	0	0	0	0	0	0	0	0	0	0	0	0	0	0	0	0	0	0	0	0	0	0	0	0	0	0	0	0	0
denovo15099	0	0	0	0	0	0	0	0	0	0	0	0	0	0	0	0	0	0	0	0	0	0	0	0	0	0	0	0	0	0	0	0	0	0	0	0	0	0	0	0	0	0	0	0	0	0	0	0	0
denovo12788	0	0	0	0	0	0	0	0	0	0	0	0	0	0	0	0	0	0	0	0	0	0	0	0	0	0	0	0	0	0	0	0	0	0	0	0	0	0	0	0	0	0	0	0	0	0	0	0	1
denovo20813	0	0	0	0	0	0	0	0	0	0	0	0	0	0	0	0	0	0	0	0	0	0	0	0	0	0	0	0	0	0	0	0	0	0	0	0	0	0	0	0	0	0	0	0	0	0	0	0	0
denovo1405	0	0	0	0	0	0	0	0	0	0	0	0	0	0	0	0	0	0	0	0	0	0	0	0	0	0	0	0	0	0	0	0	0	0	0	0	0	0	0	0	0	0	0	0	0	0	0	0	0
denovo23246	0	0	0	0	0	0	0	0	0	0	0	0	0	0	0	0	0	0	0	0	0	0	0	0	0	0	0	0	0	0	0	0	0	0	0	0	0	0	0	0	0	0	0	0	0	0	0	0	0
denovo23708	0	0	0	0	0	0	0	0	0	0	0	0	0	0	0	0	0	0	0	0	0	0	0	0	0	0	0	0	0	0	0	0	0	0	0	0	0	0	0	0	0	0	0	0	0	0	0	0	0
denovo6572	0	0	0	0	0	0	0	0	0	0	0	0	0	0	0	0	0	0	0	0	0	0	0	0	0	0	0	0	0	0	0	0	0	0	0	0	0	0	0	0	0	0	0	0	0	0	0	0	0
denovo6105	0	0	0	0	0	0	0	0	0	0	0	0	0	0	0	0	0	0	0	0	0	0	0	0	0	0	0	0	0	0	0	0	0	0	0	0	0	0	0	0	0	0	0	0	0	0	0	0	0
denovo18488	0	0	0	0	0	0	0	0	0	0	0	0	0	0	0	0	0	0	0	0	0	0	0	0	0	0	0	0	0	0	0	0	0	0	0	0	0	0	0	0	0	0	0	0	0	0	0	0	0
denovo448	0	0	0	0	0	0	0	0	0	0	0	0	0	0	0	0	0	0	0	0	0	0	0	0	0	0	0	0	0	0	0	0	0	0	0	0	0	0	0	0	0	0	0	0	0	0	0	0	0
denovo11267	0	0	0	0	0	0	0	0	0	0	0	0	0	0	0	0	0	0	0	0	0	0	0	0	0	0	0	0	0	0	0	0	0	0	0	0	0	0	0	0	0	0	0	0	0	0	0	0	0
denovo3821	0	0	0	0	0	0	0	0	0	0	0	0	0	0	0	0	0	0	0	0	0	0	0	0	0	0	0	0	0	0	0	0	0	0	0	0	0	0	0	0	0	0	0	0	0	0	0	0	0
denovo1875	0	0	0	0	0	0	0	0	0	0	0	0	0	0	0	0	0	0	0	0	0	0	0	0	0	0	0	0	0	0	0	0	0	0	0	0	0	0	0	0	0	0	0	0	0	0	0	0	0
denovo5239	0	0	0	0	0	0	0	0	0	0	0	0	0	0	0	0	0	0	0	0	0	0	0	0	0	0	0	0	0	1	0	0	0	0	0	0	0	0	0	0	0	0	0	0	0	0	0	0	0
denovo5478	0	0	0	0	0	0	0	0	0	0	0	0	0	0	0	0	0	0	0	0	0	0	0	0	0	0	0	0	0	0	0	0	0	0	0	0	0	0	0	0	0	0	0	0	0	0	0	0	0
denovo20652	0	0	0	0	0	0	0	0	0	0	0	0	0	0	0	0	0	0	0	0	0	0	0	0	0	0	0	0	0	0	0	0	0	0	0	0	0	0	0	0	0	0	0	0	0	0	0	0	0
denovo4606	0	0	0	0	0	0	0	0	0	0	0	0	0	0	0	0	0	0	0	0	0	0	0	0	0	0	0	0	0	0	0	0	0	0	0	0	0	0	0	0	0	0	0	0	0	0	0	0	0
denovo10437	0	0	0	0	0	0	0	0	0	0	0	0	0	0	0	0	0	0	0	0	0	0	0	0	0	0	0	0	0	0	0	0	0	0	0	0	0	0	0	0	0	0	0	0	0	0	0	0	0
denovo5484	0	0	0	0	0	0	0	0	0	0	0	0	0	0	0	0	0	0	0	0	0	0	0	0	0	0	0	0	0	0	0	0	0	0	0	0	0	0	0	0	0	0	0	0	0	0	0	0	0
denovo12749	0	0	0	0	0	0	0	0	0	0	0	0	0	0	0	0	0	0	0	0	0	0	0	0	0	0	0	0	0	0	0	0	0	0	0	0	0	0	0	0	0	0	0	0	0	0	0	0	0
denovo12549	0	0	0	0	0	0	0	0	0	0	0	0	0	0	0	0	0	0	0	0	0	0	0	0	0	0	0	0	0	0	0	0	0	0	0	0	0	0	0	0	0	0	0	0	0	0	0	0	0
denovo1801	0	0	0	0	0	0	0	0	0	0	0	0	0	0	0	0	0	0	0	0	0	0	0	0	0	0	0	0	0	0	0	0	0	0	0	0	0	0	0	0	0	0	0	0	0	0	0	0	0
denovo17427	0	0	0	0	0	0	0	0	0	0	0	0	0	0	0	0	0	0	0	0	0	0	0	0	0	0	0	0	0	0	0	0	0	0	0	0	0	0	0	0	0	0	0	0	0	0	0	0	0
denovo20994	0	0	0	0	0	0	0	0	0	0	0	0	0	0	0	0	0	0	0	0	0	0	0	0	0	0	0	0	0	0	0	0	0	0	0	0	0	0	0	0	0	0	0	0	0	0	0	0	0
denovo10289	0	0	0	0	0	0	0	0	0	0	0	0	0	0	0	0	0	0	0	0	0	0	0	0	0	0	0	0	0	0	0	0	0	0	0	0	0	0	0	0	0	0	0	0	0	1	0	0	0
denovo10291	0	0	0	0	0	0	0	0	0	0	0	0	0	0	0	0	0	0	0	0	0	0	0	0	0	0	0	0	0	0	0	0	0	0	0	0	0	0	0	0	0	0	0	0	0	1	0	0	0
denovo15138	0	0	0	0	0	0	0	0	0	0	0	0	0	0	0	0	0	0	0	0	0	0	0	0	0	0	0	0	0	0	0	0	0	0	0	0	0	0	0	0	0	0	0	0	0	0	0	0	1
denovo7591	0	0	0	0	0	0	0	0	0	0	0	0	0	0	0	0	0	0	0	0	0	0	0	0	0	0	0	0	0	0	0	0	0	0	0	0	0	0	0	0	0	0	0	0	0	0	0	0	0
denovo16577	0	0	0	0	0	0	0	0	0	0	0	0	0	0	0	0	0	0	0	0	0	0	0	0	0	0	0	0	0	0	0	0	0	0	0	0	0	0	0	0	0	0	0	0	0	0	0	0	0
denovo7766	0	0	0	0	0	0	0	0	0	0	0	0	0	0	0	0	0	0	0	0	0	0	0	0	0	0	0	0	0	0	0	0	0	0	0	0	0	0	0	0	0	0	0	0	0	0	0	0	0
denovo17651	0	0	0	0	0	0	0	0	0	0	0	0	0	0	0	0	0	0	0	0	0	0	0	0	0	0	0	0	0	0	0	0	0	0	0	0	0	0	0	0	0	0	0	0	0	0	0	0	0
denovo18986	0	0	0	0	0	0	0	0	0	0	0	0	0	0	0	0	0	0	0	0	0	0	0	0	0	0	0	0	0	1	0	0	0	0	0	0	0	0	0	0	0	0	0	0	0	0	0	0	0
denovo26114	0	0	0	0	0	0	0	0	0	0	0	0	0	0	0	0	0	0	0	0	0	0	0	0	0	0	0	0	0	0	0	0	0	0	0	0	0	0	0	0	0	0	0	0	0	0	0	0	0
denovo9788	0	0	0	0	0	0	0	0	0	0	0	0	0	0	0	0	0	0	0	0	0	0	0	0	0	0	0	0	0	0	0	0	0	0	0	0	0	0	0	0	0	0	0	0	0	0	0	0	0
denovo19596	0	0	0	0	0	0	0	0	0	0	0	0	0	0	0	0	0	0	0	0	0	0	0	0	0	0	0	0	0	0	0	0	0	0	0	0	0	0	0	0	0	0	0	0	0	0	0	0	0
denovo21822	0	0	0	0	0	0	0	0	0	0	0	0	0	0	0	0	0	0	0	0	0	0	0	0	0	0	0	0	0	0	0	0	0	0	0	0	0	0	0	0	0	0	0	0	0	0	0	0	0
denovo3788	0	0	0	0	0	0	0	0	0	0	0	0	0	0	0	0	0	0	0	0	0	0	0	0	0	0	0	0	0	0	0	0	0	0	0	0	0	0	0	0	0	0	0	0	0	0	0	0	0
denovo3337	0	0	0	0	0	0	0	0	0	0	0	0	0	0	0	0	0	0	0	0	0	0	0	0	0	0	0	0	0	0	0	0	0	0	0	0	0	0	0	0	0	0	0	0	0	0	0	0	0
denovo20012	0	0	0	0	0	0	0	0	0	0	0	0	0	0	0	0	0	0	0	0	0	0	0	0	0	0	0	0	0	0	0	0	0	0	0	0	0	0	0	0	0	0	0	0	0	0	0	0	0
denovo11141	0	0	0	0	0	0	0	0	0	0	0	0	0	0	0	0	0	0	0	0	0	0	0	0	0	0	0	0	0	0	0	0	0	0	0	0	0	0	0	0	0	0	0	0	0	0	0	0	0
denovo7630	0	0	0	0	0	0	0	0	0	0	0	0	0	0	0	0	0	0	0	0	0	0	0	0	0	0	0	0	0	0	0	0	0	0	0	0	0	0	0	0	0	0	0	0	0	0	0	0	0
denovo6405	0	0	0	0	0	0	0	0	0	0	0	0	0	0	0	0	0	0	0	0	0	0	0	0	0	0	0	0	0	0	0	0	0	0	0	0	0	0	0	0	0	0	0	0	0	0	0	0	0
denovo11185	0	0	0	0	0	0	0	0	0	0	0	0	0	0	0	0	0	0	0	0	0	0	0	0	0	0	0	0	0	0	0	0	0	0	1	0	0	0	0	0	0	0	0	0	0	0	0	0	0
denovo7413	0	0	0	0	0	0	0	0	0	0	0	0	0	0	0	0	0	0	0	0	0	0	0	0	0	0	0	0	0	0	0	0	0	0	0	0	0	0	0	0	0	0	0	0	0	0	0	0	0
denovo24348	0	0	0	0	0	0	0	0	0	0	0	0	0	0	0	0	0	0	0	0	0	0	0	0	0	0	0	0	0	0	0	0	0	0	0	0	0	0	0	0	0	0	0	0	0	0	0	0	0
denovo15562	0	0	0	0	0	0	0	0	0	0	0	0	0	0	0	0	0	0	0	0	0	0	0	0	0	0	0	0	0	0	0	0	0	0	0	0	0	0	0	0	0	0	0	0	0	0	0	0	0
denovo22153	0	0	0	0	0	0	0	0	0	0	0	0	0	0	0	0	0	0	0	0	0	0	0	0	0	0	1	0	0	0	0	0	0	0	0	0	0	0	0	0	0	0	0	0	0	0	0	0	0
denovo17303	0	0	0	0	0	0	0	0	0	0	0	0	0	0	0	0	0	0	0	0	0	0	0	0	0	0	0	0	0	0	0	0	0	0	0	0	0	0	0	0	0	0	0	0	0	0	0	0	0
denovo23523	0	0	0	0	0	0	0	0	0	0	0	0	0	0	0	0	0	0	0	0	0	0	0	0	0	0	0	0	0	0	0	0	0	0	0	0	0	0	0	0	0	0	0	0	0	0	0	0	0
denovo24108	0	0	0	0	0	0	0	0	0	0	0	0	0	0	0	0	0	0	0	0	0	0	0	0	0	0	0	0	0	0	0	0	0	0	0	0	0	0	0	0	0	0	0	0	0	0	0	0	0
denovo245	0	0	0	0	0	0	0	0	0	0	0	0	0	0	0	0	0	0	0	0	0	0	0	0	0	0	0	0	0	0	0	0	0	0	0	0	0	0	0	0	0	0	0	0	0	0	0	0	0
denovo5551	0	0	0	0	0	0	0	0	0	0	0	0	0	0	0	0	0	0	0	0	0	0	0	0	0	0	0	0	0	0	0	0	0	0	0	0	0	0	0	0	0	0	0	0	0	0	0	0	0
denovo21999	0	0	0	0	0	0	0	0	0	0	0	0	0	0	0	0	0	0	0	0	0	0	0	0	0	0	0	0	0	0	0	0	0	0	0	0	0	0	0	0	0	0	0	0	0	0	0	0	0
denovo15359	0	0	0	0	0	0	0	0	0	0	0	0	1	0	0	0	0	1	0	0	0	0	0	0	0	0	0	0	1	0	0	0	0	0	0	0	0	0	0	0	0	0	0	0	0	0	0	0	0
denovo23982	0	0	0	0	0	0	0	0	0	0	0	0	0	0	0	0	0	0	0	0	0	0	0	0	0	0	0	0	0	0	0	0	0	0	0	0	0	0	0	0	0	0	0	0	0	0	0	0	0
denovo4203	0	0	0	0	0	0	0	0	0	0	0	0	0	0	0	0	0	0	0	0	0	0	0	0	0	0	0	0	0	0	0	0	0	0	0	0	0	0	0	0	0	0	0	0	0	0	0	0	0
denovo3845	0	0	0	0	0	0	0	0	0	0	0	0	0	0	0	0	0	0	0	0	0	0	0	0	0	0	0	0	0	0	0	0	0	0	0	0	0	0	0	0	0	0	0	0	0	0	0	0	0
denovo18067	0	0	0	0	0	0	0	0	0	0	0	0	0	0	0	0	0	0	0	0	0	0	0	0	0	0	0	0	0	0	0	0	0	0	0	0	0	0	0	0	0	0	0	0	0	0	0	0	0
denovo21114	0	0	0	0	0	0	0	0	0	0	0	0	0	0	0	0	0	0	0	0	0	1	0	0	0	0	0	0	0	0	0	0	0	0	0	0	0	0	0	0	0	0	0	0	0	0	0	0	0
denovo3787	0	0	0	0	0	0	0	0	0	0	0	0	0	0	0	0	0	0	0	0	0	0	0	0	0	0	0	0	0	0	0	0	0	0	0	0	0	0	0	0	0	0	0	0	0	0	0	0	0
denovo15242	0	0	0	0	0	0	0	0	0	0	0	0	0	0	0	0	0	0	0	0	0	0	0	0	0	0	0	0	0	0	0	0	0	0	0	0	0	0	0	0	0	0	0	0	0	0	0	0	0
denovo14836	0	0	0	0	0	0	0	0	0	0	0	0	0	0	0	0	0	0	0	0	0	0	0	0	0	0	0	0	0	0	0	0	0	0	0	0	0	0	0	0	0	0	0	0	0	0	0	0	0
denovo10093	0	0	0	0	0	0	0	0	0	0	0	0	0	0	0	0	0	0	0	0	0	0	0	0	0	0	0	0	0	0	0	0	0	0	0	0	0	0	0	0	0	0	0	0	0	0	0	0	0
denovo14758	0	0	0	0	0	0	0	0	0	0	0	0	0	0	0	0	0	0	0	0	0	0	0	0	0	0	0	0	1	0	0	0	0	0	0	0	0	0	0	0	0	0	0	0	0	0	0	0	0
denovo26006	0	0	0	0	0	0	0	0	0	0	0	0	0	0	0	0	0	0	0	0	0	0	0	0	0	0	0	0	0	0	0	0	0	0	0	0	0	0	0	0	0	0	0	0	0	0	0	0	0
denovo309	0	0	0	0	0	0	0	0	0	1	0	0	0	0	0	0	0	0	0	0	0	0	0	0	0	0	0	0	0	0	0	0	0	0	0	0	0	0	0	0	0	0	0	0	0	0	0	0	0
denovo524	0	0	0	0	0	0	0	0	0	0	0	0	0	0	0	0	0	0	0	0	0	0	0	0	0	0	0	0	0	0	0	0	0	0	0	0	0	0	0	0	0	0	0	0	0	0	0	0	0
denovo15311	0	0	0	0	0	0	0	0	0	0	0	0	0	0	0	0	0	0	0	0	0	0	0	0	0	0	0	0	0	0	0	0	0	0	0	0	0	0	0	0	0	0	0	0	0	0	0	0	0
denovo24753	0	0	0	0	0	0	0	0	0	1	0	0	0	0	0	0	0	0	0	0	0	0	0	0	0	0	0	0	0	1	0	0	0	0	0	0	0	0	0	1	0	0	0	0	1	11	0	0	1
denovo1886	0	0	0	0	0	0	0	0	0	0	0	0	0	0	0	0	0	0	0	0	0	0	0	0	0	0	0	0	0	0	0	0	0	0	0	0	0	0	0	0	0	0	0	0	0	0	0	0	0
denovo22667	0	0	0	0	0	0	0	0	0	0	0	0	0	0	0	0	0	0	0	0	0	0	0	0	0	0	0	0	0	0	0	0	0	0	0	0	0	0	0	0	0	0	0	0	0	0	0	0	0
denovo622	0	0	0	0	0	0	0	0	0	0	0	0	0	0	0	0	0	0	0	0	0	0	0	0	0	0	0	0	0	0	0	0	0	0	0	0	0	0	0	0	0	0	0	0	0	0	0	0	0
denovo22785	0	0	0	0	0	0	0	0	0	0	0	0	0	0	0	0	0	0	0	0	0	0	0	0	0	0	0	0	0	0	0	0	0	0	0	0	0	0	0	0	0	0	0	0	0	0	0	0	1
denovo15780	0	0	0	0	0	0	0	0	0	0	0	0	0	0	0	0	0	0	0	0	0	0	0	0	0	0	0	0	0	0	0	0	0	0	0	0	0	0	0	0	0	0	0	0	0	0	0	0	0
denovo5455	0	0	0	0	0	0	0	0	0	0	0	0	0	0	0	0	0	0	0	0	0	0	0	0	0	0	0	0	0	0	0	0	0	0	0	0	0	0	0	0	0	0	0	0	0	0	0	0	0
denovo16741	0	0	0	0	0	0	0	0	0	0	0	0	0	0	0	0	0	0	0	0	0	0	0	0	0	0	0	0	0	0	0	0	0	0	0	0	0	0	0	0	0	0	0	0	0	0	0	0	0
denovo20669	0	0	0	0	0	0	0	0	0	0	0	0	0	0	0	0	0	0	0	0	0	0	0	0	0	0	0	0	0	0	0	0	0	0	0	0	0	0	0	0	0	0	0	0	0	0	0	0	0
denovo6468	0	0	0	0	0	0	0	0	0	0	0	0	0	0	0	0	0	0	0	0	0	0	0	0	0	0	0	0	0	0	0	0	0	0	0	0	0	0	0	0	0	0	0	0	0	0	0	0	0
denovo9155	0	0	0	0	0	0	0	0	0	0	0	0	0	0	0	0	0	0	0	0	0	0	0	0	0	0	0	0	0	0	0	0	0	0	0	0	0	0	0	0	0	0	0	0	0	0	0	0	0
denovo12949	0	0	0	0	0	0	0	0	0	0	0	0	0	0	0	0	0	0	0	0	0	0	0	0	0	0	0	0	0	0	0	0	0	0	0	0	0	0	0	0	0	0	0	0	0	0	0	0	0
denovo14122	0	0	0	0	0	0	0	0	0	0	0	0	0	0	0	0	0	0	0	0	0	0	0	0	0	0	0	0	0	0	0	0	0	0	0	0	0	0	0	0	0	0	0	0	0	0	0	0	0
denovo2462	0	0	0	0	0	0	0	0	0	0	0	0	0	0	0	0	0	0	0	0	0	0	0	0	0	0	0	0	0	0	0	0	0	0	0	0	0	0	0	0	0	0	0	0	0	0	0	0	0
denovo3622	0	0	0	0	0	0	0	0	0	0	0	0	0	0	0	0	0	0	0	0	0	0	0	0	0	0	0	0	0	0	0	0	0	0	0	0	0	0	0	0	0	0	0	0	0	0	0	0	0
denovo17451	0	0	0	0	0	0	0	0	0	0	0	0	0	0	0	0	0	0	0	0	0	0	0	0	0	0	0	0	0	0	0	0	0	0	0	0	0	0	0	0	0	0	0	0	0	0	0	0	0
denovo20877	0	0	0	0	0	0	0	0	0	0	0	0	0	0	0	0	0	0	0	0	0	0	0	0	0	0	0	0	0	0	0	0	0	0	0	0	0	0	0	0	0	0	0	0	0	0	0	0	0
denovo11594	0	0	0	0	0	0	0	0	0	0	0	0	0	0	0	0	0	0	0	0	0	0	0	0	0	0	0	0	0	0	0	0	0	0	0	0	0	0	0	1	0	0	0	0	0	0	0	0	1
denovo18875	0	0	0	0	0	0	0	0	0	0	0	0	0	0	0	0	0	0	0	0	0	0	0	0	0	0	0	0	0	0	0	0	0	0	0	0	0	0	0	0	0	0	0	0	0	0	0	0	0
denovo13342	0	0	0	0	0	0	0	0	0	0	0	0	0	0	0	0	0	0	0	0	0	0	0	0	0	0	0	0	0	0	0	0	0	0	0	0	0	0	0	0	0	0	0	0	0	0	0	0	0
denovo14260	0	0	0	0	0	0	0	0	0	0	0	0	0	0	0	0	0	0	0	0	0	0	0	0	0	0	0	0	0	0	0	0	0	0	0	0	0	0	0	0	0	0	0	0	0	0	0	0	0
denovo9272	0	0	0	0	0	0	0	0	0	0	0	0	0	0	0	0	0	0	0	0	0	0	0	0	0	0	0	0	0	0	0	0	0	0	0	0	0	0	0	0	0	0	0	0	0	0	0	0	0
denovo21624	0	0	0	0	0	0	0	0	0	0	0	0	0	0	0	0	0	0	0	0	0	0	0	0	0	0	0	0	0	0	0	0	0	0	0	0	0	0	0	0	0	0	0	0	0	0	0	0	0
denovo24657	0	0	0	0	0	0	0	0	0	0	0	0	0	0	0	0	0	0	0	0	0	0	0	0	0	0	0	0	0	0	0	0	0	0	0	0	0	0	0	0	0	0	0	0	0	0	0	0	0
denovo13087	0	0	0	0	0	0	0	0	0	0	0	0	0	0	0	0	0	0	0	0	0	0	0	0	0	0	0	0	0	0	0	0	0	0	0	0	0	0	0	0	0	0	0	0	0	0	0	0	0
denovo24735	0	0	0	0	0	0	0	0	0	0	0	0	0	0	0	0	0	0	0	0	0	0	0	0	0	0	0	0	0	0	0	0	0	0	0	0	0	0	0	0	0	0	0	0	0	0	0	0	0
denovo6041	0	0	0	0	0	0	0	0	0	0	0	0	0	0	0	0	0	0	0	0	0	0	0	0	0	0	0	0	0	0	0	0	0	0	0	0	0	0	0	0	0	0	0	0	0	0	0	0	0
denovo5167	0	0	0	0	0	0	0	0	0	0	0	0	0	0	0	0	0	0	0	0	0	0	0	0	0	0	0	0	0	0	0	0	0	0	0	0	0	0	0	0	0	0	0	0	0	0	0	0	0
denovo8397	0	0	0	0	0	0	0	0	0	0	0	0	0	0	0	0	0	0	0	0	0	0	0	0	0	0	0	0	0	0	0	0	0	0	0	0	0	0	0	0	0	0	0	0	0	0	0	0	0
denovo14803	0	0	0	0	0	0	0	0	0	0	0	0	0	0	0	0	0	0	0	0	0	0	0	0	0	0	0	0	0	0	0	0	0	0	0	0	0	0	0	0	0	0	0	0	0	0	0	0	0
denovo8882	0	0	0	0	0	0	0	0	0	0	0	0	0	0	0	0	0	0	0	0	0	0	0	0	0	0	0	0	0	0	0	0	0	0	0	0	0	0	0	0	0	0	0	0	0	0	0	0	0
denovo7332	0	0	0	0	0	0	0	0	0	0	0	0	0	0	0	0	0	0	0	0	0	0	0	0	0	0	0	0	0	0	0	0	0	0	0	0	0	0	0	0	0	0	0	0	0	0	0	0	0
denovo16527	0	0	0	0	0	0	0	0	0	0	0	0	0	0	0	0	0	0	0	0	0	0	0	0	0	0	0	0	0	0	0	0	0	0	0	0	0	0	0	0	0	0	0	0	0	0	0	0	0
denovo20305	0	0	0	0	0	0	0	0	0	0	0	0	0	0	0	0	0	0	0	0	0	0	0	0	0	0	0	0	0	0	0	0	0	0	0	0	0	0	0	0	0	0	0	0	0	0	0	0	0
denovo285	0	0	0	0	0	0	0	0	0	0	0	0	0	0	0	0	0	0	0	0	0	0	0	0	0	0	0	0	0	0	0	0	0	0	0	0	0	0	0	0	0	0	0	0	0	0	0	1	0
denovo10461	0	0	0	0	0	0	0	0	0	0	0	0	0	0	0	0	0	0	0	0	0	0	0	0	0	0	0	0	0	0	0	0	0	0	0	0	0	0	0	0	0	0	0	0	0	0	0	1	0
denovo23611	0	0	0	0	0	0	0	0	0	0	0	0	0	0	0	0	0	0	0	0	0	0	0	0	0	0	0	0	0	0	0	0	0	0	0	0	0	0	0	0	0	0	0	0	0	0	0	0	0
denovo20427	0	0	0	0	0	0	0	0	0	0	0	0	0	0	0	0	0	0	0	0	0	0	0	0	0	0	0	0	0	0	0	0	0	0	0	0	0	0	0	0	0	0	0	0	0	0	0	0	0
denovo24436	0	0	0	0	0	0	0	0	0	0	0	0	0	0	0	0	0	0	0	0	0	0	0	0	0	0	0	0	0	0	0	0	0	0	0	0	0	0	0	1	0	0	0	0	0	0	0	1	0
denovo2611	0	0	0	0	0	0	0	0	0	0	0	0	0	0	0	0	0	0	0	0	0	0	0	0	0	0	0	0	0	0	0	0	0	0	0	0	0	0	0	0	0	0	0	0	0	0	0	0	0
denovo18681	0	0	0	0	0	0	0	0	0	0	0	0	0	0	0	0	0	0	0	0	0	0	0	0	0	0	0	0	0	0	0	0	0	0	0	0	0	0	0	0	0	0	0	0	0	0	0	0	0
denovo6751	0	0	0	0	0	0	0	0	0	0	0	0	0	0	0	0	0	0	0	0	0	0	0	0	0	0	0	0	0	0	0	0	0	0	0	0	0	0	0	0	0	0	0	0	0	0	0	0	0
denovo26310	0	0	0	0	0	0	0	0	0	0	0	0	0	0	0	0	0	0	0	0	0	0	0	0	0	0	0	0	0	0	0	0	0	0	0	0	0	0	0	0	0	0	0	0	0	0	0	0	0
denovo14054	0	0	0	0	0	0	0	0	0	0	0	0	0	0	0	0	0	0	0	0	0	0	0	0	0	0	0	0	0	0	0	0	0	0	0	0	0	0	0	0	0	0	0	0	0	0	0	0	0
denovo6348	0	0	0	0	0	0	0	0	0	0	0	0	0	0	0	0	0	0	0	0	0	0	0	0	0	0	0	0	0	0	0	0	0	0	0	0	0	0	0	0	0	0	0	0	0	0	0	0	0
denovo17998	0	0	0	0	0	0	0	0	0	0	0	0	0	0	0	0	0	0	0	0	0	0	0	0	0	0	0	0	0	0	0	0	0	0	0	0	0	0	0	0	0	0	0	0	0	0	0	0	0
denovo9128	0	0	0	0	0	0	0	0	0	0	0	0	0	0	0	0	0	0	0	0	0	0	0	0	0	0	0	0	0	0	0	0	0	0	0	0	0	0	0	0	0	0	0	0	0	0	0	0	0
denovo22259	0	0	0	0	0	0	0	0	0	0	0	0	0	0	0	0	0	0	0	0	0	0	0	0	0	0	0	0	0	0	0	0	0	0	0	0	0	0	0	0	0	0	0	0	0	0	0	0	0
denovo23179	0	0	0	0	0	0	0	0	0	0	0	0	0	0	0	0	0	0	0	0	0	0	0	0	0	0	0	0	0	0	0	0	0	0	0	0	0	0	0	0	0	0	0	0	0	0	0	0	0
denovo10435	0	0	0	0	0	0	0	0	0	0	0	0	0	0	0	0	0	0	0	0	0	0	0	0	0	0	0	0	0	0	0	0	0	0	0	0	0	0	0	0	0	0	0	0	0	0	0	0	0
denovo1750	0	0	0	0	0	0	0	0	0	0	0	0	0	0	0	0	0	0	0	0	0	0	0	0	0	0	0	0	0	0	0	0	0	0	0	0	0	0	0	0	0	0	0	0	0	0	0	0	0
denovo21289	0	0	0	0	0	0	0	0	0	0	0	0	0	0	0	0	0	0	0	0	0	0	0	0	0	0	0	0	0	0	0	0	0	0	0	0	0	0	0	0	0	0	0	0	0	0	0	0	0
denovo8766	0	0	0	0	0	0	0	0	0	0	0	0	0	0	0	0	0	0	0	0	0	0	0	0	0	0	0	0	0	0	0	0	0	0	0	0	0	0	0	0	0	0	0	0	0	0	0	0	0
denovo17612	0	0	0	0	0	0	0	0	0	0	0	0	0	0	0	0	0	0	0	0	0	0	0	0	0	0	0	0	0	0	0	0	0	0	0	0	0	0	0	0	0	0	0	0	0	0	0	0	0
denovo21848	0	0	0	0	0	0	0	0	0	0	0	0	0	0	0	0	0	0	0	0	0	0	0	0	0	0	0	0	0	0	0	0	0	0	0	0	0	0	0	0	0	0	0	0	0	0	0	0	0
denovo14606	0	0	0	0	0	0	0	0	0	0	0	0	0	0	0	0	0	0	0	0	0	0	0	0	0	0	0	0	0	0	0	0	0	0	0	0	0	0	0	0	0	0	0	0	0	0	0	0	0
denovo20862	0	0	0	0	0	0	0	0	0	0	0	0	0	0	0	0	0	0	0	0	0	0	0	0	0	0	0	0	0	0	0	0	0	0	0	0	0	0	0	0	0	0	0	0	0	0	0	0	0
denovo17962	0	0	0	0	0	0	0	0	0	0	0	0	0	0	0	0	0	0	0	0	0	0	0	0	0	0	0	0	0	0	0	0	0	0	0	0	0	0	0	0	0	0	0	0	0	0	0	0	0
denovo22900	0	0	0	0	0	0	0	0	0	0	0	0	0	0	0	0	0	0	0	0	0	0	0	0	0	0	0	0	0	0	0	0	0	0	0	0	0	0	0	0	0	0	0	0	0	0	0	0	0
denovo21150	0	0	0	0	0	0	0	0	0	0	0	0	0	0	0	0	0	0	0	0	0	0	0	0	0	0	0	0	0	0	0	0	0	0	0	0	0	0	0	0	0	0	0	0	0	0	0	0	0
denovo5579	0	0	0	0	0	0	0	0	0	0	0	0	0	0	0	0	0	0	0	0	0	0	0	0	0	0	0	0	0	0	0	0	0	0	0	0	0	0	0	0	0	0	0	0	0	0	0	0	0
denovo16162	0	0	0	0	0	0	0	0	0	0	0	0	0	0	0	0	0	0	0	0	0	0	0	0	0	0	0	0	0	0	0	0	0	0	0	0	0	0	0	0	0	0	0	0	0	0	0	0	0
denovo1065	0	0	0	0	0	0	0	0	0	0	0	0	0	0	0	0	0	0	0	0	0	0	0	0	0	0	0	0	0	0	0	0	0	0	0	0	0	0	0	0	0	0	0	0	0	0	0	0	0
denovo8560	0	0	0	0	0	0	0	0	0	0	0	0	0	0	0	0	0	0	0	0	0	0	0	0	0	0	0	0	0	0	0	0	0	0	0	0	0	0	0	0	0	0	0	0	0	0	0	0	0
denovo12691	0	0	0	0	0	0	0	0	0	0	0	0	0	0	0	0	0	0	0	0	0	0	0	0	0	0	0	0	0	0	0	0	0	0	0	0	0	0	0	1	0	0	0	0	0	0	0	0	0
denovo9131	0	0	0	0	0	0	0	0	0	0	0	0	0	0	0	0	0	0	0	0	0	0	0	0	0	0	0	0	0	0	0	0	0	0	0	0	0	0	0	1	0	0	0	0	0	0	0	0	0
denovo18206	0	0	0	0	0	0	0	0	0	0	0	0	0	0	0	0	0	0	0	0	0	0	0	0	0	0	0	0	0	0	0	0	0	0	0	0	0	0	0	1	0	0	0	0	0	0	0	0	0
denovo20032	0	0	0	0	0	0	0	0	0	0	0	0	0	0	0	0	0	0	0	0	0	0	0	0	0	0	0	0	0	1	0	0	0	0	0	0	0	0	0	1	0	0	0	0	0	0	0	0	0
denovo10348	0	0	0	0	0	0	0	0	0	0	0	0	0	0	0	0	0	0	0	0	0	0	0	0	0	0	0	0	0	0	0	0	0	0	0	0	0	0	0	0	0	0	0	0	0	0	0	0	0
denovo12205	0	0	0	0	0	0	0	0	0	0	0	0	0	0	0	0	0	0	0	0	0	0	0	0	0	0	0	0	0	0	0	0	0	0	0	0	0	0	0	1	0	0	0	0	0	0	0	0	0
denovo8419	0	0	0	0	0	0	0	0	0	0	0	0	0	0	0	0	0	0	0	0	0	0	0	0	0	0	0	0	0	0	0	0	0	0	0	0	0	0	0	1	0	0	0	0	0	0	0	0	1
denovo21656	0	0	0	0	0	0	0	0	0	0	0	0	0	0	0	0	0	0	0	0	0	0	0	0	0	0	0	0	0	0	0	0	0	0	0	0	0	0	0	1	0	0	0	0	0	0	0	0	0
denovo4694	0	0	0	0	0	0	0	0	0	0	0	0	0	0	0	0	0	0	0	0	0	0	0	0	0	0	0	0	0	1	0	0	0	0	0	0	0	0	0	0	0	0	0	0	0	0	0	0	0
denovo1668	0	0	0	0	0	0	0	0	0	0	0	0	0	0	0	0	0	0	0	0	0	0	0	0	0	0	0	0	0	1	0	0	0	0	0	0	0	0	0	0	0	0	0	0	0	0	0	0	0
denovo21276	0	0	0	0	0	0	0	0	0	0	0	0	0	0	0	0	0	0	0	0	0	0	0	0	0	0	1	0	0	0	0	0	0	0	0	0	0	0	0	0	0	0	0	0	0	0	0	0	0
denovo12805	0	0	0	0	0	0	0	1	0	1	0	0	0	0	0	0	0	0	0	0	1	0	0	0	0	0	0	0	0	1	0	0	0	0	0	0	0	0	0	0	0	0	0	0	0	0	0	0	6
denovo25928	0	0	0	0	0	0	0	0	0	0	0	0	0	0	0	0	0	0	0	0	0	0	0	0	0	0	0	0	0	0	0	0	0	0	0	0	0	0	0	0	0	0	0	0	0	0	0	0	0
denovo15394	0	0	0	0	0	0	0	0	0	0	0	0	0	0	0	0	0	0	0	0	1	0	0	0	0	0	0	0	0	0	0	0	0	0	0	0	0	0	0	0	0	0	0	0	0	0	0	0	0
denovo21137	0	0	0	0	0	0	0	0	0	0	0	0	0	0	0	0	0	0	0	0	0	0	0	0	0	0	0	0	0	0	0	0	0	0	0	0	0	0	0	1	0	0	0	0	0	0	0	0	0
denovo6649	0	0	0	0	0	0	0	0	0	0	0	0	0	0	0	0	0	0	0	0	0	0	0	0	0	0	0	0	0	0	0	0	0	0	0	0	0	0	0	1	0	0	0	0	0	0	0	0	0
denovo20743	0	0	0	0	0	0	0	0	0	0	0	0	0	0	0	0	0	0	0	0	0	0	0	0	0	0	0	0	0	0	0	0	0	0	0	0	0	0	0	0	0	0	0	0	0	0	0	0	0
denovo1851	0	0	0	0	0	0	0	0	0	0	0	0	0	0	0	0	0	0	0	0	0	0	0	0	0	0	0	0	0	0	0	0	0	0	0	0	0	0	0	0	0	0	0	0	0	0	0	0	1
denovo18909	0	0	0	0	0	0	0	0	0	0	0	0	0	0	0	0	0	0	0	0	0	0	0	0	0	0	0	0	0	0	0	0	0	0	0	0	0	0	0	0	0	0	0	0	0	0	0	0	0
denovo3680	0	0	0	0	0	0	0	0	0	0	0	0	0	0	0	0	0	0	0	0	0	0	0	0	0	0	0	1	0	0	0	0	0	0	0	0	0	0	0	0	0	0	0	0	0	0	0	0	0
denovo25941	0	0	0	0	0	0	0	0	0	0	0	0	0	0	0	0	0	0	0	0	0	0	0	0	0	0	0	0	0	0	0	0	0	0	0	0	0	0	0	1	0	0	0	0	0	0	0	0	0
denovo5291	0	0	0	0	0	0	0	0	0	0	0	0	0	0	0	0	0	0	0	0	0	0	0	0	0	0	0	0	0	0	0	0	0	0	0	0	0	0	0	2	0	0	0	0	0	0	0	0	0
denovo11815	0	0	0	0	0	0	0	0	0	0	0	0	0	0	0	0	1	0	0	0	0	0	0	0	0	0	0	0	0	0	0	0	0	0	0	0	0	0	0	0	0	0	0	0	0	0	0	0	0
denovo10610	0	0	0	0	1	0	0	0	0	0	0	0	0	0	0	0	0	0	0	0	0	0	0	0	0	0	0	0	0	0	0	0	0	0	0	0	0	0	0	0	0	0	0	0	0	0	0	0	0
denovo17196	0	0	0	0	0	0	0	0	0	0	0	0	0	0	0	0	0	0	0	0	0	0	0	0	0	0	0	0	0	0	0	0	0	0	0	0	0	0	0	0	0	0	1	0	0	0	0	0	0
denovo2628	0	0	0	0	0	0	0	0	0	0	0	0	0	0	0	0	0	0	0	0	0	0	0	0	0	0	0	0	0	0	0	0	0	0	0	0	0	0	0	1	0	0	0	0	0	0	0	0	0
denovo18330	0	0	0	0	0	0	0	0	0	0	0	0	0	0	0	0	0	0	0	0	0	0	0	0	0	0	0	0	0	0	0	0	0	0	0	0	0	0	0	1	0	0	0	0	0	0	0	0	0
denovo12830	0	0	0	0	0	0	0	0	0	0	0	0	0	0	0	0	0	0	0	0	0	0	0	0	0	0	0	0	0	0	0	0	0	0	0	0	0	0	0	0	0	0	0	0	0	0	0	0	0
denovo26220	0	0	0	0	0	0	0	0	1	0	0	0	0	0	0	0	0	0	0	0	0	0	0	0	0	0	0	0	0	0	0	0	0	0	0	0	0	0	0	0	0	0	0	0	0	0	0	0	0
denovo2210	0	0	0	0	0	0	0	0	0	0	0	0	0	0	0	0	0	0	0	0	0	0	0	0	0	0	0	0	0	0	0	0	0	0	0	0	0	0	0	1	0	0	0	0	0	0	0	0	0
denovo14360	0	0	0	0	0	0	0	0	0	0	0	0	0	0	0	0	0	0	0	0	0	0	0	0	0	0	0	0	0	0	0	0	0	0	0	0	0	0	0	0	0	0	0	0	0	0	0	0	0
denovo26313	0	0	0	0	0	0	0	0	0	0	0	0	0	0	0	0	0	0	0	0	0	0	0	0	0	0	0	0	0	0	0	0	0	0	0	0	0	0	0	0	0	0	0	0	0	0	0	0	1
denovo24007	0	0	0	0	0	0	0	0	0	0	0	0	0	0	0	0	0	0	0	0	0	0	0	0	0	0	0	0	0	0	0	0	0	0	0	0	0	0	0	3	0	0	0	0	0	0	0	0	0
denovo8628	0	0	0	0	0	0	0	0	0	0	0	0	0	0	0	0	0	0	0	0	0	0	0	0	0	0	0	0	0	0	0	0	0	0	0	0	0	0	0	1	1	0	0	0	1	0	0	0	0
denovo22889	0	0	0	0	0	0	0	0	0	0	0	0	0	0	0	0	0	0	0	0	0	0	0	0	0	0	0	0	0	0	0	0	0	0	0	0	0	0	0	0	0	0	0	0	0	0	0	0	1
denovo6390	0	0	0	0	0	0	0	0	0	0	0	0	0	0	0	0	0	0	0	0	0	0	0	0	0	0	0	0	0	0	0	1	0	0	0	0	0	0	0	0	0	0	0	0	0	0	0	2	3
denovo13763	0	0	0	1	2	0	0	0	7	2	6	0	0	0	0	0	0	0	0	0	0	0	0	0	0	0	0	2	0	0	0	0	0	0	0	0	0	0	0	0	0	0	0	0	0	2	0	3	5
denovo17605	0	0	0	0	0	0	0	0	0	0	0	0	0	0	0	0	0	0	0	0	0	0	0	0	0	0	0	0	0	0	0	0	0	0	0	0	0	0	0	0	0	0	0	0	0	0	0	0	0
denovo20793	0	0	0	0	0	0	0	0	0	0	0	0	0	0	0	0	0	0	0	0	0	0	0	0	0	0	0	0	0	0	0	0	0	0	0	0	0	0	0	2	0	0	0	0	1	0	0	0	0
denovo22158	0	0	0	0	0	0	0	0	0	0	0	0	0	0	0	0	0	0	0	0	0	0	0	0	0	0	0	0	0	0	0	0	0	0	0	0	0	0	0	0	0	0	0	0	0	0	0	0	0
denovo5421	0	0	0	0	0	0	0	0	1	0	1	0	0	0	0	0	0	0	0	0	0	0	0	0	0	0	0	1	0	0	0	0	0	0	0	0	0	0	0	0	0	0	0	0	0	0	0	0	1
denovo10199	0	0	0	0	0	0	0	0	0	0	0	0	0	0	0	0	0	0	0	0	0	0	0	0	0	0	0	0	0	0	0	0	0	0	0	0	0	0	0	0	0	0	0	0	0	0	0	0	0
denovo11895	0	0	0	0	0	0	0	0	0	0	0	0	0	0	0	0	0	0	0	0	0	0	0	0	0	0	0	0	0	0	0	0	0	0	0	0	0	0	0	0	0	0	0	0	0	0	0	0	0
denovo10115	0	0	0	0	0	0	0	0	0	0	0	0	0	0	0	0	0	0	0	0	0	0	0	0	0	0	0	0	0	0	0	0	0	0	0	0	0	0	0	0	0	0	0	0	0	0	0	0	0
denovo20111	0	0	0	0	0	0	0	0	0	0	0	0	0	0	0	0	0	0	0	0	0	0	0	0	0	0	0	0	0	0	0	0	0	0	0	0	0	0	0	0	0	0	0	0	0	1	0	0	0
denovo1741	0	0	0	0	0	0	0	0	0	0	0	0	0	0	0	0	0	0	0	0	0	0	0	0	0	0	0	0	0	0	0	0	0	0	0	0	0	0	0	1	0	0	0	0	0	0	0	0	0
denovo20329	0	0	0	0	0	0	0	0	0	0	0	0	0	0	0	0	0	0	0	0	0	0	0	0	0	0	0	0	0	0	0	0	0	0	0	0	0	0	0	0	0	0	0	0	0	0	0	0	0
denovo20062	0	0	0	0	0	0	0	0	0	0	0	0	0	0	0	0	0	0	0	0	0	0	0	0	0	0	0	0	0	0	0	0	0	0	0	0	0	0	0	0	0	0	0	0	0	0	0	0	0
denovo4155	0	0	0	0	0	0	0	0	0	0	0	0	0	0	0	0	0	0	0	0	0	0	0	0	0	0	0	0	0	0	0	0	0	0	0	0	0	0	0	0	0	0	0	0	0	0	0	0	0
denovo19711	0	0	0	0	0	0	0	0	0	0	0	0	0	0	0	0	0	0	0	0	0	0	0	0	0	0	0	0	0	0	0	0	0	0	0	0	0	0	0	0	0	0	0	0	0	0	0	0	0
denovo14295	0	0	0	0	0	0	0	0	0	0	0	0	0	0	0	0	0	0	0	0	0	0	0	0	0	0	0	0	0	0	0	0	0	0	0	0	0	0	0	0	0	0	0	0	0	0	0	0	0
denovo2048	0	0	0	0	0	0	0	0	0	0	0	0	0	0	0	0	0	0	0	0	0	0	0	0	0	0	0	0	0	0	0	0	0	0	0	0	0	0	0	0	0	0	0	0	0	0	0	0	0
denovo12352	0	0	0	0	0	0	0	0	0	0	0	0	0	0	0	0	0	0	0	0	0	0	0	0	0	0	0	0	0	0	0	0	0	0	0	0	0	0	0	0	0	0	0	0	0	0	0	0	0
denovo22717	0	0	0	0	0	0	0	0	0	0	0	0	0	0	0	0	0	0	0	0	0	0	0	0	0	0	0	0	0	0	0	0	0	0	0	0	0	0	0	0	0	0	0	0	0	0	0	0	0
denovo17418	0	0	0	0	0	0	0	0	0	0	0	0	0	0	0	0	0	0	0	0	0	0	0	0	0	0	0	0	0	0	0	0	0	0	0	0	0	0	0	0	0	0	0	0	0	0	0	0	0
denovo19653	0	0	0	0	0	0	0	0	0	0	0	0	0	0	0	0	0	0	0	0	0	0	0	0	0	0	0	0	0	0	0	0	0	0	0	0	0	0	0	0	0	0	0	0	0	0	0	0	0
denovo18004	0	0	0	0	0	0	0	0	0	0	0	0	0	0	0	0	0	0	0	0	0	0	0	0	0	0	0	0	0	0	0	0	0	0	0	0	0	0	0	0	0	0	0	0	0	0	0	0	0
denovo8864	0	0	0	0	0	0	0	0	0	0	0	0	0	0	0	0	0	0	0	0	0	0	0	0	0	0	0	0	0	0	0	0	0	0	0	0	0	0	0	0	0	0	0	0	0	0	0	0	0
denovo16526	0	0	0	0	0	0	0	0	0	0	0	0	0	0	0	0	0	0	0	0	0	0	0	0	0	0	0	0	0	0	0	0	0	0	0	0	0	0	0	0	0	0	0	0	0	0	0	0	0
denovo15930	0	0	0	0	0	0	0	0	0	0	0	0	0	0	0	0	0	0	0	0	0	0	0	0	0	0	0	0	0	0	0	0	0	0	0	0	0	0	0	0	0	0	0	0	0	0	0	0	1
denovo6615	0	0	0	0	0	0	0	0	0	0	0	0	0	0	0	0	0	0	0	0	0	0	0	0	0	0	0	0	0	0	0	0	0	0	0	0	0	0	0	0	0	0	0	0	0	0	0	0	0
denovo249	0	0	0	0	0	0	0	0	0	0	0	0	0	0	0	0	0	0	0	0	0	0	0	0	0	0	0	0	0	0	0	0	0	0	0	0	0	0	0	0	0	0	0	0	0	0	0	0	0
denovo1703	0	0	0	0	0	0	0	0	0	0	0	0	0	0	0	0	0	0	0	0	0	0	0	0	0	0	0	0	0	0	0	0	0	0	0	0	0	0	0	0	0	0	0	0	0	0	0	0	0
denovo24749	0	0	0	0	0	0	0	0	0	0	0	0	0	0	0	0	0	0	0	0	0	0	0	0	0	0	0	0	0	0	0	0	0	0	0	0	0	0	0	0	0	0	0	0	0	0	0	0	0
denovo14259	0	0	0	0	0	0	0	0	0	0	0	0	0	0	0	0	0	0	0	0	0	0	0	0	0	0	0	0	0	0	0	0	0	0	0	0	0	0	0	0	0	0	0	0	0	0	0	0	0
denovo18708	0	0	0	0	0	0	0	0	0	0	0	0	0	0	0	0	0	0	0	0	0	0	0	0	0	0	0	0	0	0	0	0	0	0	0	0	0	0	0	0	0	0	0	0	0	0	0	0	0
denovo2283	0	0	0	0	0	0	0	0	0	0	0	0	0	0	0	0	0	0	0	0	0	0	0	0	0	0	0	0	0	0	0	0	0	0	0	0	0	0	0	0	0	0	0	0	0	0	0	0	0
denovo21056	0	0	0	0	0	0	0	0	0	0	0	0	0	0	0	0	0	0	0	0	0	0	0	0	0	0	0	0	0	0	0	0	0	0	0	0	0	0	0	0	0	0	0	0	0	0	0	0	0
denovo10850	0	0	0	0	0	0	0	0	0	0	0	0	0	0	0	0	0	0	0	0	0	0	0	0	0	0	0	0	0	0	0	0	0	0	0	0	0	0	0	0	0	0	0	0	0	0	0	0	0
denovo1641	0	0	0	0	0	0	0	0	0	0	0	0	0	0	0	0	0	0	0	0	0	0	0	0	0	0	0	0	0	0	0	0	0	0	0	0	0	0	0	0	0	0	0	0	0	0	0	0	0
denovo20121	0	0	0	0	0	0	0	0	0	0	0	0	0	0	0	0	0	0	0	0	0	0	0	0	0	0	0	0	0	0	0	0	0	0	0	0	0	0	0	0	0	0	0	0	0	0	0	0	0
denovo1019	0	0	0	0	0	0	0	0	0	0	0	0	0	0	0	0	0	0	0	0	0	0	0	0	0	0	0	0	0	0	0	0	0	0	0	0	0	0	0	0	0	0	0	0	0	0	0	0	0
denovo25044	0	0	0	0	0	0	0	0	0	0	0	0	0	0	0	0	0	0	0	0	0	0	0	0	0	0	0	0	0	0	0	0	0	0	0	0	0	0	0	0	0	0	0	0	0	0	0	0	0
denovo19803	0	0	0	0	0	0	0	0	0	0	0	0	0	0	0	0	0	0	0	0	0	0	0	0	0	0	0	0	0	0	0	0	0	0	0	0	0	0	0	0	0	0	0	0	0	0	0	0	0
denovo22415	0	0	0	0	0	0	0	0	0	0	0	0	0	0	0	0	0	0	0	0	0	0	0	0	0	0	0	0	0	0	0	0	0	0	0	0	0	0	0	0	0	0	0	0	0	0	0	0	0
denovo11661	0	0	0	0	0	0	0	0	0	0	0	0	0	0	0	0	0	0	0	0	0	0	0	0	0	0	0	0	0	0	0	0	0	0	0	0	0	0	0	0	0	0	0	0	0	0	0	0	0
denovo24590	0	0	0	0	0	0	0	0	0	0	0	0	0	0	0	0	0	0	0	0	0	0	0	0	0	0	0	0	0	0	0	0	0	0	0	0	0	0	0	0	0	0	0	0	0	0	0	0	0
denovo15188	0	0	0	0	0	0	0	0	0	0	0	0	0	0	0	0	0	0	0	0	0	0	0	0	0	0	0	0	0	0	0	0	0	0	0	0	0	0	0	0	0	0	0	0	0	0	0	0	0
denovo1538	0	0	0	0	0	0	0	0	0	0	0	0	0	0	0	0	0	0	0	0	0	0	0	0	0	0	0	0	0	0	0	0	0	0	0	0	0	0	0	0	0	0	0	0	0	0	0	0	0
denovo23797	0	0	0	0	0	0	0	0	0	0	0	0	0	0	0	0	0	0	0	0	0	0	0	0	0	0	0	0	0	0	0	0	0	0	0	0	0	0	0	0	0	0	0	0	0	0	0	0	0
denovo14694	0	0	0	0	0	0	0	0	0	0	0	0	0	0	0	0	0	0	0	0	0	0	0	0	0	0	0	0	0	0	0	0	0	0	0	0	0	0	0	0	0	0	0	0	0	0	0	0	0
denovo25865	0	0	0	0	0	0	0	0	0	0	0	0	0	0	0	0	0	0	0	0	0	0	0	0	0	0	0	0	0	0	0	0	0	0	0	0	0	0	0	0	0	0	0	0	0	0	0	0	0
denovo1462	0	0	0	0	0	0	0	0	0	0	0	0	0	0	0	0	0	0	0	0	0	0	0	0	0	0	0	0	0	0	0	0	0	0	0	0	0	0	0	0	0	0	0	0	0	0	0	0	0
denovo9472	0	0	0	0	0	0	0	0	0	0	0	0	0	0	0	0	0	0	0	0	0	0	0	0	0	0	0	0	0	0	0	0	0	0	0	0	0	0	0	0	0	0	0	0	0	0	0	0	1
denovo13140	0	0	0	0	0	0	0	0	0	0	0	0	0	0	0	0	0	0	0	0	0	0	0	0	0	0	0	0	0	0	0	0	0	0	0	0	0	0	0	1	0	0	0	0	0	0	0	0	0
denovo9473	0	0	0	0	0	0	0	0	0	0	0	0	0	0	0	0	0	0	0	0	0	0	0	0	0	0	0	0	0	0	0	0	0	0	0	0	0	0	0	0	0	0	0	0	0	0	0	0	1
denovo15467	0	0	0	0	0	0	0	0	0	0	0	0	0	0	0	0	0	0	0	0	0	0	0	0	0	0	0	0	0	0	0	0	0	0	0	0	0	0	0	0	0	0	0	0	0	0	0	0	0
denovo111	0	0	0	0	0	0	0	0	0	0	0	0	0	0	0	0	0	0	0	0	0	0	0	0	0	0	0	0	0	0	0	0	0	0	0	0	0	0	0	0	0	0	0	0	0	0	0	0	0
denovo5136	0	0	0	0	0	0	0	0	0	0	0	0	0	0	0	0	0	0	0	0	0	0	0	0	0	0	0	0	0	0	0	0	0	0	0	0	0	0	0	0	0	0	0	0	0	0	0	0	0
denovo5517	0	0	0	0	0	0	0	0	0	0	0	0	0	0	0	0	0	0	0	0	0	0	0	0	0	0	0	0	0	0	0	0	0	0	0	0	0	0	0	0	0	0	0	0	0	0	0	0	0
denovo6500	0	0	0	0	0	0	0	0	0	0	0	0	0	0	0	0	0	0	0	0	0	0	0	0	0	0	0	1	0	0	0	0	0	0	0	0	0	0	0	0	0	0	0	0	0	0	0	0	0
denovo10705	0	0	0	0	0	0	0	0	0	0	0	0	0	0	0	0	0	0	0	0	0	0	0	0	0	0	0	0	0	0	0	0	0	0	0	0	0	0	0	0	0	0	0	0	0	0	0	0	0
denovo18701	0	0	0	0	0	0	0	0	0	0	0	0	0	0	0	0	0	0	0	0	0	0	0	0	0	0	0	0	0	0	0	0	0	0	0	0	0	0	0	0	0	0	0	0	0	0	0	0	0
denovo15864	0	0	0	0	0	0	0	0	0	0	0	0	0	0	0	0	0	0	0	0	0	0	0	0	0	0	0	0	0	0	0	0	0	0	0	0	0	0	0	0	0	0	0	0	0	0	0	0	0
denovo222	0	0	0	0	0	0	0	0	0	0	0	0	0	0	0	0	0	0	0	0	0	0	0	0	0	0	0	0	0	0	0	0	0	0	0	0	0	0	0	0	0	0	0	0	0	0	0	0	0
denovo20979	0	0	0	0	0	0	0	0	0	0	0	0	0	0	0	1	0	0	0	0	0	0	0	0	0	0	0	0	0	0	0	0	0	0	0	0	0	0	0	0	0	0	0	0	0	0	0	0	0
denovo2959	0	0	0	0	0	0	0	0	0	0	0	0	0	0	0	0	0	0	0	0	0	0	0	0	0	0	0	0	0	0	0	0	0	0	0	0	0	0	0	0	0	0	0	0	0	0	0	0	0
denovo1428	0	0	0	0	0	0	0	0	0	0	0	0	0	0	0	0	0	0	0	0	0	0	0	0	0	0	0	0	0	0	0	0	0	0	0	0	0	0	0	0	0	0	0	0	0	0	0	0	0
denovo26048	0	0	0	0	0	0	0	0	0	0	0	0	0	0	0	0	0	0	0	0	0	0	0	0	0	0	0	0	0	0	0	0	0	0	0	0	0	0	0	0	0	0	0	0	0	0	0	0	0
denovo8838	0	0	0	0	0	0	0	0	0	0	0	0	0	0	0	0	0	0	0	0	0	0	0	0	0	0	0	0	0	0	0	0	0	0	0	0	0	0	0	0	0	0	0	0	0	0	0	0	0
denovo5357	0	0	0	0	0	0	0	0	0	0	0	0	0	0	0	0	0	0	0	0	0	0	0	0	0	0	0	0	0	0	0	0	0	0	0	0	0	0	0	0	0	0	0	0	0	0	0	0	0
denovo15095	0	0	0	0	0	0	0	0	0	0	0	0	0	0	0	0	0	0	0	0	0	0	0	0	0	0	0	0	0	0	0	0	0	0	0	0	0	0	0	0	0	0	0	0	0	0	0	0	0
denovo988	0	0	0	0	0	0	0	0	0	0	0	0	0	0	0	0	0	0	0	0	0	0	0	0	0	0	0	0	0	0	0	0	0	0	0	0	0	0	0	0	0	0	0	0	0	0	0	0	0
denovo5507	0	0	0	0	0	0	0	0	0	0	0	0	0	0	0	0	0	0	0	0	0	0	0	0	0	0	0	0	0	0	0	0	0	0	0	0	0	0	0	0	0	0	0	0	0	0	0	0	0
denovo19794	0	0	0	0	0	0	0	0	0	0	0	0	0	0	0	0	0	0	0	0	0	0	0	0	0	0	0	0	0	0	0	0	0	0	0	0	0	0	0	0	0	0	0	0	0	0	0	0	0
denovo13525	0	0	0	0	0	0	0	0	0	0	0	0	0	0	0	0	0	0	0	0	0	0	0	0	0	0	0	0	0	0	0	0	0	0	0	0	0	0	0	0	0	0	0	0	0	0	0	0	0
denovo2661	0	0	0	0	0	0	0	0	0	0	0	0	0	0	0	0	0	0	0	0	0	0	0	0	0	0	0	0	0	0	0	0	0	0	0	0	0	0	0	0	0	0	0	0	0	0	0	0	0
denovo1026	0	0	0	0	0	0	0	0	0	0	0	0	0	0	0	0	0	0	0	0	0	0	0	0	0	0	0	0	0	0	0	0	0	0	0	0	0	0	0	0	0	0	0	0	0	0	0	0	0
denovo18649	0	0	0	0	0	0	0	0	0	0	0	0	0	0	0	0	0	0	0	0	0	0	0	0	0	0	0	0	0	0	0	0	0	0	0	0	0	0	0	0	0	0	0	0	0	0	0	0	0
denovo4785	0	0	0	0	0	0	0	0	0	0	0	0	0	0	0	0	0	0	0	0	0	0	0	0	0	0	0	0	0	0	0	0	0	0	0	0	0	0	0	0	0	0	0	0	0	0	0	0	1
denovo18868	0	0	0	0	0	0	0	0	0	0	0	0	0	0	0	0	0	0	0	0	0	0	0	0	0	0	0	0	0	0	0	0	0	0	0	0	0	0	0	0	0	0	0	0	0	0	0	0	0
denovo8713	0	0	0	0	0	0	0	0	0	0	0	0	0	0	0	0	0	0	0	0	0	0	0	0	0	0	0	0	0	0	0	0	0	0	0	0	0	0	0	0	0	0	0	0	0	0	0	0	0
denovo24229	0	0	0	0	0	0	0	0	0	0	0	0	0	0	0	0	0	0	0	0	0	0	0	0	0	0	0	0	0	0	0	0	0	0	0	0	0	0	0	0	0	0	0	0	0	0	0	0	0
denovo12053	0	0	0	0	0	0	0	0	0	0	0	0	0	0	0	0	0	0	0	0	0	0	0	0	0	0	0	0	0	0	0	0	0	0	0	0	0	0	0	0	0	0	0	0	0	0	0	0	0
denovo3602	0	0	0	0	0	0	0	0	0	0	0	0	0	0	0	0	0	0	0	0	0	0	0	0	0	0	0	1	0	0	0	0	0	0	0	0	0	0	0	0	0	0	0	0	0	0	0	0	0
denovo24732	0	0	0	0	0	0	0	0	0	0	0	0	0	0	0	0	0	0	0	0	0	0	0	0	0	0	0	0	0	0	0	0	0	0	0	0	0	0	0	0	0	0	0	0	0	0	0	0	0
denovo5648	0	0	0	0	0	0	0	0	0	0	0	0	0	0	0	0	0	0	0	0	0	0	0	0	0	0	0	0	0	0	0	0	0	0	0	0	0	0	0	0	0	0	0	0	0	0	0	0	0
denovo194	0	0	0	0	0	0	0	0	0	0	0	0	0	0	0	0	0	0	0	0	0	0	0	0	0	0	0	0	0	0	0	0	0	0	0	0	0	0	0	0	0	1	0	0	0	0	0	0	0
denovo11906	0	0	0	0	0	0	0	0	0	0	0	0	0	0	0	0	0	0	0	0	0	0	0	0	0	0	0	0	0	0	0	0	0	0	0	0	0	0	0	0	0	0	0	0	0	0	0	0	0
denovo7276	0	0	0	0	0	0	0	0	0	0	0	0	0	0	0	0	0	0	0	0	0	0	0	0	0	0	0	0	0	0	0	0	0	0	0	0	0	0	0	0	0	0	0	0	0	0	0	0	0
denovo5632	0	0	0	0	0	0	0	0	0	0	0	0	0	0	0	0	0	0	0	0	0	0	0	0	0	0	0	0	0	0	0	0	0	0	0	0	0	0	0	0	0	0	0	0	0	0	0	0	0
denovo221	0	0	0	0	0	0	0	0	0	0	0	0	0	0	0	0	0	0	0	0	0	0	0	0	0	0	0	0	0	0	0	0	0	0	0	0	0	0	0	0	0	0	0	0	0	0	0	0	0
denovo6927	0	0	0	0	0	0	0	0	0	0	0	0	0	0	0	0	0	0	0	0	0	0	0	0	0	0	0	0	0	0	0	0	0	0	0	0	0	0	0	0	0	0	0	0	0	0	0	0	0
denovo7416	0	0	0	0	0	0	0	0	0	0	0	0	0	0	0	0	0	0	0	0	0	0	0	0	0	0	0	0	0	0	0	0	0	0	0	0	0	0	0	0	0	0	0	0	0	0	0	0	0
denovo8145	0	0	0	0	0	0	0	0	0	0	0	0	0	0	0	0	0	0	0	0	0	0	0	0	0	0	0	0	0	0	0	0	0	0	0	0	0	0	0	0	0	0	0	0	0	0	0	0	0
denovo11562	0	0	0	0	0	0	0	0	0	0	0	0	0	0	0	0	0	0	0	0	0	0	0	0	0	0	0	0	0	0	0	0	0	0	0	0	0	0	0	0	0	0	0	0	0	0	0	0	0
denovo4323	0	0	0	0	0	0	0	0	0	0	0	0	0	0	0	0	0	0	0	0	0	0	0	0	0	0	0	0	0	0	0	0	0	0	0	0	0	0	0	0	0	0	0	0	0	0	0	0	0
denovo10229	0	0	0	0	0	0	0	0	0	0	0	0	0	0	0	0	0	0	0	0	0	0	0	0	0	0	0	0	0	0	0	0	0	0	0	0	0	0	0	0	0	0	0	0	0	0	0	0	0
denovo10230	0	0	0	0	0	0	0	0	0	0	0	0	0	0	0	0	0	0	0	0	0	0	0	0	0	0	0	0	0	0	0	0	0	0	0	0	0	0	0	0	0	0	0	0	0	0	0	0	0
denovo13009	0	0	0	0	0	0	0	0	0	0	0	0	0	0	0	0	0	0	0	0	0	0	0	0	0	0	0	0	0	0	0	0	0	0	0	0	0	0	0	0	0	0	0	0	0	0	0	0	0
denovo23206	0	0	0	0	0	0	0	0	0	0	0	0	0	0	0	0	0	0	0	0	0	0	0	0	0	0	0	0	0	0	0	0	0	0	0	0	0	0	0	0	0	0	0	0	0	0	0	0	0
denovo711	0	0	0	0	0	0	0	0	0	0	0	0	0	0	0	0	0	0	0	0	0	0	0	0	0	0	0	0	0	0	0	0	0	0	0	0	0	0	0	0	0	0	0	0	0	0	0	0	0
denovo899	0	0	0	0	0	0	0	0	0	0	0	0	0	0	0	0	0	0	0	0	0	0	0	0	0	0	0	0	0	0	0	0	0	0	0	0	0	0	0	0	0	0	0	0	0	1	0	0	0
denovo13591	0	0	0	0	0	0	0	0	0	0	0	0	0	0	0	0	0	0	0	0	0	0	0	0	0	0	0	0	0	0	0	0	0	0	0	0	0	0	0	0	0	0	0	0	0	0	0	0	0
denovo13672	0	0	0	0	0	0	0	0	0	0	0	0	0	0	0	0	0	0	0	0	0	0	0	0	0	0	0	0	0	0	0	0	0	0	0	0	0	0	0	0	0	0	0	0	0	0	0	0	0
denovo14056	0	0	0	0	0	0	0	0	0	0	0	0	0	0	0	0	0	0	0	0	0	0	0	0	0	0	0	0	0	0	0	0	0	0	0	0	0	0	0	0	0	0	0	0	0	0	0	0	0
denovo14980	0	0	0	0	0	0	0	0	0	0	0	0	0	0	0	0	0	0	0	0	0	0	0	0	0	0	0	0	0	0	0	0	0	0	0	0	0	0	0	0	0	0	0	0	0	0	0	0	0
denovo15169	0	0	0	0	0	0	0	0	0	0	0	0	0	0	0	0	0	0	0	0	0	0	0	0	0	0	0	0	0	0	0	0	0	0	0	0	0	0	0	0	0	0	0	0	0	0	0	0	0
denovo11704	0	0	0	0	0	0	0	0	0	0	0	0	0	0	0	0	0	0	0	0	0	0	0	0	0	0	0	0	0	0	0	0	0	0	0	0	0	0	0	0	0	0	0	0	0	0	0	0	0
denovo5621	0	0	0	0	0	0	0	0	0	0	0	0	0	0	0	0	0	0	0	0	0	0	0	0	0	0	0	0	0	0	0	0	0	0	0	0	0	0	0	0	0	0	0	0	0	0	0	0	0
denovo23631	0	0	0	0	0	0	0	0	0	0	0	0	0	0	0	0	0	0	0	0	0	0	0	0	0	0	0	0	0	0	0	0	0	0	0	0	0	0	0	0	0	0	0	0	0	0	0	0	0
denovo459	0	0	0	0	0	0	0	0	0	0	0	0	0	0	0	0	0	0	0	0	0	0	0	0	0	0	0	0	0	0	0	0	0	0	0	0	0	0	0	0	0	0	0	0	0	0	0	0	0
denovo2214	0	0	0	0	0	0	0	0	0	0	0	0	0	0	0	0	0	0	0	0	0	0	0	0	0	0	0	0	0	0	0	0	0	0	0	0	0	0	0	0	0	0	0	0	0	0	0	0	1
denovo4534	0	0	0	0	0	0	0	0	0	0	0	0	0	0	0	0	0	0	0	0	0	0	0	0	0	0	0	0	0	0	0	0	0	0	0	0	0	0	0	0	0	0	0	0	0	0	0	0	0
denovo8113	0	0	0	0	0	0	0	0	0	0	0	0	0	0	0	0	0	0	0	0	0	0	0	0	0	0	0	0	0	0	0	0	0	0	0	0	0	0	0	0	0	0	0	0	0	0	0	0	0
denovo14488	0	0	0	0	0	0	0	0	0	0	0	0	0	0	0	0	0	0	0	0	0	0	0	0	0	0	0	0	0	0	0	0	0	0	0	0	0	0	0	0	0	0	0	0	0	0	0	0	0
denovo15745	0	0	0	0	0	0	0	0	0	0	0	0	0	0	0	0	0	0	0	0	0	0	0	0	0	0	0	0	0	0	0	0	0	0	0	0	0	0	0	0	0	0	0	0	0	0	0	0	0
denovo8121	0	0	0	0	0	0	0	0	0	0	0	0	0	0	0	0	0	0	0	0	0	0	0	0	0	0	0	0	0	0	0	0	0	0	0	0	0	0	0	0	0	0	0	0	0	0	0	0	0
denovo21092	0	0	0	0	0	0	0	0	0	0	0	0	0	0	0	0	0	0	0	0	0	0	0	0	0	0	0	0	0	0	0	0	0	0	0	0	0	0	0	0	0	0	0	0	0	0	0	0	0
denovo7999	0	0	0	0	0	0	0	0	0	0	0	0	0	0	0	0	0	0	0	0	0	0	0	0	0	0	0	0	0	0	0	0	0	0	0	0	0	0	0	0	0	0	0	0	0	0	0	0	0
denovo19500	0	0	0	0	0	0	0	0	0	0	0	0	0	0	0	0	0	0	0	0	0	0	0	0	0	0	0	0	0	0	0	0	0	0	0	0	0	0	0	0	0	0	0	0	0	0	0	0	0
denovo7140	0	0	0	0	0	0	0	0	0	0	0	0	0	0	0	0	0	0	0	0	0	0	0	0	0	0	0	0	0	0	0	0	0	0	0	0	0	0	0	0	0	0	0	0	0	0	0	0	0
denovo8946	0	0	0	0	0	0	0	0	0	0	0	0	0	0	0	0	0	0	0	0	0	0	0	0	0	0	0	0	0	0	0	0	0	0	0	0	0	0	0	0	0	0	0	0	0	0	0	0	0
denovo6842	0	0	0	0	0	0	0	0	0	0	0	0	0	0	0	0	0	0	0	0	0	0	0	0	0	0	0	0	0	0	0	0	0	0	0	0	0	0	0	0	0	0	0	0	0	0	0	0	0
denovo10717	0	0	0	0	0	0	0	0	0	0	0	0	0	0	0	0	0	0	0	0	0	0	0	0	0	0	0	0	0	0	0	0	0	0	0	0	0	0	0	0	0	0	0	0	0	0	0	0	0
denovo22325	0	0	0	0	0	0	0	0	0	0	0	0	0	0	0	0	0	0	0	0	0	0	0	0	0	0	0	0	0	0	0	0	0	0	0	0	0	0	0	0	0	0	0	0	0	0	0	0	0
denovo25198	0	0	0	0	0	0	0	0	0	0	0	0	0	0	0	0	0	0	0	0	0	0	0	0	0	0	0	0	0	0	0	0	0	0	0	0	0	0	0	0	0	0	0	0	0	0	0	0	0
denovo13144	0	0	0	0	0	0	0	0	0	0	0	0	0	0	0	0	0	0	0	0	0	0	0	0	0	0	0	0	0	0	0	0	0	0	0	0	0	0	0	0	0	0	0	0	0	0	0	0	0
denovo13417	0	0	0	0	0	0	0	0	0	0	0	0	0	0	0	0	0	0	0	0	0	0	0	0	0	0	0	0	0	0	0	0	0	0	0	0	0	0	0	0	0	0	0	0	0	0	0	0	0
denovo18105	0	0	0	0	0	0	0	0	0	0	0	0	0	0	0	0	0	0	0	0	0	0	0	0	0	0	0	0	0	0	0	0	0	0	0	0	0	0	0	0	0	0	0	0	0	0	0	1	0
denovo2571	0	0	0	0	0	0	0	0	0	0	0	0	0	0	0	0	0	0	0	0	0	0	0	0	0	0	0	0	0	0	0	0	0	0	0	0	0	0	0	0	0	0	0	0	0	0	0	0	0
denovo6188	0	0	0	0	0	0	0	0	0	0	0	0	0	0	0	0	0	0	0	0	0	0	0	0	0	0	0	0	0	0	0	0	0	0	0	0	0	0	0	0	0	0	0	0	0	0	0	0	0
denovo22161	0	0	0	0	0	0	0	0	0	0	0	0	0	0	0	0	0	0	0	0	0	0	0	0	0	0	0	0	0	0	0	0	0	0	0	0	0	0	0	0	0	0	0	0	0	0	0	0	0
denovo4485	0	0	0	0	0	0	0	0	0	0	0	0	0	0	0	0	0	0	0	0	0	0	0	0	0	0	0	0	0	0	0	0	0	0	0	0	0	0	0	0	0	0	0	0	0	0	0	0	0
denovo13102	0	0	0	0	0	0	0	0	0	0	0	0	0	0	0	0	0	0	0	0	0	0	0	0	0	0	0	0	0	0	0	0	0	0	0	0	0	0	0	0	0	0	0	0	0	0	0	0	0
denovo5365	0	0	0	0	0	0	0	0	0	0	0	0	0	0	0	0	0	0	0	0	0	0	0	0	0	0	0	0	0	0	0	0	0	0	0	0	0	0	0	0	0	0	0	0	0	0	0	0	0
denovo15766	0	0	0	0	0	0	0	0	0	0	0	0	0	0	0	0	0	0	0	0	0	0	0	0	0	0	0	0	0	0	0	0	0	0	0	0	0	0	0	0	0	0	0	0	0	0	0	0	0
denovo6344	0	0	0	0	0	0	0	0	0	0	0	0	0	0	0	0	0	0	0	0	0	0	0	0	0	0	0	0	0	0	0	0	0	0	0	0	0	0	0	0	0	0	0	0	0	0	0	0	0
denovo25273	0	0	0	0	0	0	0	0	0	0	0	0	0	0	0	0	0	0	0	0	0	0	0	0	0	0	0	0	0	0	0	0	0	0	0	0	0	0	0	0	0	0	0	0	0	0	0	0	0
denovo20055	0	0	0	0	0	0	0	0	0	0	0	0	0	0	0	0	0	0	0	0	0	0	0	0	0	0	0	0	0	0	0	0	0	0	0	0	0	0	0	0	0	0	0	0	0	0	0	0	1
denovo12754	0	0	0	0	0	0	0	0	0	0	0	0	0	0	0	0	0	0	0	0	0	0	0	0	0	0	0	0	0	0	0	0	0	0	0	0	0	0	0	0	0	0	0	0	0	0	0	0	0
denovo19521	0	0	0	0	0	0	0	0	0	0	0	0	0	0	0	0	0	0	0	0	0	0	0	0	0	0	0	0	0	0	0	0	0	0	0	0	0	0	0	0	0	0	0	0	0	0	0	0	0
denovo11413	0	0	0	0	0	0	0	0	0	0	0	0	0	0	0	0	0	0	0	0	0	0	0	0	0	0	0	0	0	0	0	0	0	0	0	0	0	0	0	0	0	0	0	0	0	0	0	0	0
denovo15316	0	0	0	0	0	0	0	0	0	0	0	0	0	0	0	0	0	0	0	0	0	0	0	0	0	0	0	0	0	0	0	0	0	0	0	0	0	0	0	0	0	0	0	0	0	0	0	0	0
denovo19120	0	0	0	0	0	0	0	0	0	0	0	0	0	0	0	0	0	0	0	0	0	0	0	0	0	0	0	0	0	0	0	0	0	0	0	0	0	0	0	0	0	0	0	0	0	0	0	0	0
denovo16135	0	0	0	0	0	0	0	0	0	0	0	0	0	0	0	0	0	0	0	0	0	0	0	0	0	0	0	0	0	0	0	0	0	0	0	0	0	0	0	0	0	0	0	0	0	0	0	0	1
denovo6673	0	0	0	0	0	0	0	0	0	0	0	0	0	0	0	0	0	0	0	0	0	0	0	0	0	0	0	0	0	0	0	0	0	0	0	0	0	0	0	0	0	0	0	0	0	0	0	0	0
denovo3124	0	0	0	0	0	0	0	0	0	0	0	0	0	0	0	0	0	0	0	0	0	0	0	0	0	0	0	0	0	0	0	0	0	0	0	0	0	0	0	0	0	0	0	0	0	0	0	0	0
denovo1023	0	0	0	0	0	0	0	0	0	0	0	0	0	0	0	0	0	0	0	0	0	0	0	0	0	0	0	0	0	0	0	0	0	0	0	0	0	0	0	0	0	0	0	0	0	0	0	0	0
denovo6294	0	0	0	0	0	0	0	0	0	0	0	0	0	0	0	0	0	0	0	0	0	0	0	0	0	0	0	0	0	0	0	0	0	0	0	0	0	0	0	0	0	0	0	0	0	0	0	0	0
denovo1093	0	0	0	0	0	0	0	0	0	0	0	0	0	0	0	0	0	0	0	0	0	0	0	0	0	0	0	0	0	0	0	0	0	0	0	0	0	0	0	0	0	0	0	0	0	0	0	0	0
denovo15894	0	0	0	0	0	0	0	0	0	0	0	0	0	0	0	0	0	0	0	0	0	0	0	0	0	0	0	0	0	0	0	0	0	0	0	0	0	0	0	0	0	0	0	0	0	0	0	0	0
denovo2165	0	0	0	0	0	0	0	0	0	0	0	0	0	0	0	0	0	0	0	0	0	0	0	0	0	0	0	0	0	0	0	0	0	0	0	0	0	0	0	0	0	0	0	0	0	0	0	0	0
denovo25530	0	0	0	0	0	0	0	0	0	0	0	0	0	0	0	0	0	0	0	0	0	0	0	0	0	0	0	0	0	0	0	0	0	0	0	0	0	0	0	0	0	0	0	0	0	0	0	0	0
denovo25127	0	0	0	0	0	0	0	0	0	0	0	0	0	0	0	0	0	0	0	0	0	0	0	0	0	0	0	0	0	0	0	0	0	0	0	0	0	0	0	0	0	0	0	0	0	0	0	0	0
denovo735	0	0	0	0	0	0	0	0	0	0	0	0	0	0	0	0	0	0	0	0	0	0	0	0	0	0	0	0	0	0	0	0	0	0	0	0	0	0	0	0	0	0	0	0	0	0	0	0	0
denovo11400	0	0	0	0	0	0	0	0	0	0	0	0	0	0	0	0	0	0	0	0	0	0	0	0	0	0	0	0	0	0	0	0	0	0	0	0	0	0	0	0	0	0	0	0	0	0	0	0	0
denovo6681	0	0	0	0	0	0	0	0	0	0	0	0	0	0	0	0	0	0	0	0	0	0	0	0	0	0	0	0	0	0	0	0	0	0	0	0	0	0	0	0	0	0	0	0	0	0	0	0	0
denovo2166	0	0	0	0	0	0	0	0	0	0	0	0	0	0	0	0	0	0	0	0	0	0	0	0	0	0	0	0	0	0	0	0	0	0	0	0	0	0	0	0	0	0	0	0	0	0	0	0	0
denovo15244	0	0	0	0	0	0	0	0	0	0	0	0	0	0	0	0	0	0	0	0	0	0	0	0	0	0	0	0	0	0	0	0	0	0	0	0	0	0	0	0	0	0	0	0	0	0	0	0	0
denovo18056	0	0	0	0	0	0	0	0	0	0	0	0	0	0	0	0	0	0	0	0	0	0	0	0	0	0	0	0	0	0	0	0	0	0	0	0	0	0	0	0	0	0	0	0	0	0	0	0	0
denovo13505	0	0	0	0	0	0	0	0	0	0	0	0	0	0	0	0	0	0	0	0	0	0	0	0	0	0	0	0	0	0	0	0	0	0	0	0	0	0	0	0	0	0	0	0	0	0	0	0	0
denovo22795	0	0	0	0	0	0	0	0	0	0	0	0	0	0	0	0	0	0	0	0	0	0	0	0	0	0	0	0	0	0	0	0	0	0	0	0	0	0	0	0	0	0	0	0	0	0	0	0	0
denovo5067	0	0	0	0	0	0	0	0	0	0	0	0	0	0	0	0	0	0	0	0	0	0	0	0	0	0	0	0	0	0	0	0	0	0	0	0	0	0	0	0	0	0	0	0	0	0	0	0	0
denovo21618	0	0	0	0	0	0	0	0	0	0	0	0	0	0	0	0	0	0	0	0	0	0	0	0	0	0	0	0	0	0	0	0	0	0	0	0	0	0	0	0	0	0	0	0	0	0	0	0	0
denovo24918	0	0	0	0	0	0	0	0	0	0	0	0	0	0	0	0	0	0	0	0	0	0	0	0	0	0	0	0	0	0	0	0	0	0	0	0	0	0	0	0	0	0	0	0	0	0	0	0	0
denovo26303	0	0	0	0	0	0	0	0	0	0	0	0	0	0	0	0	0	0	0	0	0	0	0	0	0	0	0	0	0	0	0	0	0	0	0	0	0	0	0	0	0	0	0	0	0	0	0	0	0
denovo16733	0	0	0	0	0	0	0	0	0	0	0	0	0	0	0	0	0	0	0	0	0	0	0	0	0	0	0	0	0	0	0	0	0	0	0	0	0	0	0	0	0	0	0	0	0	0	0	0	0
denovo12583	0	0	0	0	0	0	0	0	0	0	0	0	0	0	0	0	0	0	0	0	0	0	0	0	0	0	0	0	0	0	0	0	0	0	0	0	0	0	0	0	0	0	0	0	0	0	0	0	0
denovo12468	0	0	0	0	0	0	0	0	0	0	0	0	0	0	0	0	0	0	0	0	0	0	0	0	0	0	0	0	0	0	0	0	0	0	0	0	0	0	0	0	0	0	0	0	0	0	0	0	0
denovo22393	0	0	0	0	0	0	0	0	0	0	0	0	0	0	0	0	0	0	0	0	0	0	0	0	0	0	0	0	0	0	0	0	0	0	0	0	0	0	0	0	0	0	0	0	0	0	0	0	0
denovo3963	0	0	0	0	0	0	0	0	0	0	0	0	0	0	0	0	0	0	0	0	0	0	0	0	0	0	0	0	0	0	0	0	0	0	0	0	0	0	0	0	0	0	0	0	0	0	0	0	0
denovo5994	0	0	0	0	0	0	0	0	0	0	0	0	0	0	0	0	0	0	0	0	0	0	0	0	0	0	0	0	0	0	0	0	0	0	0	0	0	0	0	0	0	0	0	0	0	0	0	0	0
denovo4731	0	0	0	0	0	0	0	0	0	0	0	0	0	0	0	0	0	0	0	0	0	0	0	0	0	0	0	0	0	0	0	0	0	0	0	0	0	0	0	0	0	0	0	0	0	0	0	0	0
denovo792	0	0	0	0	0	0	0	0	0	0	0	0	0	0	0	0	0	0	0	0	0	0	0	0	0	0	0	0	0	0	0	0	0	0	0	0	0	0	0	0	0	0	0	0	0	0	0	0	0
denovo19681	0	0	0	0	0	0	0	0	0	0	0	0	0	0	0	0	0	0	0	0	0	0	0	0	0	0	0	0	0	0	0	0	0	0	0	0	0	0	0	0	0	0	0	0	0	0	0	0	0
denovo15050	0	0	0	0	0	0	0	0	0	0	0	0	0	0	0	0	0	0	0	0	0	0	0	0	0	0	0	0	0	0	0	0	0	0	0	0	0	0	0	0	0	0	0	0	0	0	0	0	0
denovo25897	0	0	0	0	0	0	0	0	0	0	0	0	0	0	0	0	0	0	0	0	0	0	0	0	0	0	0	0	0	0	0	0	0	0	0	0	0	0	0	0	0	0	0	0	0	0	0	0	0
denovo18174	0	0	0	0	0	0	0	0	0	0	0	0	0	0	0	0	0	0	0	0	0	0	0	0	0	0	0	0	0	0	0	0	0	0	0	0	0	0	0	0	0	0	0	0	0	0	0	0	0
denovo23200	0	0	0	0	0	0	0	0	0	0	0	0	0	0	0	0	0	0	0	0	0	0	0	0	0	0	0	0	0	0	0	0	0	0	0	0	0	0	0	0	0	0	0	0	0	0	0	0	0
denovo14870	0	0	0	0	0	0	0	0	0	0	0	0	0	0	0	0	0	0	0	0	0	0	0	0	0	0	0	0	0	0	0	0	0	0	0	0	0	0	0	0	0	0	0	0	0	0	0	0	0
denovo22350	0	0	0	0	0	0	0	0	0	0	0	0	0	0	0	0	0	0	0	0	0	0	0	0	0	0	0	0	0	0	0	0	0	0	0	0	0	0	0	0	0	0	0	0	0	0	0	0	0
denovo20840	0	0	0	0	0	0	0	0	0	0	0	0	0	0	0	0	0	0	0	0	0	0	0	0	0	0	0	0	0	0	0	0	0	0	0	0	0	0	0	0	0	0	0	0	0	0	0	0	0
denovo17898	0	0	0	0	0	0	0	0	0	0	0	0	0	0	0	0	0	0	0	0	0	0	0	0	0	0	0	0	0	0	0	0	0	0	0	0	0	0	0	0	0	0	0	0	0	0	0	0	0
denovo18192	0	0	0	0	0	0	0	0	0	0	0	0	0	0	0	0	0	0	0	0	0	0	0	0	0	0	0	0	0	0	0	0	0	0	0	0	0	0	0	0	0	0	0	0	0	0	0	0	0
denovo5692	0	0	0	0	0	0	0	0	0	0	0	0	0	0	0	0	0	0	0	0	0	0	0	0	0	0	0	0	0	0	0	0	0	0	0	0	0	0	0	0	0	0	0	0	0	0	0	0	0
denovo8915	0	0	0	0	0	0	0	0	0	0	0	0	0	0	0	0	0	0	0	0	0	0	0	0	0	0	0	0	0	0	0	0	0	0	0	0	0	0	0	0	0	0	0	0	0	0	0	0	0
denovo6785	0	0	0	0	0	0	0	0	0	0	0	0	0	0	0	0	0	0	0	0	0	0	0	0	0	0	0	0	0	0	0	0	0	0	0	0	0	0	0	0	0	0	0	0	0	0	0	0	0
denovo24644	0	0	0	0	0	0	0	0	0	0	0	0	0	0	0	0	0	0	0	0	0	0	0	0	0	0	0	0	0	0	0	0	0	0	0	0	0	0	0	0	0	0	0	0	0	0	0	0	0
denovo5928	0	0	0	0	0	0	0	0	0	0	0	0	0	0	0	0	0	0	0	0	0	0	0	0	0	0	0	0	0	0	0	0	0	0	0	0	0	0	0	0	0	0	0	0	0	0	0	0	0
denovo9711	0	0	0	0	0	0	0	0	0	0	0	0	0	0	0	0	0	0	0	0	0	0	0	0	0	0	0	0	0	0	0	0	0	0	0	0	0	0	0	0	0	0	0	0	0	0	0	0	0
denovo23203	0	0	0	0	0	0	0	0	0	0	0	0	0	0	0	0	0	0	0	0	0	0	0	0	0	0	0	0	0	0	0	0	0	0	0	0	0	0	0	0	0	0	0	0	0	0	0	0	0
denovo10452	0	0	0	0	0	0	0	0	0	0	0	0	0	0	0	0	0	0	0	0	0	0	0	0	0	0	0	0	0	0	0	0	0	0	0	0	0	0	0	0	0	0	0	0	0	0	0	0	0
denovo19739	0	0	0	0	0	0	0	0	0	0	0	0	0	0	0	0	0	0	0	0	0	0	0	0	0	0	0	0	0	0	0	0	0	0	0	0	0	0	0	0	0	0	0	0	0	0	0	0	0
denovo22579	0	0	0	0	0	0	0	0	0	0	0	0	0	0	0	0	0	0	0	0	0	0	0	0	0	0	0	0	0	0	0	0	0	0	0	0	0	0	0	0	0	0	0	0	0	0	0	0	0
denovo14373	0	0	0	0	0	0	0	0	0	0	0	0	0	0	0	0	0	0	0	0	0	0	0	0	0	0	0	0	0	0	0	0	0	0	0	0	0	0	0	0	0	0	0	0	0	0	0	0	0
denovo3691	0	0	0	0	0	0	0	0	0	0	0	0	0	0	0	0	0	0	0	0	0	0	0	0	0	0	0	0	0	0	0	0	0	0	0	0	0	0	0	0	0	0	0	0	0	0	0	0	0
denovo7238	0	0	0	0	0	0	0	0	0	0	0	0	0	0	0	0	0	0	0	0	0	0	0	0	0	0	0	0	0	0	0	0	0	0	0	0	0	0	0	0	0	0	0	0	0	0	0	0	0
denovo22029	0	0	0	0	0	0	0	0	0	0	0	0	0	0	0	0	0	0	0	0	0	0	0	0	0	0	0	0	0	0	0	0	0	0	0	0	0	0	0	0	0	0	0	0	0	0	0	0	0
denovo15636	0	0	0	0	0	0	0	0	0	0	0	0	0	0	0	0	0	0	0	0	0	0	0	0	0	0	0	0	0	0	0	0	0	0	0	0	0	0	0	0	0	0	0	0	0	0	0	0	0
denovo17873	0	0	0	0	0	0	0	0	0	0	0	0	0	0	0	0	0	0	0	0	0	0	0	0	0	0	0	0	0	0	0	0	0	0	0	0	0	0	0	0	0	0	0	0	0	0	0	0	0
denovo23443	0	0	0	0	0	0	0	0	0	0	0	0	0	0	0	0	0	0	0	0	0	0	0	0	0	0	0	0	0	0	0	0	0	0	0	0	0	0	0	0	0	0	0	0	0	1	0	0	0
denovo24696	0	0	0	0	0	0	0	0	0	0	0	0	0	0	0	0	0	0	0	0	0	0	0	0	0	0	0	0	0	0	0	0	0	0	0	0	0	0	0	0	0	0	0	0	0	0	0	0	0
denovo18858	0	0	0	0	0	0	0	0	0	0	0	0	0	0	0	0	0	0	0	0	0	0	0	0	0	0	0	0	0	0	0	0	0	0	0	0	0	0	0	0	0	0	0	0	0	0	0	0	0
denovo25843	0	0	0	0	0	0	0	0	0	0	0	0	0	0	0	0	0	0	0	0	0	0	0	0	0	0	0	0	0	0	0	0	0	0	0	0	0	0	0	0	0	0	0	0	0	0	0	0	0
denovo12904	0	0	0	0	0	0	0	0	0	0	0	0	0	0	0	0	0	0	0	0	0	0	0	0	0	0	0	0	0	0	0	0	0	0	0	0	0	0	0	0	0	0	0	0	0	0	0	0	0
denovo10376	0	0	0	0	0	0	0	0	0	0	0	0	0	0	0	0	0	0	0	0	0	0	0	0	0	0	0	0	0	0	0	0	0	0	0	0	0	0	0	0	0	0	0	0	0	0	0	0	0
denovo17112	0	0	0	0	0	0	0	0	0	0	0	0	0	0	0	0	0	0	0	0	0	0	0	0	0	0	0	0	0	0	0	0	0	0	0	0	0	0	0	0	0	0	0	0	0	0	0	0	0
denovo16271	0	0	0	0	0	0	0	0	0	0	0	0	0	0	0	0	0	0	0	0	0	0	0	0	0	0	0	0	0	0	0	0	0	0	0	0	0	0	0	0	0	0	0	0	0	0	0	0	0
denovo13812	0	0	0	0	0	0	0	0	0	0	0	0	0	0	0	1	0	0	0	0	0	0	0	0	0	0	0	0	0	0	0	0	0	0	0	0	0	0	0	0	0	0	0	0	0	0	0	0	0
denovo21617	0	0	0	0	0	0	0	0	0	0	0	0	0	0	0	0	0	0	0	0	0	0	0	0	0	0	0	0	0	0	0	0	0	0	0	0	0	0	0	0	0	0	0	0	0	0	0	0	0
denovo20014	0	0	0	0	0	0	0	0	0	0	0	0	0	0	0	0	0	0	0	0	0	0	0	0	0	0	0	0	0	0	0	0	0	0	0	0	0	0	0	0	0	0	0	0	0	0	0	0	0
denovo1678	0	0	0	0	0	0	0	0	0	0	0	0	0	0	0	0	0	0	0	0	0	0	0	0	0	0	0	0	0	0	0	0	0	0	0	0	0	0	0	0	0	0	0	0	0	0	0	0	0
denovo696	0	0	0	0	0	0	0	0	0	0	0	0	0	0	0	0	0	0	0	0	0	0	0	0	0	0	0	0	0	0	0	0	0	0	0	0	0	0	0	0	0	0	0	0	0	0	0	0	0
denovo12625	0	0	0	0	0	0	0	0	0	0	0	0	0	0	0	0	0	0	0	0	0	0	0	0	0	0	0	0	0	0	0	0	0	0	0	0	0	0	0	0	0	0	0	0	0	0	0	0	0
denovo196	0	0	0	0	0	0	0	0	0	0	0	0	0	0	0	0	0	0	0	0	0	0	0	0	0	0	1	0	0	0	0	0	0	0	0	0	0	0	0	0	0	0	0	0	0	0	0	0	6
denovo23800	0	0	0	0	0	0	0	0	0	0	0	0	0	0	0	0	0	0	0	0	0	0	0	0	0	0	0	0	0	0	0	0	0	0	0	0	0	0	0	0	0	0	0	0	0	0	0	0	0
denovo8032	0	0	0	0	0	0	0	0	0	0	0	0	0	0	0	0	0	0	0	0	0	0	0	0	0	0	0	0	0	0	0	0	0	0	0	0	0	0	0	0	0	0	0	0	0	0	0	0	0
denovo11476	0	0	0	0	0	0	0	0	0	0	0	0	0	0	0	0	0	0	0	0	0	0	0	0	0	0	0	0	0	0	0	0	0	0	0	0	0	0	0	0	0	0	0	0	0	0	0	0	0
denovo18709	0	0	0	0	0	0	0	0	0	0	0	0	0	0	0	0	0	0	0	0	0	0	0	0	0	0	0	0	0	0	0	0	0	0	0	0	0	0	0	0	0	0	0	0	0	0	0	0	0
denovo20781	0	0	0	0	0	0	0	0	0	0	0	0	0	0	0	0	0	0	0	0	0	0	0	0	0	0	0	0	0	0	0	0	0	0	0	0	0	0	0	0	0	0	0	0	0	0	0	0	0
denovo18900	0	0	0	0	0	0	0	0	0	0	0	0	0	0	0	0	0	0	0	0	0	0	0	0	0	0	0	0	0	0	0	0	0	0	0	0	0	0	0	0	0	0	0	0	0	0	0	0	0
denovo13060	0	0	0	0	0	0	0	0	0	0	0	0	0	0	0	0	0	0	0	0	0	0	0	0	0	0	0	0	0	0	0	0	0	0	0	0	0	0	0	0	0	0	0	0	0	0	0	0	0
denovo10433	0	0	0	0	0	0	0	0	0	0	0	0	0	0	0	0	0	0	0	0	0	0	0	0	0	0	0	0	0	0	0	0	0	0	0	0	0	0	0	0	0	0	0	0	0	0	0	0	0
denovo2465	0	0	0	0	0	0	0	0	0	0	0	0	0	0	0	0	0	0	0	0	0	0	0	0	0	0	0	0	0	0	0	0	0	0	0	0	0	0	0	0	0	0	0	0	0	0	0	0	0
denovo26199	0	0	0	0	0	0	0	0	0	0	0	0	0	0	0	0	0	0	0	0	0	0	0	0	0	0	0	0	0	0	0	0	0	0	0	0	0	0	0	0	0	0	0	0	0	0	0	0	0
denovo16823	0	0	0	0	0	0	0	0	0	0	0	0	0	0	0	0	0	0	0	0	0	0	0	0	0	0	0	0	0	0	0	0	0	0	0	0	0	0	0	0	0	0	0	0	0	0	0	0	0
denovo22700	0	0	0	0	0	0	0	0	0	0	0	0	0	0	0	0	0	0	0	0	0	0	0	0	0	0	0	0	0	0	0	0	0	0	0	0	0	0	0	0	0	0	0	0	0	0	0	1	0
denovo2366	0	0	0	0	0	0	0	0	0	0	0	0	0	0	0	0	0	0	0	0	0	0	0	0	0	0	0	0	0	0	0	0	0	0	0	0	0	0	0	0	0	0	0	0	0	0	0	0	0
denovo12979	0	0	0	0	0	0	0	0	0	0	0	0	0	0	0	0	0	0	0	0	0	0	0	0	0	0	0	0	0	0	0	0	0	0	0	0	0	0	0	0	0	0	0	0	0	0	0	0	0
denovo22384	0	0	0	0	0	0	0	0	0	0	0	0	0	0	0	0	0	0	0	0	0	0	0	0	0	0	0	0	0	0	0	0	0	0	0	0	0	0	0	0	0	0	0	0	0	0	0	0	0
denovo20411	0	0	0	0	0	0	0	0	0	0	0	0	0	0	0	0	0	0	0	0	0	0	0	0	0	0	0	0	0	0	0	0	0	0	0	0	0	0	0	0	0	0	0	0	0	0	0	0	0
denovo14863	0	0	0	0	0	0	0	0	0	0	0	0	0	0	0	0	0	0	0	0	0	0	0	0	0	0	0	0	0	0	0	0	0	0	0	0	0	0	0	0	0	0	0	0	0	0	0	0	0
denovo21604	0	0	0	0	0	0	0	0	0	0	0	0	0	0	0	0	0	0	0	0	0	0	0	0	0	0	0	0	0	0	0	0	0	0	0	0	0	0	0	0	0	0	0	0	0	0	0	0	0
denovo3100	0	0	0	0	0	0	0	0	0	0	0	0	0	0	0	0	0	0	0	0	0	0	0	0	0	0	0	0	0	0	0	0	0	0	0	0	0	0	0	0	0	0	0	0	0	0	0	0	0
denovo19205	0	0	0	0	0	0	0	0	0	0	0	0	0	0	0	0	0	0	0	0	0	0	0	0	0	0	0	0	0	0	0	0	0	0	0	0	0	0	0	0	0	0	0	0	0	0	0	0	0
denovo8809	0	0	0	0	0	0	0	0	0	0	0	0	0	0	0	0	0	0	0	0	0	0	0	0	0	0	0	0	0	0	0	0	0	0	0	0	0	0	0	0	0	0	0	0	0	0	0	0	0
denovo25150	0	0	0	0	0	0	0	0	0	0	0	0	0	0	0	0	0	0	0	0	0	0	0	0	0	0	0	0	0	0	0	0	0	0	0	0	0	0	0	0	0	0	0	0	0	0	0	0	0
denovo10416	0	0	0	0	0	0	0	0	0	0	0	0	0	0	0	0	0	0	0	0	0	0	0	0	0	0	0	0	0	0	0	0	0	0	0	0	0	0	0	0	0	0	0	0	0	0	0	0	0
denovo20788	0	0	0	0	0	0	0	0	0	0	0	0	0	0	0	0	0	0	0	0	0	0	0	0	0	0	0	0	0	0	0	0	0	0	0	0	0	0	0	0	0	0	0	0	0	0	0	0	0
denovo3031	0	0	0	0	0	0	0	0	0	0	0	0	0	0	0	0	0	0	0	0	0	0	0	0	0	0	0	0	0	0	0	0	0	0	0	0	0	0	0	0	0	0	0	0	0	0	0	0	0
denovo19496	0	0	0	0	0	0	0	0	0	0	0	0	0	0	0	0	0	0	0	0	0	0	0	0	0	0	0	0	0	0	0	0	0	0	0	0	0	0	0	0	0	0	0	0	0	0	0	0	0
denovo9186	0	0	0	0	0	0	0	0	0	0	0	0	0	0	0	0	0	0	0	0	0	0	0	0	0	0	0	0	0	0	0	0	0	0	0	0	0	0	0	2	1	0	0	0	0	0	0	0	1
denovo7882	0	0	0	0	0	0	0	0	1	0	0	0	0	0	0	0	0	0	0	0	0	0	0	0	0	0	0	0	0	0	0	0	0	0	0	0	0	0	0	0	0	0	0	0	0	0	0	0	0
denovo12035	0	0	0	0	0	0	0	0	0	0	0	0	0	0	0	0	0	0	0	0	0	0	0	0	0	0	0	0	0	0	0	0	0	0	0	0	0	0	0	1	0	0	0	0	0	0	0	0	0
denovo5227	0	0	0	0	0	0	0	0	0	0	0	0	0	0	0	0	0	0	0	0	0	0	0	0	0	0	0	0	0	0	0	0	0	0	0	0	0	0	0	1	0	0	0	0	0	0	0	0	0
denovo11219	0	0	0	0	0	0	0	0	0	0	0	0	0	0	0	0	0	0	0	0	0	0	0	0	0	0	0	0	0	0	0	0	0	0	0	0	0	0	0	0	0	0	0	0	0	0	0	0	1
denovo25680	0	0	0	0	0	0	0	0	0	0	0	0	0	0	0	0	0	0	0	0	0	0	0	0	0	0	0	0	0	0	0	0	0	0	0	0	0	0	0	1	0	0	0	0	0	0	0	0	0
denovo22811	0	0	0	0	0	0	0	0	0	0	0	0	0	0	0	0	0	0	0	0	0	0	0	0	0	0	0	0	0	0	0	0	0	0	0	0	0	0	0	1	0	0	0	0	0	0	0	0	0
denovo17682	0	0	0	0	1	0	0	0	2	0	0	0	0	1	0	0	0	0	0	0	0	0	0	0	0	0	0	1	0	0	0	0	0	0	0	0	0	0	0	6	1	0	0	0	0	0	0	0	0
denovo7076	0	0	0	0	0	0	0	0	0	0	0	0	0	0	0	0	0	0	0	0	0	0	0	0	0	0	0	0	0	0	0	0	0	0	0	0	0	0	0	0	0	0	0	0	0	0	0	0	0
denovo9212	0	0	0	0	1	0	0	0	0	0	0	0	0	0	0	0	0	0	0	0	0	0	0	0	0	0	0	1	0	0	0	0	0	0	0	0	0	0	0	0	0	0	0	0	0	0	0	0	0
denovo5001	0	0	0	0	0	0	0	0	0	0	0	0	0	0	0	0	0	0	0	0	0	0	0	0	0	0	0	0	0	1	0	0	0	0	0	0	0	0	0	0	0	0	0	0	0	0	0	0	0
denovo10028	0	0	0	0	0	0	0	0	0	0	0	0	0	0	0	0	0	0	0	0	0	0	0	0	0	0	0	0	0	0	0	0	0	0	0	0	0	0	0	0	0	0	0	0	0	0	0	0	1
denovo20963	0	0	0	0	0	0	0	0	0	0	0	0	0	0	0	0	0	0	0	0	0	0	0	0	0	0	0	0	0	0	0	0	0	0	0	0	0	0	0	0	0	0	0	0	0	0	0	0	0
denovo7830	0	0	0	0	0	0	0	0	0	0	0	0	0	0	0	0	0	0	0	0	1	0	0	0	0	0	0	0	0	0	0	0	0	0	0	0	0	0	0	0	0	0	0	0	0	0	0	0	0
denovo20849	0	0	0	0	0	0	0	0	0	0	0	0	0	0	0	0	0	0	0	0	0	0	0	0	0	0	0	0	0	0	0	0	0	0	0	0	0	0	0	0	0	0	0	0	0	0	0	0	0
denovo18673	0	0	0	0	0	0	0	0	1	0	0	0	0	0	0	0	0	0	0	0	0	0	0	0	0	0	0	0	0	0	0	0	0	0	0	0	0	0	0	0	0	0	0	0	0	0	0	0	0
denovo22061	0	0	0	0	0	0	0	0	0	0	0	0	0	0	0	0	0	0	0	0	0	0	0	0	0	0	0	0	0	0	0	0	0	0	0	0	0	0	0	0	0	0	0	0	0	0	0	0	0
denovo238	0	0	0	0	0	0	0	0	0	0	0	0	0	0	0	0	0	0	0	0	0	0	0	0	0	0	0	0	0	0	0	0	0	0	0	0	0	0	0	0	0	0	0	0	0	0	0	0	0
denovo5021	0	0	0	0	0	0	0	0	0	0	0	0	0	0	0	0	0	0	0	0	0	0	0	0	0	0	0	0	0	0	0	0	0	0	0	0	0	0	0	0	0	0	0	0	0	0	0	0	0
denovo13052	0	0	0	0	0	0	0	0	0	0	0	0	0	0	0	0	0	0	0	0	0	0	0	0	0	0	0	0	0	1	0	0	0	0	0	0	0	0	0	0	0	0	0	0	0	0	0	0	0
denovo22913	0	0	0	0	0	0	0	0	0	0	0	0	0	0	0	0	0	0	0	0	0	0	0	0	0	0	0	0	0	0	0	0	0	0	0	0	0	0	0	0	0	0	0	0	0	0	0	0	0
denovo19473	0	0	0	0	0	0	0	0	0	0	0	0	0	0	0	0	0	0	0	0	0	0	0	0	0	0	0	0	0	0	0	0	0	0	0	0	0	0	0	0	0	0	0	0	0	0	0	0	0
denovo1178	0	0	0	0	0	0	0	0	0	0	0	0	0	0	0	0	0	0	0	0	1	0	0	0	0	0	1	0	0	2	0	0	0	0	0	0	0	0	0	0	0	0	0	0	0	0	0	0	1
denovo9582	0	0	0	0	0	0	0	0	0	0	0	0	0	0	0	0	0	0	0	0	0	0	0	0	0	0	0	0	0	0	0	0	0	0	0	0	0	0	0	0	0	0	0	0	0	0	0	0	0
denovo21845	0	0	0	0	0	0	0	0	0	0	0	0	0	0	0	0	0	0	0	0	0	0	0	0	0	0	0	0	0	0	0	0	0	0	1	0	0	0	0	0	0	0	0	0	0	0	0	0	1
denovo11369	0	0	0	0	0	0	0	1	0	1	0	0	0	0	0	0	0	0	0	0	0	0	0	0	0	0	1	1	0	1	0	0	0	0	1	0	0	0	0	0	0	0	0	0	0	0	0	0	5
denovo8356	0	0	0	0	0	0	0	0	1	0	0	0	0	0	0	0	0	0	0	0	1	0	0	0	0	0	0	0	0	1	0	0	0	0	0	0	0	0	0	0	0	0	0	0	0	0	0	0	4
denovo26155	0	0	0	0	0	0	0	0	0	0	0	0	0	0	0	0	0	0	0	0	0	0	0	0	0	0	0	0	0	0	0	0	0	0	0	0	0	0	0	0	0	0	0	0	0	0	0	0	0
denovo21312	0	0	0	0	0	0	0	0	0	0	0	0	0	0	0	0	0	0	0	0	0	0	0	0	0	0	0	0	0	0	0	0	0	0	0	0	0	0	0	0	0	0	0	0	0	0	0	0	0
denovo268	0	0	0	0	0	0	0	0	0	0	0	0	0	0	0	0	0	0	0	0	0	0	0	0	0	0	0	0	0	0	0	0	0	0	0	0	0	0	0	0	0	0	0	0	0	0	0	0	0
denovo20006	0	0	0	0	0	0	0	0	0	0	0	0	0	0	0	0	0	0	0	0	0	0	0	0	0	0	0	0	0	0	0	0	0	0	0	0	0	0	0	0	0	0	0	0	0	0	0	0	1
denovo22543	0	0	0	0	0	0	0	0	0	0	0	0	0	0	0	0	0	0	0	0	0	0	0	0	0	0	0	0	0	0	0	0	0	0	0	0	0	0	0	0	0	0	0	0	0	1	0	0	0
denovo23543	0	0	0	0	0	0	0	0	0	0	0	0	0	0	0	0	0	0	0	0	0	0	0	0	0	0	0	1	0	0	0	0	0	0	0	0	0	0	0	0	0	0	0	0	0	0	0	0	0
denovo388	0	0	0	0	0	0	0	1	0	0	0	0	0	0	0	0	0	0	0	0	1	0	0	0	0	0	0	0	0	1	0	0	0	0	0	1	0	0	0	2	0	0	0	0	0	0	0	0	4
denovo19070	0	0	0	0	0	0	0	0	0	0	0	0	0	0	0	0	0	0	0	0	0	0	0	0	0	0	0	0	0	0	0	0	0	0	0	0	0	0	0	0	0	0	0	0	0	0	0	0	3
denovo9029	0	0	0	0	0	0	0	0	0	0	0	0	0	0	0	0	0	0	0	0	0	0	0	0	0	0	0	0	0	0	0	0	0	0	0	0	0	0	0	0	0	0	0	0	0	0	0	0	0
denovo24030	0	0	0	0	0	0	0	1	0	0	0	0	0	0	0	0	0	0	0	0	0	0	0	0	0	0	0	0	0	0	0	0	0	0	0	0	0	0	0	0	0	0	0	0	0	0	0	0	0
denovo3857	0	0	0	0	0	0	0	0	0	0	0	0	0	0	0	0	0	0	0	0	0	0	0	0	0	0	0	0	0	0	0	0	0	0	0	0	0	0	0	0	0	0	0	0	0	0	0	0	1
denovo7495	0	0	0	0	0	0	0	1	0	0	0	0	0	0	0	0	0	0	0	0	0	0	0	0	0	0	0	0	0	0	0	0	0	0	0	0	0	0	0	0	0	0	0	0	0	0	0	0	2
denovo13250	0	0	0	0	0	0	0	0	1	0	0	0	0	0	0	0	0	0	0	0	0	0	0	0	0	0	0	0	0	0	0	0	0	0	0	0	0	0	0	0	0	0	0	0	0	0	0	0	0
denovo9982	0	0	0	0	0	0	0	0	0	0	0	0	0	0	0	0	0	0	0	0	0	0	0	0	0	0	0	1	0	0	0	0	0	0	0	0	0	0	0	0	0	0	0	0	0	0	0	0	0
denovo4901	0	0	0	0	0	0	0	0	0	0	0	0	0	0	0	0	0	0	0	0	0	0	0	0	0	0	0	0	0	0	0	0	0	0	0	0	0	0	0	0	0	0	0	0	0	0	0	0	0
denovo18079	0	0	0	0	0	0	0	0	0	0	0	0	0	0	0	0	0	0	0	0	0	0	0	0	0	0	0	0	0	0	0	0	0	0	0	0	0	0	0	0	0	0	0	0	0	0	0	0	0
denovo26252	0	0	0	0	0	0	0	0	0	0	0	0	0	0	0	0	0	0	0	0	0	0	0	0	0	0	0	0	0	0	0	0	0	0	0	0	0	0	0	0	0	0	0	0	0	1	0	0	0
denovo24429	0	0	0	0	0	0	0	0	0	0	0	0	0	0	0	0	0	0	0	0	0	0	0	0	0	0	0	0	0	0	0	0	0	0	0	0	0	0	0	1	0	0	0	0	0	0	0	0	0
denovo20581	0	0	0	0	0	0	0	0	0	0	0	0	0	0	0	0	0	0	0	0	0	0	0	0	0	0	0	0	0	0	0	0	0	0	0	0	0	0	0	1	0	0	0	0	0	0	0	0	0
denovo25184	0	0	0	0	0	0	0	0	0	0	0	0	0	0	0	0	0	0	0	0	0	0	0	0	0	0	0	0	0	0	0	0	0	0	0	0	0	0	0	0	1	0	0	0	0	0	0	0	0
denovo16438	0	9	0	37	335	0	0	10	327	473	419	99	148	56	0	484	2	1	0	0	694	0	0	1	17	0	18	2075	36	562	39	97	155	0	26	24	0	11	1	1007	73	5	194	0	15	114	0	314	2315
denovo12106	0	0	0	0	0	0	0	0	0	0	0	0	0	0	0	0	0	0	0	0	0	0	0	0	0	0	0	0	0	0	0	0	0	0	0	0	0	0	0	1	0	0	0	0	0	0	0	0	0
denovo8127	0	0	0	0	0	0	0	0	0	0	0	0	0	1	0	0	0	0	0	0	0	0	0	0	0	0	0	0	0	0	0	0	0	0	0	0	0	0	0	1	0	0	0	0	0	0	0	0	0
denovo18204	0	0	0	0	0	0	0	0	0	0	0	0	0	0	0	0	0	0	0	0	0	0	0	0	0	0	0	0	0	0	0	0	0	0	0	0	0	0	0	1	0	0	0	0	0	0	0	0	0
denovo21309	0	0	0	0	0	0	0	0	0	0	0	0	0	0	0	0	0	0	0	0	0	0	0	0	0	0	0	0	0	0	0	0	0	0	0	0	0	0	0	1	0	0	0	0	0	0	0	0	0
denovo6441	0	0	0	0	0	0	0	0	0	0	0	0	0	0	0	0	0	0	0	0	0	0	0	0	0	0	0	0	0	0	0	0	0	0	0	0	0	0	0	1	0	0	0	0	0	0	0	0	0
denovo32	0	0	0	0	0	0	0	0	0	0	0	0	0	0	0	0	0	0	0	0	0	0	0	0	0	0	0	0	0	0	0	0	0	0	0	0	0	0	0	3	0	0	0	0	0	0	0	0	0
denovo14470	0	0	0	0	0	0	0	0	0	0	0	0	0	0	0	0	0	0	0	0	0	0	0	0	0	0	0	0	0	0	0	0	0	0	0	0	0	0	0	1	0	0	0	0	0	0	0	0	0
denovo25940	0	0	0	0	0	0	0	0	0	0	0	0	0	0	0	0	0	0	0	0	0	0	0	0	0	0	0	0	0	0	0	0	0	0	0	0	0	0	0	1	0	0	0	0	0	0	0	0	0
denovo17942	0	0	0	0	0	0	0	0	0	0	0	0	0	0	0	0	0	0	0	0	0	0	0	0	0	0	0	0	0	0	0	0	0	0	0	0	0	0	0	1	0	0	0	0	0	0	0	0	0
denovo24457	0	0	0	0	0	0	0	0	0	0	0	0	0	0	0	0	0	0	0	0	0	0	0	0	0	0	0	0	0	0	0	0	0	0	0	0	0	0	0	1	0	0	0	0	0	0	0	0	0
denovo16719	0	0	0	0	0	0	0	0	0	0	0	0	0	0	0	0	0	0	0	0	0	0	0	0	0	0	0	0	0	0	0	0	0	0	0	0	0	0	0	1	0	0	0	0	0	0	0	0	0
denovo14902	0	0	0	0	0	0	0	0	0	0	0	0	0	0	0	0	0	0	0	0	0	0	0	0	0	0	0	0	0	0	0	0	0	0	0	0	0	0	0	0	0	0	0	0	0	0	0	0	0
denovo3978	0	0	0	0	0	0	0	0	0	0	0	0	0	0	0	0	0	0	0	0	0	0	0	0	0	0	0	0	0	0	0	0	0	0	0	0	0	0	0	0	0	0	0	0	0	0	0	0	0
denovo19097	0	0	0	0	0	0	0	0	0	0	0	0	0	0	0	0	0	0	0	0	0	0	0	0	0	0	0	0	0	0	0	0	0	0	0	0	0	0	0	0	0	0	0	0	0	0	0	0	0
denovo16380	0	0	0	0	0	0	0	0	0	0	0	0	0	0	0	0	0	0	0	0	0	0	0	0	0	0	0	0	0	0	0	0	0	0	0	0	0	0	0	0	0	0	0	0	0	0	0	0	0
denovo4394	0	0	0	0	0	0	0	0	1	1	0	0	0	0	0	0	0	0	0	0	2	0	0	0	0	0	0	1	0	0	0	0	0	0	0	0	0	0	0	1	0	0	0	0	0	0	0	0	8
denovo2618	0	0	0	0	0	0	0	0	0	0	1	0	0	0	0	0	0	0	0	0	0	0	0	0	0	0	0	0	0	0	0	0	0	0	0	0	0	0	0	0	0	0	0	0	0	0	0	0	0
denovo23726	0	0	0	0	0	0	0	0	0	0	0	0	0	0	0	0	0	0	0	0	0	0	0	0	0	0	0	0	0	0	0	0	0	0	0	0	0	0	0	1	0	0	0	0	0	0	0	0	0
denovo20254	0	0	0	0	0	0	0	0	0	0	2	0	0	0	0	0	0	0	0	0	0	0	0	0	0	0	0	0	0	0	0	0	0	0	0	0	0	0	0	0	0	0	0	0	0	0	0	0	4
denovo19534	0	0	0	0	0	0	0	0	0	0	0	0	0	0	0	0	0	0	0	0	0	0	0	0	0	0	0	0	0	0	0	0	0	0	0	0	0	0	0	0	0	0	0	0	0	0	0	0	1
denovo20909	0	0	0	0	0	0	0	0	0	0	0	0	0	0	0	0	0	0	0	0	0	0	0	0	0	0	0	0	0	0	0	0	0	0	0	9	0	0	0	1	0	0	0	0	0	0	0	0	0
denovo24448	0	0	0	0	0	0	0	0	0	0	0	0	0	0	0	0	0	0	0	0	0	0	0	0	0	0	0	0	0	0	0	0	0	0	0	1	0	0	0	0	0	0	0	0	0	0	0	0	0
denovo6974	0	0	0	0	0	0	0	0	0	0	0	0	0	0	0	0	0	0	0	0	0	0	0	0	1	0	0	0	0	0	0	0	0	0	0	0	0	1	0	0	0	0	0	0	0	0	0	0	0
denovo18007	0	0	0	0	0	0	0	0	0	0	0	0	0	0	0	0	0	0	0	0	0	0	0	0	8	0	0	0	0	0	0	0	0	0	0	0	0	2	0	0	0	0	0	0	0	0	0	0	0
denovo22363	2	0	0	31	0	0	0	15	0	0	0	0	0	0	0	0	0	1	0	0	0	2	0	0	0	0	0	0	0	0	0	0	0	0	0	0	0	0	3	0	0	0	1	0	0	0	0	0	1
denovo13569	0	0	0	0	29	0	0	0	0	0	0	0	0	0	0	0	0	0	0	0	0	0	0	0	0	0	0	0	0	0	0	0	0	0	0	0	0	0	0	0	0	0	0	0	0	0	0	0	0
denovo19452	0	0	0	0	0	0	0	0	0	0	0	0	0	0	0	0	0	0	0	0	0	0	0	0	0	0	0	0	0	0	0	0	0	0	0	0	0	0	0	0	0	0	0	0	0	0	0	0	0
denovo19240	0	0	0	0	0	0	0	0	0	0	0	0	0	0	0	0	0	0	0	0	0	0	0	0	0	0	0	0	0	0	0	0	0	0	0	0	0	0	0	0	0	0	0	0	0	0	0	0	1
denovo4720	0	0	0	0	0	0	0	0	0	0	0	0	0	0	0	0	0	0	0	0	0	0	0	0	0	0	0	0	0	0	0	0	0	0	0	0	0	0	0	0	0	0	0	0	0	0	0	0	0
denovo23635	0	0	0	0	0	0	0	0	0	0	0	0	0	0	0	0	0	0	0	0	0	0	0	0	0	0	0	0	0	0	0	0	0	0	0	0	0	0	0	0	0	0	0	0	0	0	0	0	0
denovo12221	0	0	0	0	0	0	0	0	0	0	0	0	0	0	0	0	0	0	0	0	0	0	0	0	0	0	0	0	0	0	0	0	0	0	0	0	0	0	0	0	0	0	0	0	0	0	0	0	0
denovo25479	0	0	0	0	0	0	0	0	0	0	0	0	0	0	0	0	0	0	0	0	0	0	0	0	0	0	0	0	0	0	0	0	0	0	0	0	0	0	0	0	0	0	0	0	0	0	0	0	1
denovo8114	0	0	0	0	0	0	0	0	0	0	0	0	0	0	0	0	0	0	0	0	0	0	0	0	0	0	0	0	0	0	0	0	0	0	0	0	0	0	0	0	0	0	0	0	0	0	0	0	0
denovo4396	0	0	0	0	0	0	0	0	0	0	0	0	1	0	0	0	0	0	0	0	0	0	0	0	0	0	0	0	0	0	0	0	0	0	0	0	0	0	0	0	0	0	0	0	0	0	0	0	0
denovo26148	0	0	0	0	0	0	0	0	0	0	0	0	0	0	0	0	0	0	0	0	0	0	0	0	0	0	0	0	0	0	0	0	0	0	0	0	0	0	0	0	0	0	0	0	0	0	0	0	0
denovo22434	0	0	0	0	0	0	0	0	0	0	0	0	0	0	0	0	0	0	0	0	0	0	0	0	0	0	0	0	0	0	0	0	0	0	0	0	0	0	0	0	0	0	0	0	0	0	0	0	0
denovo10618	0	0	0	0	0	0	0	0	0	0	0	0	0	0	0	0	0	0	0	0	0	0	0	0	0	0	0	0	0	0	0	0	0	0	0	0	0	0	0	0	0	0	0	0	0	1	0	0	0
denovo25913	0	0	0	0	0	0	0	0	0	0	0	0	0	0	0	0	0	0	0	0	0	0	0	0	0	0	0	0	0	0	0	0	0	0	0	0	0	0	0	0	0	0	0	0	0	1	0	0	0
denovo5982	0	0	0	0	0	0	0	0	0	0	0	0	0	0	0	0	0	0	0	0	0	0	0	0	0	0	0	0	0	0	0	0	0	0	0	0	0	0	0	0	0	0	0	0	0	1	0	0	0
denovo8884	0	0	0	0	0	0	0	0	0	0	0	0	0	0	0	0	0	0	0	0	1	0	0	0	0	0	0	0	0	0	0	0	0	0	0	0	0	0	0	0	0	0	0	0	0	0	0	1	0
denovo6213	0	0	0	0	0	0	0	0	0	0	0	0	0	0	0	0	0	0	0	0	0	0	0	0	0	0	0	0	0	0	0	0	0	0	0	0	0	0	0	0	0	0	0	0	0	1	0	0	0
denovo13765	0	0	0	0	0	0	0	0	0	0	0	0	0	0	0	0	0	0	0	0	0	0	0	0	0	0	0	0	0	0	0	0	0	0	0	0	0	0	0	0	0	0	0	0	0	1	0	0	0
denovo17521	0	0	0	0	0	0	0	0	0	0	0	0	0	0	0	0	0	0	0	0	0	0	0	0	0	0	0	0	0	0	0	0	0	0	0	0	0	0	0	0	0	0	0	0	0	1	0	0	0
denovo24882	0	0	0	0	0	0	0	0	0	0	0	0	0	0	0	0	0	0	0	0	0	0	0	0	0	0	0	0	0	0	0	0	0	0	0	0	0	0	0	0	0	0	0	0	1	4	0	0	0
denovo172	0	0	0	0	0	0	0	0	0	0	0	0	0	0	0	0	0	0	0	0	0	0	0	0	0	0	0	0	0	0	0	0	0	0	0	0	0	0	0	0	0	0	0	0	0	1	0	0	0
denovo17223	0	0	0	1	0	0	0	0	1	0	0	0	0	0	0	0	0	0	0	0	0	0	0	0	0	0	4	0	0	0	0	0	0	0	0	0	0	0	0	0	0	0	0	0	0	5	0	0	0
denovo22970	0	0	0	0	0	0	0	0	0	0	0	0	0	0	0	0	0	0	0	0	0	0	0	1	0	0	0	0	0	0	0	0	0	0	0	0	0	0	0	0	0	0	0	0	0	0	0	0	0
denovo14750	0	0	0	0	0	0	0	0	0	0	0	0	0	0	0	0	0	0	0	0	0	0	0	0	0	0	0	0	0	0	0	0	0	0	0	0	0	0	0	0	0	0	0	0	0	0	0	0	0
denovo9631	0	0	0	0	0	0	0	0	0	0	0	0	0	0	0	0	0	0	0	0	0	0	0	0	0	0	0	0	0	0	0	0	0	0	0	0	0	0	0	0	0	0	0	0	0	1	0	0	0
denovo19668	0	0	0	0	0	0	0	0	0	0	0	0	0	0	0	0	0	0	0	0	0	0	0	0	0	0	0	0	0	0	0	0	0	0	0	0	0	0	0	0	0	0	0	0	0	1	0	0	0
denovo16856	0	0	0	0	0	0	0	0	0	0	0	0	0	0	0	0	0	0	0	0	0	0	0	0	0	0	0	0	0	0	0	0	0	0	0	0	0	0	0	0	0	0	0	0	0	0	1	0	0
denovo18977	0	0	0	0	0	0	0	0	0	0	0	0	0	0	0	0	0	0	0	0	0	0	0	0	0	0	0	0	0	0	0	0	0	0	0	0	0	0	0	0	0	0	0	0	0	1	0	0	0
denovo17865	0	0	0	0	0	0	0	0	0	0	0	0	0	0	0	0	0	0	0	0	0	0	0	0	0	0	0	0	0	0	0	0	0	0	0	0	0	0	0	0	0	0	0	0	0	1	0	0	0
denovo10581	0	0	0	0	0	0	0	0	0	0	0	0	0	0	0	0	0	0	0	0	0	0	0	0	0	0	0	0	0	0	0	0	0	0	0	0	0	0	0	0	0	0	0	0	0	1	0	0	0
denovo11138	0	0	0	0	0	0	0	0	0	0	0	0	0	0	0	0	0	0	0	0	0	0	0	0	0	0	0	0	0	0	0	0	0	0	0	0	0	0	0	0	0	0	0	0	0	1	0	0	0
denovo6381	0	0	0	0	0	0	0	0	0	0	0	0	0	0	0	0	0	0	0	0	0	0	0	0	1	0	0	0	0	0	0	0	0	0	0	0	0	0	0	0	0	0	0	0	0	1	0	0	0
denovo12181	0	0	0	0	0	0	0	0	0	0	0	0	0	0	0	0	0	0	0	0	0	0	0	0	0	0	0	0	0	0	0	0	0	0	0	0	0	0	0	0	0	0	0	0	0	0	0	0	0
denovo24832	0	0	0	0	0	0	0	0	0	0	0	0	0	0	0	0	0	0	0	0	0	0	0	0	0	0	0	0	0	0	0	0	0	0	0	0	0	0	0	0	0	0	0	0	0	0	0	0	0
denovo20470	0	0	0	0	0	0	0	0	0	0	0	0	0	0	0	0	0	0	0	0	0	0	0	0	0	0	0	0	0	0	0	0	0	0	0	0	0	0	0	0	0	0	0	0	0	0	0	0	0
denovo19532	0	0	0	0	0	0	0	0	0	0	0	0	0	0	0	0	0	0	0	0	0	0	0	0	0	0	0	0	0	0	0	0	0	0	0	0	0	0	0	0	0	0	0	0	0	0	0	0	0
denovo25890	0	0	0	0	0	0	0	0	0	0	0	0	0	0	0	0	0	0	0	0	0	0	0	0	0	0	0	0	0	0	0	0	0	1	0	0	0	0	0	0	0	0	0	0	0	0	0	0	0
denovo5076	0	0	0	0	0	0	0	0	0	0	0	0	0	0	0	0	0	0	0	0	0	0	0	0	0	0	0	0	0	0	0	0	0	0	0	0	0	0	0	0	0	0	0	0	0	0	0	0	0
denovo11659	0	0	0	0	0	0	0	0	0	0	0	0	0	0	0	0	0	0	0	0	0	0	0	0	0	0	0	0	0	0	0	0	0	0	0	0	0	0	0	0	0	0	0	0	0	0	0	0	0
denovo16371	0	0	0	0	0	0	0	0	0	0	0	0	0	0	0	0	0	0	0	0	0	0	0	0	0	0	0	0	0	0	0	0	0	0	0	0	0	0	0	0	0	0	0	0	0	0	0	0	0
denovo7464	0	0	0	0	0	0	0	0	0	0	0	0	0	0	0	0	0	0	0	0	0	0	0	0	0	0	0	0	0	0	0	0	0	0	0	0	0	0	0	0	0	0	0	0	0	0	0	0	0
denovo25460	0	0	0	0	0	0	0	0	0	0	0	0	0	0	0	0	0	0	0	0	0	0	0	0	0	0	0	0	0	0	0	0	0	0	0	0	0	0	0	0	0	0	0	0	0	0	0	0	0
denovo7167	0	0	0	0	0	0	0	0	0	0	0	0	0	0	0	0	0	0	0	0	0	0	0	0	0	0	0	0	0	0	0	0	0	0	0	0	0	0	0	0	0	0	0	0	0	0	0	0	0
denovo7044	0	0	0	0	0	0	0	0	0	0	0	0	0	0	0	0	0	0	0	0	0	0	0	0	0	0	0	0	0	0	0	0	0	0	0	0	0	0	0	0	0	0	0	0	0	0	0	0	0
denovo25125	0	0	0	0	0	0	0	0	0	0	0	0	0	0	0	0	0	0	0	0	0	0	0	0	0	0	0	0	0	0	0	0	0	0	0	0	0	0	0	0	0	0	0	0	0	0	0	0	0
denovo17522	0	0	0	0	0	0	0	0	0	0	0	0	0	0	0	0	0	0	0	0	0	0	0	0	0	0	0	0	0	0	0	0	0	0	0	0	0	0	0	0	0	0	0	0	0	0	0	0	0
denovo15743	0	0	0	0	0	0	0	0	0	0	0	0	0	0	0	0	0	0	0	0	0	0	0	0	0	0	0	0	0	0	0	0	0	0	0	0	0	0	0	0	0	0	0	0	0	0	0	0	0
denovo14277	0	0	0	0	0	0	0	0	0	0	0	0	0	0	0	0	0	0	0	0	0	0	0	0	0	0	0	0	0	0	0	0	0	0	0	0	0	0	0	0	0	0	0	0	0	0	0	1	0
denovo2132	0	0	0	0	0	0	0	0	0	0	0	0	0	0	0	0	0	0	0	0	0	0	0	0	0	0	0	0	0	0	0	0	0	0	0	0	0	0	0	0	0	0	0	0	3	0	0	0	0
denovo5308	0	0	0	0	0	0	0	0	0	0	0	0	1	0	0	0	0	0	0	0	0	0	0	0	0	0	0	0	0	0	0	0	0	0	20	0	0	0	0	0	0	0	0	0	0	0	0	0	0
denovo26177	0	0	0	0	0	0	0	0	1	0	0	0	0	0	0	0	0	0	0	0	0	0	0	0	0	0	0	0	0	0	0	0	0	0	0	0	0	0	0	0	0	0	0	0	0	0	0	0	0
denovo13123	0	0	0	0	0	0	0	0	0	0	0	0	0	0	0	0	0	0	0	0	0	0	0	0	0	0	0	0	0	0	0	0	0	0	0	0	0	0	0	0	0	0	0	0	0	0	0	0	0
denovo13957	0	0	0	0	0	0	0	1	0	2	1	0	0	0	0	0	0	0	0	0	0	0	0	0	0	0	2	0	0	1	1	0	0	0	0	0	0	0	0	0	0	0	0	0	0	0	0	0	6
denovo21818	0	0	0	0	0	0	0	0	1	0	0	0	0	0	0	0	0	0	0	0	1	0	0	0	0	0	3	0	0	0	1	0	0	0	0	0	0	0	0	0	0	0	0	0	0	0	0	1	2
denovo16781	0	0	0	0	0	0	0	0	0	0	0	0	0	0	0	0	0	0	0	0	0	0	0	0	0	0	0	0	0	0	0	0	0	0	0	0	0	0	0	0	0	0	0	0	0	0	0	0	0
denovo18383	0	0	0	0	0	0	0	0	0	0	0	0	0	0	0	0	0	0	0	0	0	0	0	0	0	0	0	0	0	0	0	0	0	0	0	0	0	0	0	0	0	0	0	0	0	0	0	0	0
denovo5027	0	0	0	0	0	0	0	0	0	0	0	0	0	0	0	0	0	0	0	0	0	0	0	0	0	0	0	0	0	0	0	0	0	0	0	0	0	0	0	0	0	0	0	0	0	0	0	0	17
denovo14916	0	0	0	0	0	0	0	0	0	0	0	0	0	0	0	0	0	0	0	0	0	0	0	0	0	0	0	0	0	0	0	0	0	0	0	0	0	0	0	0	0	0	0	0	0	0	0	0	1
denovo19868	0	0	0	0	0	0	0	0	0	0	0	0	0	0	0	0	0	0	0	0	0	0	0	0	0	0	0	0	0	0	0	0	0	0	0	0	0	0	0	0	0	0	0	0	0	0	0	1	0
denovo23025	0	0	0	0	0	0	0	0	0	0	0	0	0	0	0	0	0	0	0	0	0	0	0	0	0	0	0	0	0	0	0	0	0	0	0	0	0	0	0	0	0	0	0	0	0	0	0	0	0
denovo10852	0	0	0	0	0	0	0	0	0	0	0	0	0	0	0	0	0	0	0	0	0	0	0	0	0	0	0	0	0	0	0	0	0	0	0	0	0	0	0	0	0	0	0	0	0	0	0	0	0
denovo2946	0	0	0	0	0	0	0	0	0	0	0	0	0	0	0	1	0	0	0	0	0	0	0	0	0	0	0	0	0	0	0	0	0	0	0	0	0	0	0	0	0	0	0	0	0	0	0	0	0
denovo11389	0	0	0	1	10	0	0	0	6	2	0	64	113	0	0	462	0	17	0	0	0	1	0	3	18	0	0	7	0	0	0	48	51	1	56	0	3	0	0	21	11	0	0	0	1	6	0	11	62
denovo2789	0	0	0	0	0	0	0	0	0	0	0	0	0	0	0	1	0	0	0	0	0	0	0	0	0	0	0	0	0	0	0	0	0	0	0	0	0	0	0	0	0	0	0	0	0	0	0	0	0
denovo16537	0	0	0	0	0	0	0	0	0	0	0	0	0	0	0	1	0	0	0	0	0	0	0	0	0	0	0	0	0	0	0	0	0	0	0	0	0	0	0	0	0	0	0	0	0	0	0	0	0
denovo19327	0	0	0	0	0	0	0	0	0	0	0	0	0	0	0	1	0	0	0	0	0	0	0	0	0	0	0	0	0	0	0	0	0	0	0	0	0	0	0	0	0	0	0	0	0	0	0	0	0
denovo4174	0	0	0	0	0	0	0	0	0	0	0	0	0	0	0	0	0	0	0	0	0	0	0	0	0	0	0	0	0	0	0	0	0	0	0	0	0	0	0	0	0	0	0	0	0	0	0	0	0
denovo3269	0	0	0	0	0	0	0	0	0	0	0	0	0	0	0	0	0	0	0	0	0	0	0	0	0	0	0	0	0	0	0	0	0	0	0	0	0	0	0	0	0	0	0	0	0	0	0	0	0
denovo1947	0	0	0	0	0	0	0	0	0	0	0	0	0	0	0	0	0	0	0	0	0	0	0	0	0	0	0	0	0	0	0	0	0	0	0	0	0	0	0	0	1	0	0	0	0	0	0	1	0
denovo12935	0	1	0	0	0	0	0	0	0	0	0	0	0	0	0	0	0	0	0	0	0	0	0	0	0	0	0	0	0	0	0	0	0	0	0	0	0	0	0	0	0	0	0	0	0	0	0	0	0
denovo7311	0	0	0	0	0	0	0	1	0	0	0	0	0	0	0	0	0	0	0	0	0	0	0	0	0	0	0	0	0	0	0	0	0	0	0	0	0	0	0	0	0	0	0	0	0	0	0	0	0
denovo2093	63	40	0	28	0	0	0	411	6	0	0	0	2	0	0	0	0	0	0	0	0	0	0	0	0	0	38	14	0	0	0	18	0	0	0	0	0	0	0	33	79	2	0	16	3	0	0	70	46
denovo24153	0	0	0	0	0	0	0	1	0	0	0	0	0	0	0	0	0	0	0	0	0	0	0	0	0	0	0	0	0	0	0	0	0	0	0	0	0	0	0	0	1	0	0	0	0	0	0	0	0
denovo2660	0	3	0	0	0	0	0	0	0	0	0	0	0	0	0	0	0	0	0	0	0	0	0	0	0	0	0	1	0	0	0	0	0	0	0	0	0	0	0	0	0	0	0	0	0	0	0	0	0
denovo2151	0	0	0	0	0	0	0	0	0	0	0	0	0	0	0	0	0	0	0	0	0	0	0	0	0	0	0	0	0	0	0	0	0	0	0	0	0	0	0	0	0	0	0	0	0	0	0	0	0
denovo13782	0	0	0	0	0	0	0	0	0	0	0	0	0	0	0	0	0	0	0	0	0	0	0	0	0	0	0	1	0	0	0	0	0	0	0	0	0	0	0	0	0	0	0	0	0	0	0	0	0
denovo26090	0	0	0	0	0	0	0	0	0	0	0	0	0	0	0	0	0	0	0	0	0	0	0	0	0	0	0	1	0	0	0	0	0	0	0	0	0	0	0	0	0	0	0	0	0	0	0	0	0
denovo2688	0	0	0	0	0	0	0	0	0	0	0	0	0	0	0	0	0	0	0	0	0	0	0	0	0	0	0	0	0	0	0	0	0	0	0	0	0	0	0	0	0	0	0	0	0	0	0	0	0
denovo595	0	0	0	0	0	0	0	0	0	0	0	0	0	0	0	0	0	0	0	0	0	0	0	0	0	0	0	0	0	0	0	0	1	0	0	0	0	0	0	0	0	0	0	0	0	0	0	0	0
denovo14970	0	0	0	0	0	0	0	0	0	0	0	0	0	0	0	0	0	0	0	0	0	0	0	0	0	0	0	0	0	0	0	0	1	0	0	0	0	0	0	0	0	0	0	0	0	0	0	0	0
denovo9954	0	0	0	0	0	0	0	0	0	0	0	0	0	0	0	0	0	0	0	0	0	0	0	0	0	0	0	0	0	12	0	0	0	0	0	0	4	0	0	0	0	0	0	0	1	0	0	0	0
denovo6150	0	0	0	0	0	0	0	0	0	0	0	0	0	0	0	0	0	0	0	0	0	0	0	0	0	0	0	0	0	0	0	0	0	0	0	0	0	0	0	0	0	0	0	0	0	0	0	0	0
denovo16636	0	0	0	0	0	0	0	0	0	0	0	0	0	0	0	0	0	0	0	0	0	1	0	0	0	0	0	0	0	0	0	0	0	0	0	0	0	0	0	5	0	0	0	0	0	0	0	0	0
denovo18660	0	0	0	0	39	0	0	532	0	0	0	0	0	0	0	37	0	0	0	0	171	130	0	9	0	0	0	0	0	56	0	13	57	0	26	0	8	0	0	5445	128	13	2	0	7	42	0	27	35
denovo12885	0	0	0	0	0	0	0	0	0	0	0	0	0	0	0	0	0	0	0	0	0	0	0	0	0	0	0	0	0	0	0	0	0	0	0	0	0	0	0	1	0	0	0	0	0	0	0	0	0
denovo15626	0	0	0	0	0	0	0	0	0	0	0	0	0	0	0	0	0	0	0	0	0	1	0	0	0	0	0	0	0	0	0	0	0	0	0	0	0	0	0	0	0	0	0	0	0	0	0	0	0
denovo278	0	0	0	0	0	0	0	0	0	0	0	0	0	0	0	0	0	0	0	0	0	0	0	0	0	0	0	0	0	0	0	0	0	0	0	0	0	0	0	1	0	0	0	0	0	0	0	0	0
denovo3655	0	0	0	0	0	0	0	1	0	0	0	0	0	0	0	0	0	0	0	0	0	0	0	0	0	0	0	0	0	0	0	0	0	0	0	0	0	0	0	0	0	0	0	0	0	0	0	0	0
denovo3575	0	0	0	0	0	0	0	0	0	0	0	0	0	0	0	0	0	0	0	0	0	0	0	0	0	0	0	0	0	0	0	0	0	0	0	0	0	0	0	0	0	0	0	0	0	0	0	0	0
denovo1134	0	0	0	0	0	0	0	0	0	0	0	0	0	0	0	0	0	0	0	0	0	0	0	0	0	0	0	0	0	0	0	0	0	0	0	0	0	0	0	0	0	0	0	0	0	0	0	0	0
denovo23212	0	0	0	0	0	0	0	0	0	0	0	0	0	0	0	0	0	0	0	0	0	0	0	0	0	0	0	0	0	0	0	0	0	0	0	0	0	0	0	0	0	0	0	0	0	0	0	1	0
denovo16098	0	0	0	0	0	0	0	0	0	0	0	0	0	0	0	0	0	0	0	0	0	0	0	0	0	0	0	0	0	0	0	0	0	0	0	0	0	0	0	0	0	0	0	0	0	0	0	0	0
denovo2545	0	0	0	0	0	0	0	0	0	0	0	0	0	0	0	0	0	0	0	0	0	0	0	0	0	0	0	0	0	0	0	0	0	0	0	0	0	0	0	0	0	0	0	0	0	0	0	0	0
denovo6568	0	0	0	0	0	0	0	0	0	0	0	0	0	0	0	0	0	0	0	0	0	0	0	0	0	0	0	0	0	0	0	0	0	0	0	0	0	0	0	0	0	0	0	0	0	0	0	0	0
denovo17318	0	0	0	0	0	0	0	0	0	0	0	0	0	0	0	0	0	0	0	0	0	0	0	0	0	0	0	0	0	0	0	0	0	0	0	0	0	0	0	0	0	0	0	0	0	0	0	0	0
denovo7013	0	0	0	0	0	0	0	0	0	0	0	0	0	0	0	0	0	0	0	0	0	0	0	0	0	0	0	0	0	0	0	0	0	0	0	0	0	0	0	0	0	0	0	0	0	1	0	0	0
denovo9299	0	0	0	0	0	0	0	0	0	0	0	0	0	0	0	0	0	0	0	0	0	0	0	0	0	0	0	0	0	0	0	0	0	0	0	0	0	0	0	0	0	0	0	0	0	0	0	0	0
denovo2906	0	0	0	0	0	0	0	0	0	0	0	0	0	0	0	0	0	0	0	0	0	0	0	0	0	0	0	0	0	0	0	0	0	0	0	0	0	0	0	0	0	0	0	0	0	0	0	0	0
denovo14343	0	0	0	0	0	0	0	0	0	0	0	0	0	0	0	0	0	0	0	0	0	0	0	0	0	0	0	0	0	0	0	0	0	0	0	0	0	0	0	0	0	0	0	0	0	0	0	0	0
denovo5804	0	0	0	0	0	0	0	0	0	0	0	0	0	0	0	0	0	0	0	0	0	0	0	0	0	0	0	0	0	0	0	0	0	0	0	0	0	0	0	0	0	0	0	0	0	0	0	0	0
denovo25989	0	0	0	0	0	0	0	0	0	0	0	0	0	0	0	0	0	0	0	0	0	0	0	0	0	0	0	0	0	0	0	0	0	0	0	0	0	0	0	0	0	0	0	0	0	0	0	0	0
denovo16861	0	0	0	0	0	0	0	0	0	0	0	0	0	0	0	0	0	0	0	0	0	0	0	0	0	0	0	0	0	0	0	0	0	0	0	0	0	0	0	0	0	0	0	0	0	0	0	0	0
denovo24042	0	0	0	0	0	0	0	0	0	0	0	0	0	0	0	0	0	0	0	0	1	0	0	0	0	0	0	0	0	0	0	0	0	0	0	0	0	0	0	0	0	0	0	0	0	0	0	0	0
denovo21970	0	0	0	0	12	0	20	26	0	0	0	0	0	0	0	2	0	0	0	0	0	0	0	0	0	0	0	0	0	17	0	2	2	0	3	0	0	0	0	15	0	0	1	0	0	26	0	5	4
denovo20812	0	0	0	0	0	0	0	0	0	0	0	0	0	0	0	0	0	0	0	0	0	0	0	0	0	0	0	0	0	0	0	0	0	0	0	0	0	0	0	0	0	0	0	0	0	0	0	0	0
denovo15396	0	0	0	0	0	0	0	0	0	0	0	0	0	0	0	0	0	0	0	0	0	0	0	0	0	0	0	0	0	0	0	0	0	0	0	0	0	0	0	0	0	0	0	0	0	0	0	0	0
denovo5821	0	0	0	0	0	0	0	0	0	0	0	0	0	0	0	0	0	0	0	0	0	0	0	0	0	0	0	0	0	0	0	0	0	0	0	0	0	0	0	0	0	0	0	0	0	0	0	0	0
denovo1217	0	0	0	0	0	0	0	0	0	0	0	0	0	0	0	0	0	0	0	0	0	0	0	0	0	0	0	0	0	0	0	1	0	0	0	0	0	0	0	0	0	0	0	0	0	0	0	0	0
denovo2478	0	0	0	0	0	0	0	0	0	0	0	0	0	0	0	0	0	0	0	0	0	0	0	0	0	0	0	0	0	0	0	0	0	0	0	0	0	0	0	0	0	0	0	0	0	0	0	0	0
denovo20685	0	0	0	0	0	0	0	0	0	0	0	0	0	0	0	0	0	0	0	0	0	0	0	0	0	0	0	0	0	0	0	0	0	0	0	0	0	0	0	0	0	0	0	0	0	0	0	0	0
denovo4918	0	0	0	0	0	0	0	0	0	0	0	0	0	0	0	0	0	0	0	0	0	0	0	0	0	0	0	0	0	0	0	0	0	0	0	0	0	0	0	0	0	0	0	0	0	0	0	0	0
denovo14621	0	0	0	0	0	0	0	0	0	0	0	0	0	0	0	0	0	0	0	0	0	0	0	0	0	0	0	0	0	0	0	0	0	0	0	0	0	0	0	0	0	0	0	0	0	0	0	0	0
denovo25040	0	0	0	0	0	0	0	0	0	0	0	0	0	0	0	0	0	0	0	0	0	0	0	0	0	0	0	0	0	0	0	0	0	0	0	0	0	0	0	0	0	0	0	0	0	0	0	0	0
denovo887	0	0	0	0	0	0	0	0	0	0	0	0	0	0	0	0	0	0	0	0	0	0	0	0	0	0	0	0	0	0	0	0	0	0	0	0	0	0	0	0	0	0	0	0	0	0	0	0	0
denovo5159	0	0	0	0	0	0	0	0	0	0	0	0	0	0	0	0	0	0	0	0	0	0	0	0	0	0	0	0	0	0	0	0	0	0	0	0	0	0	0	0	0	0	0	0	0	0	0	0	0
denovo21336	0	0	0	0	1	0	0	0	0	0	0	0	0	0	0	0	0	0	0	0	0	0	0	0	0	0	0	0	0	0	0	0	0	0	0	0	0	0	0	0	0	0	0	0	0	0	0	0	0
denovo16629	0	0	0	0	0	0	0	0	0	0	0	0	0	0	0	0	0	0	0	0	0	0	0	0	0	0	0	0	0	0	0	0	0	0	0	0	0	0	0	0	0	0	0	0	0	0	0	0	0
denovo21975	0	0	0	0	0	0	0	0	0	0	0	0	0	0	0	0	0	0	0	0	0	0	0	0	0	0	0	0	0	1	0	0	0	0	0	0	0	0	0	1	0	0	0	0	0	0	0	0	0
denovo5989	0	0	0	0	0	0	0	0	0	0	0	0	0	0	0	0	0	0	0	0	0	0	0	0	0	0	0	0	0	0	0	0	0	0	0	0	0	0	0	0	0	0	0	0	0	0	0	0	0
denovo3034	0	0	0	0	0	0	0	0	0	0	0	0	0	0	0	0	0	0	0	0	0	0	0	0	0	0	0	0	0	0	0	0	0	0	0	0	0	0	0	0	0	0	0	0	0	0	0	0	0
denovo13866	0	0	0	0	0	0	0	0	0	0	0	0	0	0	0	0	0	0	0	0	0	0	0	0	0	0	0	0	0	0	0	0	0	0	0	0	0	0	0	0	0	0	0	0	0	0	0	0	0
denovo24277	0	0	0	0	1	0	0	0	0	0	0	0	0	0	0	0	0	0	0	0	0	0	0	0	0	0	0	0	0	0	0	0	0	0	0	0	0	0	0	0	0	0	0	0	0	0	0	0	0
denovo16710	0	0	0	0	0	0	0	0	0	0	0	0	0	0	0	0	0	0	0	0	0	0	0	0	0	0	0	0	0	0	0	0	0	0	0	0	0	0	0	0	0	0	0	0	0	1	0	0	0
denovo14822	0	0	0	0	0	0	0	0	0	0	0	0	0	0	0	1	0	0	0	0	0	0	0	0	0	0	0	0	0	0	0	0	0	0	0	0	0	0	0	0	0	0	0	0	0	0	0	0	0
denovo4054	0	0	0	0	0	0	0	0	0	0	0	0	0	0	0	0	0	0	0	0	0	0	0	0	0	0	0	0	0	0	0	0	0	0	0	0	0	0	0	0	0	0	0	0	0	0	0	0	0
denovo10895	0	0	0	0	0	0	0	0	0	0	0	0	0	0	0	0	0	0	0	0	0	0	0	0	0	0	0	0	0	0	0	0	0	0	0	0	0	0	0	0	0	0	0	0	0	0	0	0	0
denovo24769	0	0	0	0	0	0	0	0	0	0	0	0	0	0	0	0	0	0	0	0	0	0	0	0	0	0	0	0	0	0	0	0	0	0	0	0	0	0	0	0	0	0	0	0	0	0	0	0	0
denovo3316	0	0	0	0	0	0	0	0	0	0	0	0	0	0	0	0	0	0	0	0	0	0	0	0	0	0	0	0	0	0	0	0	0	0	0	0	0	0	0	0	0	0	0	0	0	0	0	0	0
denovo4211	0	0	0	0	0	0	0	0	0	0	0	0	0	0	0	0	0	0	0	0	0	0	0	0	0	0	0	0	0	0	0	0	0	0	0	0	0	0	0	0	0	0	0	0	0	0	0	0	0
denovo25300	0	0	0	0	0	0	0	0	0	0	0	0	0	0	0	0	0	0	0	0	0	0	0	0	0	0	0	0	0	0	0	0	0	0	0	0	0	0	0	0	0	0	0	0	0	0	0	0	0
denovo12931	0	0	0	0	0	0	0	0	0	0	0	0	0	0	0	0	0	0	0	0	0	0	0	0	0	0	0	0	0	0	0	0	0	0	0	0	0	0	0	0	0	0	0	0	0	0	0	0	0
denovo20410	0	0	0	0	0	0	0	0	0	0	0	0	0	0	0	0	0	0	0	0	0	0	0	0	0	0	0	0	0	0	0	0	0	0	0	0	0	0	0	0	0	0	0	0	0	0	0	0	0
denovo16890	0	0	0	0	0	0	0	0	0	0	0	0	0	0	0	0	0	0	0	0	0	0	0	0	0	0	0	0	0	0	0	0	0	0	0	0	0	0	0	0	0	0	0	0	0	0	0	0	0
denovo14547	0	0	0	0	0	0	0	1	0	0	0	0	0	0	0	0	0	0	0	0	0	0	0	0	0	0	0	0	0	0	0	0	0	0	0	0	0	0	0	0	0	0	0	0	0	0	0	0	0
denovo6684	0	0	0	2	0	0	0	169	0	2	0	0	0	0	0	0	0	0	0	0	0	0	0	0	0	0	0	0	0	0	0	4	0	0	0	0	0	0	0	0	0	0	3	0	0	0	0	0	0
denovo5323	0	0	0	0	0	0	0	0	0	0	0	0	0	0	0	0	0	0	0	0	0	0	0	0	0	0	0	0	0	0	0	0	0	0	0	0	0	0	0	0	0	0	0	0	0	0	0	0	0
denovo9646	0	0	0	0	0	0	0	0	0	0	0	0	0	0	0	0	0	0	0	0	0	0	0	0	0	0	0	0	0	0	0	0	0	0	0	0	0	0	0	0	0	0	0	0	0	0	0	0	0
denovo1354	0	0	0	0	0	0	0	0	0	0	0	0	0	0	0	0	0	0	0	0	0	0	0	0	0	0	0	0	0	0	0	0	0	0	0	0	0	0	0	0	0	0	0	0	0	0	0	0	0
denovo17015	0	0	0	0	0	0	0	0	0	0	0	0	0	0	0	0	0	0	0	0	0	0	0	0	0	0	0	0	0	0	0	0	0	0	0	0	0	0	0	0	0	0	0	0	0	0	0	0	0
denovo4985	0	0	0	0	0	0	0	0	0	0	0	0	0	0	0	0	0	0	0	0	0	0	0	0	0	0	0	0	0	0	0	0	0	0	0	0	0	0	0	0	0	0	0	0	0	0	0	0	0
denovo18581	0	0	0	0	0	0	0	0	0	0	0	0	0	0	0	0	0	0	0	0	0	0	0	0	0	0	0	0	0	0	0	0	0	0	0	0	0	0	0	0	0	0	0	0	0	0	0	0	0
denovo23863	0	0	0	0	0	0	0	0	0	0	0	0	0	0	0	0	0	0	0	0	0	0	0	0	0	0	0	0	0	0	0	0	0	0	0	0	0	0	0	0	0	0	0	0	0	0	0	0	0
denovo901	0	0	0	0	0	0	0	0	0	0	0	0	0	0	0	0	0	0	0	0	0	0	0	0	0	0	0	0	0	0	0	0	0	0	0	0	0	0	0	0	0	0	0	0	0	0	0	0	0
denovo10722	0	0	0	0	0	0	0	0	0	0	0	0	0	0	0	0	0	0	0	0	0	0	0	0	0	0	0	0	0	1	0	0	0	0	0	0	0	0	0	0	0	0	0	0	0	0	0	0	0
denovo23688	0	0	0	0	0	0	0	0	0	0	0	0	1	0	0	0	0	0	0	0	0	0	0	0	0	0	0	0	0	0	0	0	0	0	0	0	0	0	0	0	0	0	0	0	0	2	0	0	0
denovo3262	0	0	0	0	0	0	0	0	0	0	0	0	1	0	0	0	0	0	0	0	0	0	0	0	0	0	0	0	0	0	0	0	0	0	0	0	0	0	0	0	0	0	0	0	0	0	0	0	0
denovo1409	0	0	0	0	0	0	0	0	0	0	0	0	1	0	0	0	0	0	0	0	0	0	0	0	0	0	0	0	0	0	0	0	0	0	0	0	0	0	0	0	0	0	0	0	0	0	0	0	0
denovo10892	0	0	0	0	0	0	0	1	0	0	0	0	0	0	0	0	0	0	0	0	0	0	0	0	0	0	0	0	0	0	0	0	0	0	0	0	0	0	0	0	0	0	0	0	0	0	0	0	0
denovo21070	0	0	0	0	0	0	0	1	0	0	0	0	0	0	0	0	0	0	0	0	0	0	0	0	0	0	0	0	0	0	0	0	0	0	0	0	0	0	0	0	0	0	0	0	0	0	0	0	0
denovo3621	0	0	0	0	0	0	0	1	0	0	0	0	0	0	0	0	0	0	0	0	0	0	0	0	0	0	0	0	0	0	0	0	0	0	0	0	0	0	0	0	0	0	0	0	0	0	0	0	0
denovo20480	0	0	0	0	0	0	0	0	0	0	0	0	0	0	0	0	0	0	0	0	0	0	0	0	0	0	0	0	0	0	0	0	0	0	0	0	0	0	0	0	0	0	0	0	0	0	0	0	0
denovo19788	0	0	0	0	0	0	0	0	0	0	0	0	0	0	0	0	0	0	0	0	0	0	0	0	0	0	0	0	0	0	0	0	0	0	0	0	0	0	0	1	0	0	0	0	0	0	0	0	0
denovo3053	0	0	0	0	0	0	0	0	0	0	0	0	0	0	0	0	0	0	0	0	0	0	0	0	0	0	0	0	0	0	0	0	0	0	0	0	0	0	0	5	0	0	0	0	0	0	1	0	0
denovo21762	0	0	0	0	0	0	0	0	0	0	0	0	0	0	0	0	0	0	0	0	0	0	0	0	0	0	0	0	0	0	0	1	0	0	0	0	0	0	0	0	0	0	0	0	0	0	0	0	0
denovo8834	0	0	0	0	0	0	0	0	0	0	0	0	0	0	0	0	0	0	0	0	0	0	0	0	0	0	0	0	0	0	0	0	1	0	0	0	0	0	0	0	0	0	0	0	0	0	0	0	0
denovo19	0	0	0	0	0	0	0	0	0	0	0	0	0	0	0	0	0	0	0	0	0	0	0	0	0	0	0	0	0	0	0	0	0	0	0	0	0	0	0	0	0	0	0	0	0	0	0	0	0
denovo13106	0	0	0	0	0	0	0	0	0	0	0	0	0	0	0	0	0	0	0	0	0	0	0	0	0	0	0	0	0	0	0	0	0	0	0	0	0	0	0	0	0	0	0	0	0	0	0	0	0
denovo7278	0	0	0	0	0	0	0	0	0	0	0	0	0	0	0	0	0	0	0	0	0	0	0	0	0	0	0	0	0	0	0	0	0	0	0	0	0	0	0	0	0	0	0	0	0	0	0	0	0
denovo8703	0	0	0	0	0	0	0	0	0	0	0	0	0	0	0	0	0	0	0	0	0	0	0	0	0	0	0	0	0	0	0	0	0	0	0	0	0	0	0	0	0	0	0	0	0	0	0	0	0
denovo15617	0	0	0	0	0	0	0	0	0	0	0	0	0	0	0	0	0	0	0	0	0	0	0	0	0	0	0	0	0	0	0	0	0	0	0	0	0	0	0	0	0	0	0	0	0	0	0	0	0
denovo8085	0	0	0	0	0	0	0	0	0	0	0	0	0	0	0	0	0	0	0	0	0	0	0	0	0	0	0	0	0	0	0	0	0	0	0	0	0	0	0	0	0	0	0	0	0	0	0	0	0
denovo17909	0	0	0	0	0	0	0	0	0	0	0	0	0	0	0	0	0	0	0	0	0	0	0	0	0	0	0	0	0	0	0	0	0	0	0	0	0	0	0	0	0	0	0	0	0	0	0	0	0
denovo1728	0	0	0	0	0	0	0	0	0	0	0	0	0	0	0	0	0	0	0	0	0	0	0	0	0	0	0	0	0	0	0	0	0	0	0	0	0	0	0	0	0	0	0	0	0	0	0	0	0
denovo22485	0	0	0	0	0	0	0	0	0	0	0	0	0	0	0	0	0	0	0	0	0	0	0	0	0	0	0	0	0	0	0	0	0	0	0	0	0	0	0	0	0	0	0	0	0	0	0	0	0
denovo20927	0	0	0	0	0	0	0	0	0	0	0	0	0	0	0	0	0	0	0	0	0	0	0	0	0	0	0	0	0	0	0	0	0	0	0	0	0	0	0	0	0	0	0	0	0	0	0	0	0
denovo24702	0	0	0	0	0	0	0	0	0	0	0	0	0	0	0	0	0	0	0	0	0	0	0	0	0	0	0	0	0	0	0	0	0	0	0	0	0	0	0	0	0	0	0	0	0	0	0	0	0
denovo23338	0	0	0	0	0	0	0	0	0	0	0	0	0	0	0	0	0	0	0	0	0	0	0	0	0	0	0	0	0	0	0	0	0	0	0	0	0	0	0	0	0	0	0	0	0	0	0	0	0
denovo24323	0	0	0	0	1	0	0	0	0	0	0	0	0	0	0	0	0	0	0	0	0	0	0	0	0	0	0	0	0	0	0	0	0	0	0	0	0	0	0	0	0	0	0	0	0	0	0	0	0
denovo21844	0	0	0	0	0	0	0	0	0	0	0	0	0	0	0	0	0	0	0	0	0	0	0	0	0	0	0	0	0	0	0	0	0	0	0	0	0	0	0	0	0	0	0	0	0	0	0	0	0
denovo18469	0	0	0	0	0	0	0	1	0	0	0	0	0	0	0	0	0	0	0	0	0	0	0	0	0	0	0	0	0	0	0	0	0	0	0	0	0	0	0	0	0	0	0	0	0	0	0	0	0
denovo18230	0	0	0	0	0	0	0	0	0	0	0	0	0	0	0	0	0	0	0	0	0	0	0	0	0	0	0	0	0	0	0	0	0	0	0	0	0	0	0	0	0	0	0	0	0	0	0	0	0
denovo21179	0	0	0	0	0	0	0	0	0	0	0	0	0	0	0	0	0	0	0	0	0	0	0	0	0	0	0	0	0	0	0	0	0	0	0	0	0	0	0	0	0	0	0	0	0	0	0	0	0
denovo17211	0	0	0	0	0	0	0	0	0	0	0	0	0	0	0	0	0	0	0	0	0	0	0	0	0	0	0	0	0	0	0	0	0	0	0	0	0	0	0	0	0	0	0	0	0	0	0	0	0
denovo19079	0	0	0	0	0	0	0	0	0	0	0	0	0	0	0	0	0	0	0	0	0	0	0	0	0	0	0	0	0	0	0	0	0	0	0	0	0	0	0	0	0	0	0	0	0	0	0	0	0
denovo5231	0	0	0	0	0	0	0	0	0	0	0	0	0	0	0	0	0	0	0	0	0	0	0	0	0	0	0	0	0	0	0	0	0	0	0	0	0	0	0	0	0	0	0	0	0	0	0	0	0
denovo21271	0	0	0	0	0	0	0	0	0	0	0	0	0	0	0	0	0	0	0	0	0	0	0	0	0	0	0	0	0	0	0	0	0	0	0	0	0	0	0	0	0	0	0	0	0	0	0	0	0
denovo7880	0	0	0	0	1	0	0	0	0	0	0	0	0	0	0	0	0	0	0	0	0	0	0	0	0	0	0	0	0	0	0	0	0	0	0	0	0	0	0	0	0	0	0	0	0	0	0	0	0
denovo23032	0	0	0	0	0	0	0	0	0	0	0	0	0	0	0	0	0	0	0	0	0	0	0	0	0	0	0	0	0	0	0	0	0	0	0	0	0	0	0	0	0	0	0	0	0	0	0	0	0
denovo19367	0	0	0	0	0	0	0	0	1	0	0	0	0	0	0	0	0	0	0	0	0	0	0	0	0	0	0	0	0	0	0	0	0	0	0	0	0	0	0	0	0	0	0	0	0	0	0	0	0
denovo7675	0	0	0	0	0	0	0	0	0	0	0	0	0	0	0	0	0	0	0	0	0	0	0	0	0	0	0	0	0	0	0	0	0	0	0	0	0	0	0	0	0	0	0	0	0	0	0	0	0
denovo16879	0	0	0	0	0	0	0	0	0	0	0	0	0	0	0	0	0	0	0	0	0	0	0	0	0	0	0	0	0	0	0	0	0	0	0	0	0	0	0	0	0	0	0	0	0	0	0	0	0
denovo2563	0	0	0	0	0	0	0	0	0	0	0	0	0	0	0	0	0	0	0	0	0	0	0	0	0	0	0	0	0	0	0	0	0	0	0	0	0	0	0	0	0	0	0	0	0	0	0	0	0
denovo14064	0	0	0	0	0	0	0	0	0	0	0	0	0	0	0	0	0	0	0	0	0	0	0	0	0	0	0	0	0	0	0	0	0	0	0	0	0	0	0	0	0	0	0	0	0	0	0	0	0
denovo11044	0	0	0	0	0	0	0	0	0	0	0	0	0	0	0	0	0	0	0	0	0	0	0	0	0	0	0	0	0	0	0	0	0	0	0	0	0	0	0	0	0	0	0	0	0	0	0	0	0
denovo24102	0	0	0	0	0	0	0	0	0	0	0	0	0	0	0	0	0	0	0	0	0	0	0	0	0	0	0	0	0	0	0	0	0	0	0	0	0	0	0	0	0	0	0	0	0	0	0	0	0
denovo368	0	0	0	0	0	0	0	0	0	0	0	0	0	0	0	0	0	0	0	0	0	0	0	0	0	0	0	0	0	0	0	0	0	0	0	0	0	0	0	0	0	0	0	0	0	0	0	0	0
denovo25301	0	0	0	0	0	0	0	0	0	0	0	0	0	0	0	0	0	0	0	0	0	1	0	0	0	0	0	0	0	0	0	0	0	0	0	0	0	0	0	0	0	0	0	0	0	0	0	0	0
denovo7334	0	0	0	0	0	0	0	0	0	0	0	0	0	0	0	0	0	0	0	0	0	0	0	0	0	0	0	0	0	0	0	0	1	0	0	0	0	0	0	0	0	0	0	0	0	0	0	0	0
denovo21790	0	0	0	0	0	0	0	0	0	0	0	0	0	0	0	0	0	0	0	0	0	0	0	0	0	0	0	0	0	0	0	0	0	0	0	0	0	0	0	0	0	0	0	0	0	1	0	0	0
denovo19642	0	0	0	0	0	0	0	0	0	0	0	0	0	0	0	0	0	0	0	0	0	0	0	0	0	0	0	0	0	0	0	0	0	0	0	0	0	0	0	0	0	0	0	0	0	0	0	0	0
denovo11946	0	0	0	0	0	0	0	0	0	0	0	0	0	0	0	0	0	0	0	0	0	0	0	0	0	0	0	0	0	0	0	0	0	0	0	0	0	0	0	0	0	0	0	0	0	0	0	0	0
denovo18624	0	0	0	0	0	0	0	0	0	0	0	0	0	0	0	0	0	0	0	0	0	0	0	0	0	0	0	0	0	0	0	0	0	0	0	0	0	0	0	0	0	0	0	0	0	0	0	0	0
denovo20790	0	0	0	0	0	0	0	0	0	0	0	0	0	0	0	0	0	0	0	0	0	0	0	0	0	0	0	0	0	0	0	0	0	0	0	0	0	0	0	0	0	0	0	0	0	0	0	0	0
denovo4266	0	0	0	0	0	0	0	0	0	0	0	0	0	0	0	0	0	0	0	0	0	0	0	0	0	0	0	0	0	0	0	0	0	0	0	0	0	0	0	0	0	0	0	0	0	0	0	0	0
denovo23039	0	0	0	0	0	0	0	0	0	0	0	0	0	0	0	0	0	0	0	0	0	0	0	0	0	0	0	0	0	0	0	0	0	0	0	0	0	0	0	0	0	0	0	0	0	0	0	0	0
denovo3427	0	0	0	0	0	0	0	0	0	0	0	0	0	0	0	0	0	0	0	0	0	0	0	0	0	0	0	0	0	0	0	0	11	0	0	0	0	0	0	0	0	0	0	0	0	0	0	0	0
denovo11196	0	0	0	0	0	0	0	0	0	0	0	0	0	0	0	0	0	0	0	0	0	0	0	0	0	0	0	0	0	0	0	0	0	0	0	0	0	0	0	0	0	0	0	0	0	0	0	0	0
denovo23721	0	0	0	0	0	0	0	0	0	0	0	0	0	0	0	0	0	0	0	0	0	0	0	0	0	0	0	0	0	0	0	0	0	0	0	0	0	0	0	0	0	0	0	0	0	0	0	0	0
denovo18604	0	0	0	0	0	0	0	0	0	0	0	0	0	0	0	0	0	0	0	0	0	0	0	0	0	0	0	0	0	0	0	0	0	0	0	0	0	0	0	0	0	0	0	0	0	0	0	0	5
denovo25098	0	0	0	0	0	0	0	0	0	0	0	0	0	0	0	0	0	0	0	0	0	0	0	0	0	0	0	0	0	0	0	0	0	0	0	0	0	0	0	0	0	0	0	0	0	0	0	0	1
denovo5990	0	0	0	0	0	0	0	0	0	0	0	0	0	0	0	0	0	0	0	0	0	0	0	0	0	0	0	0	0	0	0	0	0	0	0	0	0	0	0	0	0	0	0	0	0	0	0	0	1
denovo19056	0	0	0	0	0	0	0	0	0	0	0	0	0	0	0	0	0	0	0	0	0	0	0	0	0	0	0	0	0	0	0	0	0	0	0	0	0	0	0	0	0	0	0	0	0	0	0	1	6
denovo11657	0	0	0	0	0	0	0	0	0	0	0	0	0	0	0	0	0	0	0	0	0	0	0	0	0	0	0	0	0	0	0	0	0	0	0	0	0	0	0	0	0	0	0	0	0	0	0	0	0
denovo12740	0	0	0	0	0	0	0	0	0	0	0	0	0	0	0	0	0	0	0	0	0	0	0	0	0	0	0	0	0	0	0	0	0	0	0	0	0	0	0	0	0	0	0	0	0	0	0	0	1
denovo17934	0	0	0	0	0	0	0	0	0	0	0	0	0	0	0	0	0	0	0	0	0	0	0	0	0	0	0	0	0	0	0	0	0	0	0	0	0	0	0	0	0	0	0	0	0	0	0	0	0
denovo10302	0	0	0	0	0	0	0	0	0	0	0	0	1	0	0	0	0	0	0	0	0	0	0	0	0	0	0	0	0	0	0	2	0	0	0	0	0	0	0	0	1	0	0	0	0	0	0	0	4
denovo25938	0	0	0	0	0	0	0	0	0	0	0	0	0	0	0	0	0	0	0	0	0	0	0	0	0	0	0	0	0	0	0	0	0	0	0	0	0	0	0	0	0	0	0	0	0	0	0	1	0
denovo4505	0	0	0	0	0	0	0	0	0	0	0	0	0	0	0	0	1	0	0	0	0	0	0	0	0	0	0	0	0	0	0	0	0	0	0	0	0	0	0	0	0	0	0	0	0	0	0	0	0
denovo5985	0	0	0	0	0	0	0	0	0	0	0	0	0	0	0	0	0	0	0	0	0	0	0	0	0	0	0	0	0	0	0	0	0	0	0	0	0	0	0	0	0	0	0	0	0	0	0	0	0
denovo15395	0	0	0	0	0	0	0	0	0	0	0	0	0	0	0	0	0	0	0	0	0	0	0	0	0	0	0	1	0	0	0	0	0	0	0	0	0	0	0	0	0	0	0	0	0	0	0	0	5
denovo11734	0	0	0	0	0	0	0	0	0	0	0	0	2	0	0	0	0	0	0	0	0	0	0	0	0	0	0	0	0	0	0	0	0	0	1	0	0	0	0	1	1	0	0	0	0	0	0	2	11
denovo18475	0	0	0	0	0	0	0	0	0	0	0	0	0	0	0	0	0	0	0	0	0	0	0	0	0	0	0	0	0	0	0	0	0	0	0	0	0	0	0	0	0	0	0	0	0	0	0	0	0
denovo12196	0	1	0	0	0	0	0	0	0	0	0	0	0	0	0	0	0	0	0	0	0	0	0	0	0	0	0	0	0	0	0	0	0	0	0	0	0	0	0	0	0	0	0	0	0	0	0	0	0
denovo9145	0	0	0	0	0	0	0	0	0	0	0	0	0	0	0	0	0	0	0	0	0	0	0	0	0	0	0	0	0	0	0	0	0	0	0	0	0	0	0	0	1	0	0	0	0	0	0	0	0
denovo24651	0	0	0	0	0	0	0	0	0	0	0	0	0	0	0	0	0	0	0	0	0	0	0	0	0	0	0	0	0	0	0	0	0	0	0	0	0	0	0	0	0	0	0	0	0	0	0	0	0
denovo19378	0	0	0	0	0	0	0	0	0	0	0	0	0	0	0	0	0	0	0	0	0	0	0	0	0	0	0	0	0	0	0	0	0	0	0	0	0	0	0	0	0	0	0	0	0	0	0	0	1
denovo25501	0	0	0	0	0	0	0	0	0	0	0	0	0	0	0	0	0	0	0	0	0	0	0	0	0	0	0	0	0	0	0	0	0	0	0	0	0	0	0	0	0	0	0	0	0	0	0	0	0
denovo9591	0	0	0	0	0	0	0	0	0	0	0	0	0	0	0	0	0	0	0	0	0	0	0	0	0	0	0	0	0	0	0	0	0	0	0	0	0	0	0	0	0	0	0	0	0	0	0	0	1
denovo20720	0	0	0	0	0	0	0	0	0	0	0	0	0	0	0	0	0	0	0	0	0	1	0	0	0	0	0	0	0	0	0	0	0	0	0	0	0	0	0	0	0	0	0	0	0	0	0	0	0
denovo14426	0	0	0	0	0	0	0	0	0	0	0	0	0	0	0	0	0	0	0	0	0	0	0	0	0	0	0	0	0	0	0	0	0	0	0	0	0	0	0	0	0	0	0	0	0	0	0	0	1
denovo22236	0	0	0	0	0	0	0	0	0	0	0	0	0	0	0	0	0	0	0	0	0	0	0	0	0	0	0	0	0	0	0	0	0	0	0	0	0	0	0	0	0	0	0	0	0	0	0	0	0
denovo17540	0	0	0	0	0	0	0	0	0	0	0	0	0	0	0	0	0	0	0	0	0	0	0	0	0	0	0	0	0	0	0	0	0	0	0	0	0	0	0	0	0	0	0	0	0	0	0	0	1
denovo22642	0	0	0	0	0	0	0	0	0	0	0	0	0	0	0	0	0	0	0	0	0	0	0	0	0	0	0	0	0	0	0	0	0	0	0	0	0	0	0	0	0	0	0	0	0	0	0	0	1
denovo14686	0	0	0	0	0	0	0	0	0	0	0	0	0	0	0	0	0	0	0	0	0	0	0	0	0	0	0	0	0	0	0	0	0	0	0	0	0	0	0	0	0	0	0	0	0	0	0	1	0
denovo25193	0	0	0	0	0	0	0	0	0	0	0	0	0	0	0	0	0	0	0	0	0	0	0	0	0	0	0	0	0	0	0	0	0	0	0	0	0	0	0	0	0	0	0	0	0	0	0	1	0
denovo11655	0	0	0	0	0	0	0	0	0	0	0	0	0	0	0	0	0	0	0	0	0	0	0	0	0	0	0	0	0	0	0	0	0	0	0	0	0	0	0	0	0	0	0	0	0	0	0	0	2
denovo16906	0	0	0	0	0	0	0	0	0	0	0	0	0	0	0	0	0	0	0	0	0	0	0	0	0	0	0	0	0	0	0	0	0	0	0	0	0	0	0	0	0	0	0	0	0	0	0	0	0
denovo24265	0	0	0	0	0	0	0	0	0	0	0	0	0	0	0	0	0	0	0	0	0	0	0	0	0	0	0	0	0	0	0	0	0	0	0	0	0	0	0	0	0	0	0	0	0	0	0	0	1
denovo260	0	0	0	0	0	0	0	0	0	0	0	0	0	0	0	0	0	0	0	0	0	0	0	0	0	0	0	0	0	0	0	0	0	0	0	0	0	0	0	0	0	0	0	0	0	0	0	0	1
denovo6924	0	0	0	1	0	0	0	0	0	0	0	0	0	0	0	0	0	0	0	0	0	0	0	0	0	0	0	1	0	0	0	0	0	0	0	0	0	0	0	0	0	0	0	0	0	0	0	0	0
denovo8506	0	0	0	0	0	0	0	0	0	0	0	0	0	0	0	0	0	0	0	0	0	0	0	0	0	0	0	0	0	0	0	0	0	0	0	0	0	0	0	0	0	0	0	0	0	0	0	0	1
denovo20737	0	0	0	0	0	0	0	0	0	0	0	0	0	0	0	0	0	0	0	0	0	0	0	0	0	0	0	0	0	0	0	0	0	0	0	0	0	0	0	0	0	0	0	0	0	0	0	0	1
denovo11212	0	0	0	0	0	0	0	0	0	0	0	0	0	0	0	0	0	0	0	0	0	0	0	0	0	0	0	0	0	0	0	0	0	0	0	0	0	0	0	0	0	0	0	0	0	0	0	1	0
denovo22503	0	0	0	0	0	0	0	0	0	0	0	0	0	0	0	0	0	0	0	0	0	0	0	0	0	0	0	0	0	0	0	0	0	0	0	0	0	0	0	0	0	0	0	0	0	0	0	1	0
denovo2292	0	0	0	0	0	0	0	0	0	0	0	0	0	0	0	0	0	0	0	0	0	0	0	0	0	0	0	0	0	0	0	0	0	0	0	0	0	0	0	0	0	0	0	0	0	0	0	0	1
denovo20061	0	0	0	0	0	0	0	0	0	0	0	0	0	0	0	0	0	0	0	0	0	0	0	0	0	0	0	0	0	0	0	0	0	0	0	0	0	0	0	0	0	0	0	0	0	0	0	0	1
denovo11988	0	0	0	0	0	0	0	0	0	0	0	0	0	0	0	0	0	0	0	0	0	0	0	0	0	0	0	0	0	0	0	0	0	0	0	0	0	0	0	0	0	0	0	0	0	0	0	0	1
denovo21433	0	0	0	0	0	0	0	0	0	0	0	0	0	0	0	0	0	0	0	0	0	0	0	0	0	0	0	0	0	0	0	0	0	0	0	0	0	0	0	0	0	0	0	0	0	0	0	0	1
denovo5246	0	0	0	0	1	0	0	0	0	0	0	0	0	0	0	0	0	0	0	0	0	0	0	0	0	0	0	0	0	0	0	0	0	0	0	0	0	0	0	0	0	0	0	0	0	0	0	0	0
denovo3388	0	0	0	0	0	0	0	0	0	0	0	0	0	0	0	0	0	0	0	0	0	0	0	0	0	0	1	0	0	0	0	0	0	0	0	0	0	0	0	0	0	0	0	0	0	0	0	0	0
denovo8927	0	0	0	0	0	0	0	0	0	0	0	0	1	0	0	0	0	0	0	0	0	0	0	0	0	0	0	0	0	0	0	0	0	0	0	0	0	0	0	0	0	0	0	0	0	0	0	0	0
denovo24867	0	0	0	0	0	0	0	0	0	0	0	0	0	0	0	0	0	0	0	0	0	0	0	0	0	0	0	0	0	0	0	0	0	0	0	0	0	0	0	0	0	0	0	0	0	0	0	0	1
denovo25738	0	0	0	0	0	0	0	0	0	0	0	0	0	0	0	0	0	0	0	0	0	0	0	0	0	0	0	0	0	0	0	0	0	0	0	0	0	0	0	0	0	0	0	0	0	0	0	0	0
denovo15966	0	0	0	0	1	0	0	0	0	0	0	0	0	0	0	0	0	0	0	0	0	0	0	0	0	0	0	0	0	0	0	0	0	0	0	0	0	0	0	0	0	0	0	0	0	0	0	0	0
denovo23075	0	0	0	0	0	0	0	0	0	0	0	0	0	0	0	0	0	0	0	0	0	0	0	0	0	0	0	0	0	0	0	0	0	0	0	0	0	0	0	0	0	0	0	0	0	0	0	0	1
denovo22274	0	0	0	0	0	0	0	0	0	0	0	0	0	0	0	0	0	0	0	0	0	0	0	0	0	0	0	0	0	0	0	0	0	0	0	0	0	0	0	0	0	0	0	0	0	0	0	0	1
denovo9474	0	0	0	0	0	0	0	0	0	0	0	0	0	0	0	0	0	0	0	0	0	0	0	0	0	0	0	0	0	0	0	0	0	0	0	0	0	0	0	0	0	0	0	0	0	0	0	1	0
denovo26	0	0	0	0	0	0	0	0	0	0	0	0	0	0	0	0	0	0	0	0	0	0	0	0	0	0	0	0	0	0	0	0	0	0	0	0	0	0	0	0	0	0	0	0	0	0	0	0	3
denovo23551	0	0	0	0	0	0	0	0	0	0	0	0	0	0	0	0	0	0	0	0	0	0	0	0	0	0	0	0	0	0	0	0	0	0	0	0	0	0	0	0	0	0	0	0	0	0	0	0	1
denovo850	0	0	0	0	0	0	0	0	0	0	0	0	0	0	0	0	0	0	0	0	0	0	0	0	0	0	0	0	0	0	0	0	0	0	0	0	0	0	0	0	0	0	0	0	0	0	0	0	1
denovo21100	0	0	0	0	0	0	0	0	0	0	0	0	0	0	0	0	0	0	0	0	0	0	0	0	0	0	0	0	0	0	0	0	0	0	0	0	0	0	0	0	0	0	0	0	0	0	0	0	1
denovo5677	0	0	0	0	0	0	0	0	0	0	0	0	0	0	0	0	0	0	0	0	0	0	0	0	0	0	0	0	0	0	0	0	0	0	0	0	0	0	0	0	0	0	0	0	0	0	0	0	1
denovo13953	0	0	0	0	0	0	0	0	0	0	0	0	0	0	0	0	0	0	0	0	0	0	0	0	0	0	0	0	0	0	0	0	0	0	0	0	0	0	0	0	0	0	0	0	0	0	0	0	0
denovo24672	0	0	0	0	0	0	0	0	0	0	0	0	0	0	0	0	0	0	0	0	0	0	0	0	0	0	0	0	0	0	0	0	0	0	0	0	0	0	0	0	0	0	0	0	0	0	0	0	0
denovo4171	0	0	0	0	0	0	0	0	0	0	0	0	0	0	0	0	0	0	0	0	0	0	0	0	0	0	0	0	0	0	0	0	0	0	0	0	0	0	0	0	0	0	0	0	0	0	0	0	0
denovo13362	0	0	0	0	0	0	0	0	0	0	0	0	0	0	0	0	0	0	0	0	0	0	0	0	0	0	0	0	0	0	0	0	0	0	0	0	0	0	0	0	0	0	0	0	0	0	0	1	0
denovo13488	0	0	0	0	0	0	0	0	0	0	0	0	0	0	0	0	0	0	0	0	0	0	0	0	0	0	0	0	0	0	0	0	0	0	0	0	0	0	0	0	0	0	0	0	0	0	0	4	0
denovo24743	0	0	0	0	0	0	0	0	0	0	0	0	1	0	0	0	0	0	0	0	0	0	0	0	0	0	0	0	0	0	0	0	0	0	0	0	0	0	0	0	0	0	0	0	0	0	0	0	0
denovo22561	0	0	0	0	0	0	0	0	0	0	0	0	0	0	0	0	0	0	0	0	0	0	0	0	0	0	0	0	0	0	0	0	0	0	0	0	0	0	0	0	0	0	0	0	0	0	0	0	0
denovo20376	0	0	0	0	0	0	0	0	0	0	0	0	0	0	0	0	0	0	0	0	0	0	0	0	0	0	0	0	0	0	0	0	0	0	0	0	0	0	0	0	0	0	0	0	0	0	0	0	4
denovo13012	0	0	0	0	0	0	0	0	0	0	0	0	0	0	0	0	0	0	0	0	0	0	0	0	0	0	0	0	0	0	0	0	0	0	0	0	0	0	0	0	0	0	0	0	0	0	0	0	0
denovo1931	0	0	0	0	0	0	0	0	0	0	0	0	0	0	1	0	0	0	0	0	0	0	0	0	0	0	0	0	0	0	0	0	0	0	0	0	0	0	0	0	0	0	0	0	0	0	0	0	0
denovo1221	0	0	0	0	0	0	0	0	0	1	0	0	0	0	0	0	0	0	0	0	0	0	0	0	0	0	0	0	0	0	0	0	0	0	0	0	0	0	0	0	0	0	0	0	0	0	0	0	0
denovo10857	0	0	0	0	0	0	0	0	0	0	0	0	0	0	0	0	0	0	0	0	0	0	0	0	0	0	0	0	0	0	0	0	0	0	0	0	0	0	0	0	0	0	0	0	0	0	0	0	0
denovo14776	0	0	0	0	0	0	0	0	0	0	0	0	0	0	0	0	0	0	0	0	0	0	0	0	0	0	0	0	0	0	0	0	0	0	0	0	0	0	0	0	0	0	0	0	0	0	0	0	0
denovo22950	0	0	0	0	0	0	0	0	0	0	0	0	0	0	0	0	0	0	0	0	0	0	0	0	0	0	0	0	0	0	0	0	0	0	0	0	0	0	0	0	0	0	0	0	0	0	0	0	0
denovo1159	0	0	0	0	0	0	0	0	0	0	0	0	0	0	0	0	0	0	0	0	0	0	0	0	0	0	0	0	0	0	0	0	0	0	0	0	0	0	0	0	0	0	0	0	0	0	0	0	0
denovo6279	0	0	0	1	0	0	0	0	0	0	0	0	0	0	0	0	0	0	0	0	0	0	0	0	0	0	0	0	0	0	0	0	0	0	0	0	0	0	0	0	0	0	0	0	0	0	0	0	0
denovo6242	0	0	0	0	0	0	0	0	0	0	0	0	0	0	0	0	0	0	0	0	0	0	0	0	0	0	0	0	0	0	0	0	0	0	0	0	0	0	0	0	0	0	0	0	0	0	0	0	0
denovo6848	0	0	0	0	0	0	0	0	0	0	0	0	0	0	0	0	0	0	0	0	0	0	0	0	0	0	0	0	0	0	0	0	0	0	0	0	0	0	0	0	0	0	0	0	0	0	0	0	0
denovo118	0	0	0	0	0	0	0	0	0	0	0	0	0	0	1	0	0	0	0	0	0	0	0	0	0	0	0	0	0	0	0	0	0	0	0	0	0	0	0	0	0	0	0	0	0	0	0	0	0
denovo24534	0	0	0	0	0	0	0	0	0	0	0	0	0	0	0	0	0	0	0	0	0	0	0	0	0	0	0	0	0	0	0	0	0	0	0	0	0	0	0	0	0	0	0	0	0	0	0	0	0
denovo12962	0	0	0	5	1	0	0	0	1	0	0	0	0	0	8	5	0	0	0	0	0	1	0	0	0	0	0	0	0	0	0	0	0	0	0	0	0	0	0	0	0	0	0	0	0	2	0	1	0
denovo16385	0	0	0	0	0	0	0	0	0	0	0	0	0	0	1	0	0	0	0	0	0	0	0	0	0	0	0	0	0	0	0	0	0	0	0	0	0	0	0	0	0	0	0	0	0	0	0	0	0
denovo11754	0	0	0	0	0	0	0	0	0	0	0	0	0	0	0	0	0	0	0	0	0	0	0	0	0	0	0	0	0	0	0	0	0	0	0	0	0	0	0	0	0	0	0	0	0	0	0	0	0
denovo5230	0	0	0	0	0	0	0	0	0	0	0	0	0	0	0	0	0	0	0	0	0	0	0	0	0	0	0	0	0	0	0	0	0	0	0	0	0	0	0	0	0	0	0	0	0	0	0	0	0
denovo6099	0	0	0	0	0	0	0	0	0	0	0	0	0	0	0	1	0	0	0	0	0	0	0	0	0	0	0	0	0	0	0	0	0	0	0	0	0	0	0	0	0	0	0	0	0	0	0	0	0
denovo9165	0	0	0	0	0	0	0	0	0	0	0	0	0	0	0	1	0	0	0	0	0	0	0	0	0	0	0	0	0	0	0	0	0	0	0	0	0	0	0	0	0	0	0	0	0	0	0	0	0
denovo4066	0	0	0	0	0	0	0	0	0	0	0	0	0	0	0	1	0	0	0	0	0	0	0	0	0	0	0	0	0	0	0	0	0	0	0	0	0	0	0	0	0	0	0	0	0	0	0	0	0
denovo4207	0	0	0	0	0	0	0	0	0	0	0	0	0	0	0	0	0	0	0	0	0	0	0	0	0	0	0	0	0	0	0	0	0	0	0	0	0	0	0	0	0	0	0	0	0	0	0	0	0
denovo12126	0	0	0	0	0	0	0	0	0	0	0	0	0	0	0	0	0	0	0	0	0	0	0	0	0	0	0	0	0	0	0	0	0	0	0	0	0	0	0	0	0	0	0	0	0	0	0	0	0
denovo10049	0	0	0	0	0	0	0	0	0	0	0	0	0	0	0	0	0	0	0	0	0	0	0	0	0	0	0	0	0	0	0	0	0	0	0	0	0	0	0	0	0	0	0	0	0	0	0	0	0
denovo6604	0	0	0	0	0	0	0	0	0	0	0	0	0	0	0	1	0	0	0	0	0	0	0	0	0	0	0	0	0	0	0	0	0	0	0	0	0	0	0	0	0	0	0	0	0	0	0	0	0
denovo16877	0	0	0	0	0	0	0	0	0	0	0	0	0	0	0	0	0	0	0	0	0	0	0	0	0	0	0	0	0	0	0	0	0	0	0	0	0	0	0	0	0	0	0	0	0	0	0	0	0
denovo2916	0	0	0	0	0	0	0	0	0	0	0	0	0	0	0	0	0	0	0	0	0	0	0	0	0	0	0	0	0	0	0	0	0	0	0	0	0	0	0	0	0	0	0	0	0	0	0	0	0
denovo25891	0	0	0	0	0	0	0	0	0	0	0	0	0	0	0	0	0	0	0	0	0	0	0	0	0	0	0	0	0	0	0	0	0	0	0	0	0	0	0	0	0	0	0	0	0	0	0	0	0
denovo19260	0	0	0	0	0	0	0	0	0	0	0	0	0	0	0	0	0	0	0	0	0	0	0	0	0	0	0	0	0	0	0	0	0	0	0	0	0	0	0	0	0	0	0	0	0	0	0	0	0
denovo18156	0	0	0	0	0	0	0	0	0	0	0	0	0	0	0	0	0	0	0	0	0	0	0	0	0	0	0	0	0	0	0	0	0	0	0	0	0	0	0	0	0	0	0	0	0	0	0	0	0
denovo18159	0	0	0	0	0	0	0	0	0	0	0	0	0	0	0	0	0	0	0	0	0	0	0	0	0	0	0	0	0	0	0	0	0	0	0	0	0	0	0	0	0	0	0	0	0	0	0	0	0
denovo13429	0	0	0	0	0	0	0	0	0	0	0	0	0	0	0	0	0	0	0	0	0	0	0	0	0	0	0	0	0	0	0	0	0	0	0	0	0	0	0	0	0	0	0	0	0	0	0	0	0
denovo7357	0	0	0	0	0	0	0	0	0	0	0	2	0	0	0	0	0	0	0	0	0	0	0	0	0	0	0	0	0	0	0	0	0	0	0	0	0	0	0	0	0	0	0	0	0	0	0	0	0
denovo9278	0	0	0	0	0	0	0	0	0	0	0	0	7	0	0	0	0	0	0	0	0	0	0	0	0	0	0	0	0	0	0	0	0	0	0	0	0	0	0	0	0	0	0	0	0	0	0	0	0
denovo16910	0	0	0	0	0	0	0	0	0	0	0	1	0	0	0	0	0	0	0	0	0	0	0	0	0	0	0	0	0	0	0	0	0	0	0	0	0	0	0	0	0	0	0	0	0	0	0	0	0
denovo14552	0	0	0	0	0	0	0	0	1	0	0	0	0	0	0	0	0	0	0	0	0	0	0	0	0	0	0	0	0	0	0	0	0	0	0	0	0	0	0	0	0	0	0	0	0	0	0	0	0
denovo10548	0	0	0	0	0	0	0	1	0	0	0	0	0	0	0	0	0	0	0	0	0	0	0	0	0	0	0	0	0	0	0	0	0	0	0	0	0	0	0	0	0	0	0	0	0	0	0	0	0
denovo7697	1	17	0	59	24	0	33	0	61	7	0	29	145	0	163	173	5	0	0	0	0	9	4	1	0	0	4	17	28	9	0	62	59	0	12	1	0	2	0	119	87	0	30	0	4	185	0	133	2932
denovo9065	0	0	0	0	0	0	0	0	0	0	0	0	0	0	0	0	0	0	0	0	0	0	0	0	0	0	0	0	0	0	0	0	0	0	0	0	0	0	0	0	0	0	0	0	0	0	0	0	0
denovo14288	0	0	0	0	0	0	0	0	0	0	0	0	0	0	0	0	0	0	0	0	0	0	0	0	0	0	0	0	0	0	0	0	0	0	0	0	0	0	0	0	0	0	0	0	0	0	0	0	0
denovo3393	0	0	0	0	0	0	0	0	0	0	0	0	0	0	0	0	0	0	0	0	0	0	0	0	0	0	0	0	0	0	0	0	0	0	0	0	0	0	0	0	0	0	0	0	0	0	0	0	0
denovo16166	0	0	0	0	0	0	0	0	0	0	0	0	0	0	0	0	0	0	0	0	0	0	0	0	0	0	0	0	0	0	0	0	0	0	0	0	0	0	0	1	0	0	0	0	0	1	0	0	0
denovo1298	0	0	0	0	0	0	0	0	0	0	0	0	0	0	0	0	0	0	0	0	0	0	0	0	0	0	0	0	0	0	0	0	0	0	0	0	0	0	0	0	0	0	0	0	0	2	0	0	0
denovo20692	0	0	0	0	0	0	0	0	0	0	0	0	0	0	0	0	0	0	0	0	0	0	0	0	0	0	0	0	0	0	0	0	0	0	0	0	0	0	0	0	0	0	0	0	0	1	0	0	0
denovo3087	0	0	0	0	0	0	0	0	0	0	0	0	0	0	0	0	0	0	0	0	0	0	0	0	0	0	0	0	0	1	0	0	0	0	0	0	0	0	0	0	0	0	0	0	0	0	0	0	0
denovo15811	0	0	0	0	0	0	0	0	1	0	0	0	0	0	0	0	1	0	0	0	0	0	0	0	0	0	0	0	0	0	0	0	0	0	0	0	0	0	0	0	0	0	0	0	0	0	0	0	2
denovo10370	0	0	0	0	0	0	0	0	0	0	0	0	0	0	0	0	0	0	0	0	0	0	0	0	0	0	0	0	0	0	0	0	0	0	0	0	0	0	0	0	0	0	0	0	0	0	0	1	0
denovo17135	0	0	0	0	0	0	0	0	0	0	0	0	0	0	0	0	0	0	0	0	0	0	0	0	5	0	0	0	0	0	0	0	0	0	0	0	0	0	0	0	0	0	0	0	0	0	0	0	0
denovo2259	0	0	0	0	0	0	0	0	0	0	0	0	0	0	0	0	0	0	0	0	0	0	0	0	0	0	0	0	0	0	0	0	0	0	0	0	0	0	0	0	0	0	0	0	0	0	0	0	0
denovo411	0	0	0	0	0	0	0	0	0	0	0	0	0	0	0	0	0	0	0	0	0	0	0	0	1	0	0	0	0	0	0	0	0	0	0	0	0	0	0	0	0	0	0	0	0	0	0	0	0
denovo3707	0	0	0	0	1	0	0	0	0	0	0	0	0	0	0	0	0	0	0	0	0	0	0	0	0	0	0	0	0	0	0	0	0	0	0	0	0	0	0	0	0	0	0	0	0	0	0	0	0
denovo24502	0	0	0	0	0	0	0	0	0	0	0	0	0	0	0	0	0	0	0	0	0	0	0	0	0	0	0	0	0	0	0	0	0	0	0	0	0	0	0	0	0	0	0	0	0	0	0	0	0
denovo15996	0	0	0	0	0	0	0	0	0	0	0	0	0	0	0	0	0	0	0	0	0	0	0	0	0	0	0	0	0	0	0	0	0	0	0	0	0	1	0	0	0	0	0	0	0	0	0	0	0
denovo10693	0	0	0	0	0	0	0	0	0	0	0	0	0	0	0	0	0	0	0	0	0	0	0	0	0	0	0	0	0	0	0	0	0	0	0	0	0	0	0	0	0	0	0	0	0	0	0	0	0
denovo20807	0	0	0	0	0	0	0	0	0	0	0	0	0	0	0	0	0	0	0	0	0	0	0	0	0	0	0	0	0	0	0	0	0	0	0	0	0	0	0	0	0	0	0	0	0	0	0	0	0
denovo9089	0	0	0	0	0	0	0	0	0	0	0	0	0	0	0	0	0	0	0	0	0	0	0	0	0	0	0	0	0	0	0	0	0	0	0	0	0	0	0	0	0	0	0	0	0	0	0	0	0
denovo13078	0	0	0	0	0	0	0	0	0	0	0	0	0	0	0	0	0	0	0	0	0	0	0	0	0	0	0	0	0	0	0	0	0	0	0	0	0	0	0	0	0	0	0	0	0	0	0	0	0
denovo19102	0	0	0	0	0	0	0	0	0	0	0	0	0	0	0	0	0	0	0	0	0	0	0	0	0	0	0	0	0	0	0	0	0	0	0	0	0	0	0	0	0	0	0	0	0	0	0	0	0
denovo11269	0	0	0	0	0	0	0	0	0	0	0	0	0	0	0	0	0	0	0	0	0	0	0	0	0	0	0	0	0	0	0	0	0	0	0	0	0	0	0	0	0	0	0	0	0	1	0	0	0
denovo17123	0	0	0	0	0	0	0	0	0	0	0	0	0	0	0	0	0	0	0	0	0	0	0	0	0	0	0	0	0	0	0	0	0	0	0	0	0	0	0	0	0	0	0	0	0	0	0	0	0
denovo10538	0	0	0	0	0	0	0	0	0	0	0	0	0	0	0	0	0	0	0	0	0	0	0	0	0	0	0	0	0	0	0	0	0	0	0	0	0	0	0	0	0	0	0	0	0	0	0	0	0
denovo6529	0	0	0	0	0	0	0	0	0	0	0	0	0	0	0	0	0	0	0	0	0	0	0	0	0	0	0	0	0	0	0	0	0	0	0	0	0	0	0	0	0	0	0	0	0	0	0	0	0
denovo12902	0	0	0	0	0	0	0	0	0	0	0	0	0	0	0	0	0	0	0	0	0	0	0	0	0	0	0	0	0	0	0	0	0	0	0	0	0	0	0	0	0	0	0	0	0	0	0	0	0
denovo3937	0	0	0	0	0	0	0	0	0	0	0	0	0	0	0	0	0	0	0	0	0	0	0	0	0	0	0	0	0	0	0	0	0	0	0	0	0	0	0	0	0	0	0	0	0	0	0	0	0
denovo3885	0	0	0	0	0	0	0	0	0	0	0	0	0	0	0	0	0	0	0	0	0	0	0	0	0	0	0	0	0	0	0	0	0	0	0	0	0	0	0	0	0	0	0	0	0	0	0	0	0
denovo8036	0	0	0	0	0	0	0	0	0	0	0	0	0	0	0	0	0	0	0	0	0	0	0	0	0	0	0	0	0	0	0	0	0	0	0	0	0	0	0	0	0	0	0	0	0	0	0	0	0
denovo1519	0	0	0	0	0	0	0	0	0	0	0	0	0	0	0	0	0	0	0	0	0	0	0	0	0	0	0	0	0	0	0	0	0	0	0	0	0	0	0	0	0	0	0	0	0	0	0	0	0
denovo19936	0	0	0	0	0	0	0	0	0	0	0	0	0	0	0	0	0	0	0	0	0	0	0	0	0	0	0	0	0	0	0	0	1	0	0	0	0	0	0	0	0	0	0	0	0	0	0	0	0
denovo353	0	0	0	0	0	0	0	0	0	0	0	0	0	0	0	0	0	0	0	0	0	0	0	0	0	0	0	0	0	0	0	0	0	0	0	0	0	0	0	0	0	0	0	0	0	0	0	1	0
denovo12735	0	0	0	0	0	0	0	0	0	0	0	0	0	0	0	0	0	0	0	0	0	0	0	0	0	0	0	0	0	0	0	0	0	0	0	0	0	0	0	0	0	0	0	0	0	0	0	0	0
denovo361	0	0	0	0	0	0	0	0	0	0	0	0	0	0	0	0	0	0	0	0	0	0	0	0	0	0	0	0	0	0	0	0	0	0	0	0	0	0	0	0	0	0	0	0	0	0	0	0	0
denovo18369	0	0	0	0	0	0	0	0	0	0	0	0	0	0	0	0	0	0	0	0	0	0	0	0	0	0	0	0	0	0	0	0	0	0	0	0	0	0	0	0	0	0	0	0	0	0	0	0	0
denovo16777	0	0	0	0	0	0	0	0	0	0	0	0	0	0	0	0	0	0	0	0	0	0	0	0	0	0	0	0	0	0	0	0	0	0	0	0	0	0	0	0	0	0	0	0	0	0	0	0	1
denovo25225	0	0	0	0	0	0	0	0	0	0	0	0	0	0	0	0	0	0	0	0	0	0	0	0	0	0	0	0	0	0	0	0	0	0	0	0	0	0	0	0	0	0	0	0	0	0	0	0	0
denovo9622	0	0	0	0	0	0	0	0	0	0	0	0	0	0	0	0	0	0	0	0	0	0	0	0	0	0	0	0	0	0	0	0	0	0	0	0	0	0	0	0	0	0	0	0	0	0	0	0	0
denovo6876	0	0	0	0	0	0	0	0	0	0	0	0	0	0	0	0	0	0	0	0	1	1	0	0	0	0	0	0	0	0	0	1	0	0	0	0	0	0	0	0	0	0	0	0	0	0	0	0	0
denovo20786	0	0	0	0	0	0	0	0	0	0	0	0	0	0	0	0	0	0	0	0	0	0	0	0	0	0	0	0	0	0	0	0	0	0	0	0	0	0	0	0	0	0	0	0	0	0	0	0	0
denovo14061	0	0	0	0	0	0	0	0	0	0	0	0	0	0	0	0	0	0	0	0	0	0	0	0	0	0	0	0	0	0	0	0	0	0	0	0	0	0	0	0	0	0	0	0	0	0	0	0	0
denovo2054	0	0	0	0	0	0	0	0	0	0	0	0	0	0	0	0	0	0	0	0	0	0	0	0	0	0	0	0	0	0	0	0	0	0	0	0	0	0	0	0	0	0	0	0	0	0	0	0	0
denovo9671	0	0	0	0	0	0	0	0	0	0	0	0	0	0	0	0	0	0	0	0	0	0	0	0	0	0	0	0	0	0	0	0	0	0	0	0	0	0	0	0	0	0	0	0	0	0	0	0	0
denovo4160	0	0	0	0	0	0	0	0	0	0	0	0	0	0	0	0	0	0	0	0	0	0	0	0	0	0	0	0	0	0	0	0	0	0	0	0	0	0	0	0	0	0	0	0	0	1	0	0	0
denovo9243	0	0	0	0	0	0	0	0	0	0	0	0	0	0	0	0	0	0	0	0	0	0	0	0	0	0	0	0	0	0	0	0	0	0	0	0	0	0	0	0	0	0	0	0	0	0	0	0	0
denovo20706	0	0	0	0	0	0	0	0	0	0	0	0	0	0	0	0	0	0	0	0	0	0	0	0	0	0	0	0	0	0	0	0	0	0	0	0	0	0	0	0	0	0	0	0	0	0	0	0	0
denovo24073	0	0	0	0	0	0	0	0	0	0	0	0	0	0	0	0	0	0	0	0	0	0	0	0	0	0	0	0	0	0	0	0	0	0	0	0	0	0	0	0	0	0	0	0	0	0	0	0	0
denovo12537	0	0	0	0	0	0	0	0	0	0	0	0	0	0	0	0	0	0	0	0	0	0	0	0	0	0	0	0	0	0	0	0	0	0	0	0	0	0	0	0	0	0	0	0	0	1	0	0	0
denovo22883	0	0	0	0	0	0	0	0	0	0	0	0	0	0	0	0	0	0	0	0	0	0	0	0	0	0	0	0	0	0	0	0	0	0	0	0	0	0	0	0	0	0	0	0	0	0	0	0	0
denovo2445	0	0	0	0	0	0	0	0	0	0	0	0	0	0	0	0	0	0	0	0	0	0	0	0	0	0	0	0	0	0	0	0	0	0	0	0	0	0	0	0	0	0	0	0	0	0	0	0	0
denovo13194	0	0	0	0	0	0	0	0	0	0	0	0	0	0	0	0	0	0	0	0	0	0	0	0	0	0	0	0	0	0	0	0	0	0	0	0	0	0	0	0	0	0	0	0	0	0	0	0	0
denovo15857	0	0	0	0	0	0	0	0	0	0	0	0	0	0	0	0	0	0	0	0	0	0	0	0	0	0	0	0	0	0	0	0	0	0	0	0	0	0	0	0	0	0	0	0	0	0	0	0	0
denovo19123	0	0	0	0	0	0	0	0	0	0	0	0	0	0	0	0	0	0	0	0	0	0	0	0	0	0	0	0	0	0	0	0	0	0	0	0	0	0	0	0	0	0	0	0	0	0	0	0	0
denovo21167	0	0	0	0	0	0	0	0	0	0	0	0	0	0	0	0	0	0	0	0	0	0	0	0	0	0	0	0	0	0	0	0	0	0	0	0	0	0	0	0	0	0	0	0	0	0	0	0	0
denovo3122	0	0	0	0	0	0	0	0	0	0	0	0	0	0	0	0	0	0	0	0	0	0	0	0	0	0	0	0	0	0	0	0	0	0	0	0	0	0	0	0	0	0	0	0	0	0	0	0	0
denovo3798	0	0	0	0	0	0	0	0	0	0	0	0	0	0	0	0	0	0	0	0	0	0	0	0	0	0	0	0	0	0	0	0	0	0	0	0	0	0	0	0	0	0	0	0	0	0	0	0	0
denovo10070	0	0	0	0	0	0	0	0	0	0	0	0	0	0	0	0	0	0	0	0	0	0	0	0	0	0	0	0	0	0	0	0	0	0	0	0	0	0	0	0	0	0	0	0	0	0	0	0	0
denovo11144	0	0	0	0	0	0	0	0	0	0	0	0	0	0	0	0	0	0	0	0	0	0	0	0	0	0	0	0	0	0	0	0	0	0	0	0	0	0	0	0	0	0	0	0	0	0	0	0	0
denovo20772	0	0	0	0	0	0	0	0	0	0	0	0	0	0	0	0	0	0	0	0	0	0	0	0	0	0	0	0	0	0	0	0	0	0	0	0	0	0	0	0	0	0	0	0	0	0	0	0	0
denovo58	0	0	0	0	0	0	0	0	0	0	0	0	0	0	0	0	0	0	0	0	0	0	0	0	0	0	0	0	0	0	0	0	0	0	0	0	0	0	0	0	0	0	0	0	0	0	0	0	0
denovo6117	0	0	0	0	0	0	0	0	0	0	0	0	0	0	0	0	0	0	0	0	0	0	0	0	0	0	0	0	0	0	0	0	0	0	0	0	0	0	0	0	0	0	0	0	0	0	0	0	0
denovo6007	0	0	0	0	0	0	0	0	0	0	0	0	0	0	0	0	0	0	0	0	0	0	0	0	0	0	0	0	0	0	0	0	0	0	0	0	0	0	0	0	0	0	0	0	0	0	0	0	0
denovo9378	0	0	0	0	0	0	0	0	0	0	0	0	0	0	0	0	0	0	0	0	0	0	0	0	0	0	0	0	0	0	0	0	0	0	0	0	0	0	0	0	0	0	0	0	0	0	0	0	0
denovo16833	0	0	0	0	0	0	0	0	0	0	0	0	0	0	0	0	0	0	0	0	0	0	0	0	0	0	0	0	0	0	0	0	0	0	0	0	0	0	0	0	0	0	0	0	0	0	0	0	0
denovo16161	0	0	0	0	0	0	0	0	0	0	0	0	0	0	0	0	0	0	0	0	0	0	0	0	0	0	0	0	0	0	0	0	0	0	0	0	0	0	0	0	0	0	0	0	0	0	0	0	0
denovo5644	0	0	0	0	0	0	0	0	0	0	0	0	0	0	0	0	0	0	0	0	0	0	0	0	0	0	0	0	0	0	0	0	0	0	0	0	0	0	0	0	0	0	0	0	0	0	0	0	0
denovo2908	0	0	0	0	0	0	0	0	0	0	0	0	0	0	0	0	0	0	0	0	0	0	0	0	0	0	0	0	0	0	0	0	0	0	0	0	0	0	0	0	0	0	0	0	0	0	0	0	0
denovo8624	0	0	0	0	0	0	0	0	0	0	0	0	0	0	0	0	0	0	0	0	0	0	0	0	0	0	0	0	0	0	0	0	0	0	0	0	0	0	0	0	0	0	0	0	0	0	0	0	0
denovo21450	0	0	0	0	0	0	0	0	0	0	0	0	0	0	0	0	0	0	0	0	0	0	0	0	0	0	0	0	0	0	0	0	0	0	0	0	0	0	0	0	0	0	0	0	0	0	0	0	0
denovo21451	0	0	0	0	0	0	0	0	0	0	0	0	0	0	0	0	0	0	0	0	0	0	0	0	0	0	0	0	0	0	0	0	0	0	0	0	0	0	0	0	0	0	0	0	0	0	0	0	0
denovo20888	0	0	0	0	0	0	0	0	0	0	0	0	0	0	0	0	0	0	0	0	0	0	0	0	0	0	0	0	0	0	0	0	0	0	0	0	0	0	0	0	0	0	0	0	0	0	0	0	0
denovo9323	0	0	0	0	0	0	0	0	0	0	0	0	0	0	0	0	0	0	0	0	0	0	0	0	0	0	0	0	0	0	0	0	0	0	0	0	0	0	0	0	0	0	0	0	0	0	0	0	0
denovo7579	0	0	0	0	0	0	0	0	0	0	0	0	0	0	0	0	0	0	0	0	0	0	0	0	0	0	0	0	0	0	0	0	0	0	0	0	0	0	0	0	0	0	0	0	0	0	0	0	0
denovo11846	0	0	0	0	0	0	0	0	0	0	0	0	0	0	0	0	0	0	0	0	0	0	0	0	0	0	0	0	0	0	0	0	0	0	0	0	0	0	0	0	0	0	0	0	0	0	0	0	0
denovo22395	0	0	0	0	0	0	0	0	0	0	0	0	0	0	0	0	0	0	0	0	0	0	0	0	0	0	0	0	0	0	0	0	0	0	0	0	0	0	0	0	0	0	0	0	0	0	0	0	1
denovo2277	0	0	0	0	0	0	0	0	0	0	0	0	0	0	0	0	0	0	0	0	0	0	0	0	0	0	0	0	0	0	0	0	0	0	0	0	0	0	0	0	0	0	0	0	0	0	0	0	0
denovo3338	0	0	0	0	0	0	0	0	0	0	0	0	0	0	0	0	0	0	0	0	0	0	0	0	0	0	0	0	0	0	0	0	0	0	0	0	0	0	0	0	0	0	0	0	0	0	0	0	0
denovo20371	0	0	0	0	0	0	0	0	0	0	0	0	0	0	0	0	0	0	0	0	0	0	0	0	0	0	0	0	0	0	0	0	0	0	0	0	0	0	0	0	0	0	0	0	0	0	0	0	0
denovo833	0	0	0	0	0	0	1	0	0	0	0	0	0	0	0	0	0	0	0	0	0	0	0	0	0	0	0	0	0	0	0	0	0	0	0	0	0	0	0	1	0	0	0	0	0	0	0	0	0
denovo8523	0	0	0	0	0	0	0	0	0	0	0	0	0	0	0	0	0	0	0	0	0	0	0	0	0	0	0	0	0	0	0	0	0	0	0	0	0	0	0	0	0	0	0	0	0	0	0	0	0
denovo16112	0	0	0	0	0	0	0	0	0	0	0	0	0	0	0	0	0	0	0	0	0	0	0	0	0	0	0	0	0	0	0	0	0	0	0	0	0	0	0	0	0	0	0	0	0	0	0	0	0
denovo2163	0	0	0	0	0	0	0	0	0	0	0	0	0	0	0	0	0	0	0	0	0	0	0	0	0	0	0	0	0	0	0	0	0	0	0	0	0	0	0	0	0	0	0	0	0	0	0	0	0
denovo19740	0	0	0	0	0	0	0	0	0	0	0	0	0	0	0	0	0	0	0	0	0	0	0	0	0	0	0	0	0	0	0	0	0	0	0	0	0	0	0	0	0	0	0	0	0	0	0	0	0
denovo19742	0	0	0	0	0	0	0	0	0	0	0	0	0	0	0	0	0	0	0	0	0	0	0	0	0	0	0	0	0	0	0	0	0	0	0	0	0	0	0	0	0	0	0	0	0	0	0	0	0
denovo13546	0	0	0	0	0	0	0	0	0	0	0	0	0	0	0	0	0	0	0	0	0	0	0	0	0	0	0	0	0	0	0	0	0	0	0	0	0	0	0	0	0	0	0	0	0	0	0	0	0
denovo17475	0	0	0	0	0	0	0	0	0	0	0	0	0	0	0	0	0	0	0	0	0	0	0	0	0	0	0	0	0	0	0	0	0	0	0	0	0	0	0	0	0	0	0	0	0	0	0	0	0
denovo15932	0	0	0	0	0	0	0	0	0	0	0	0	0	0	0	0	0	0	0	0	0	1	0	0	0	0	0	0	0	0	0	0	0	0	0	0	0	0	0	0	0	0	0	0	0	0	0	0	0
denovo17111	0	0	0	0	0	0	0	0	0	0	0	0	0	0	0	0	0	0	0	0	0	0	0	0	0	0	0	0	0	0	0	0	0	0	0	0	0	0	0	0	0	0	0	0	0	0	0	0	0
denovo16113	0	0	0	0	0	0	0	0	0	0	0	0	0	0	0	0	0	0	0	0	0	0	0	0	0	0	0	0	0	0	0	0	0	0	0	0	0	0	0	0	0	0	0	0	0	0	0	0	0
denovo10198	0	0	0	0	0	0	0	0	0	0	0	0	0	0	0	0	0	0	0	0	0	0	0	0	0	0	0	0	0	0	0	0	1	0	0	0	0	0	0	0	0	0	0	0	0	0	0	0	0
denovo10562	0	0	0	0	0	0	0	0	0	0	0	0	0	0	0	0	0	0	0	0	0	0	0	0	0	0	0	0	0	0	0	0	0	0	0	0	0	0	0	0	0	0	0	0	0	0	0	0	0
denovo26178	0	0	0	0	0	0	0	0	0	0	0	0	0	0	0	0	0	0	0	0	0	0	0	0	0	0	0	0	0	0	0	0	0	0	0	0	0	0	0	0	0	0	0	0	0	0	0	0	0
denovo794	0	0	0	0	0	0	0	0	0	0	0	0	0	0	0	0	0	0	0	0	0	0	0	0	0	0	0	0	0	0	0	0	0	0	0	0	0	0	0	0	0	0	0	0	0	0	0	0	1
denovo21374	0	0	0	0	0	0	0	0	0	0	0	0	0	0	0	0	0	0	0	0	0	0	0	0	0	0	0	0	0	0	0	0	0	0	0	0	0	0	0	0	0	0	0	0	0	0	0	0	0
denovo708	0	0	0	0	0	0	0	0	0	0	0	0	0	0	0	0	0	0	0	0	0	0	0	0	0	0	0	0	0	0	0	0	0	0	0	0	0	0	0	0	0	0	0	0	0	0	0	0	0
denovo5127	0	0	0	0	0	0	0	0	0	0	0	0	0	0	0	0	0	0	0	0	0	0	0	0	0	0	0	0	0	0	0	0	0	0	0	0	0	0	0	0	0	0	0	0	0	0	0	0	1
denovo15753	0	0	0	0	0	0	0	0	0	0	0	0	0	0	0	0	0	0	0	0	0	0	0	0	0	0	0	0	0	0	0	0	0	0	0	0	0	0	0	0	0	0	0	0	0	0	0	0	0
denovo23799	0	0	0	0	0	0	0	0	0	0	0	0	0	0	0	0	0	0	0	0	0	0	0	0	0	0	0	0	0	0	0	0	0	0	0	0	0	0	0	0	0	0	0	0	0	0	0	0	0
denovo21284	0	0	0	0	1	0	0	0	0	0	0	0	0	0	0	0	0	0	0	0	0	0	0	0	0	0	0	0	0	0	0	0	0	0	0	0	0	0	0	0	0	0	0	0	0	0	0	0	0
denovo25612	0	0	0	0	0	0	0	0	0	0	0	0	0	0	0	0	0	0	0	0	0	0	0	0	0	0	0	0	0	0	0	0	0	0	0	0	0	0	0	0	0	0	0	0	0	0	0	0	0
denovo1632	0	0	0	0	0	0	0	0	0	0	0	0	0	0	0	0	0	0	0	0	0	0	0	0	0	0	0	0	0	0	0	0	0	0	0	0	0	0	0	0	0	0	0	0	0	0	0	0	0
denovo14349	0	0	0	0	0	0	0	0	0	0	0	0	0	0	0	0	0	0	0	0	0	0	0	0	0	0	0	0	0	0	0	0	0	0	0	0	0	0	0	0	0	0	0	0	0	0	0	0	0
denovo1960	0	0	0	0	0	0	0	0	0	0	0	0	0	0	0	0	0	0	0	0	0	0	0	0	0	0	0	0	0	0	0	0	0	0	0	0	0	0	0	0	0	0	0	0	0	0	0	0	0
denovo1524	0	0	0	0	0	0	0	0	0	0	0	0	0	0	0	0	0	0	0	0	0	0	0	0	0	0	0	0	0	0	0	0	0	0	0	0	0	0	0	0	0	0	0	0	0	0	0	0	0
denovo17532	0	0	0	0	0	0	0	0	0	0	0	0	0	0	0	0	0	0	0	0	0	0	0	0	0	0	0	0	0	0	0	0	0	0	0	0	0	0	0	0	0	0	0	0	0	0	0	0	0
denovo20324	0	0	0	0	0	0	0	0	0	0	0	0	0	0	0	0	0	0	0	0	0	0	0	0	0	0	0	0	0	0	0	0	0	0	0	0	0	0	0	0	0	0	0	0	0	0	0	0	0
denovo22482	0	0	0	0	0	0	0	0	0	0	0	0	0	0	0	0	0	0	0	0	0	0	0	0	0	0	0	0	0	0	0	0	0	0	0	0	0	0	0	0	0	0	0	0	0	0	0	0	0
denovo18659	0	0	0	0	0	0	0	0	0	0	0	0	0	0	0	0	0	0	0	0	0	0	0	0	0	0	0	0	0	0	0	0	0	0	0	0	0	0	0	0	0	0	0	0	0	0	0	0	0
denovo5426	0	0	0	0	0	0	0	0	0	0	0	0	0	0	0	0	0	0	0	0	0	0	0	0	0	0	0	0	0	0	0	0	0	0	0	0	0	0	0	0	0	0	0	0	0	0	0	0	0
denovo3994	0	0	0	0	0	0	0	0	0	0	0	0	0	0	0	0	0	0	0	0	0	0	0	0	0	0	0	0	0	0	0	0	0	0	0	0	0	0	0	0	0	0	0	0	0	0	0	0	0
denovo19947	0	0	0	0	0	0	0	0	0	0	0	0	0	0	0	0	0	0	0	0	0	0	0	0	0	0	0	0	0	0	0	0	0	0	0	0	0	0	0	0	0	0	0	0	0	0	0	0	0
denovo19605	0	0	0	0	0	0	0	0	0	0	0	0	0	0	0	0	0	0	0	0	0	1	0	0	0	0	0	0	0	0	0	0	0	0	0	0	0	0	0	0	0	0	0	0	0	1	0	0	0
denovo5023	0	0	0	0	0	0	0	0	0	0	0	0	0	0	0	0	0	0	0	0	0	0	0	0	0	0	0	0	0	0	0	0	0	0	0	0	0	0	0	0	0	0	0	0	0	0	0	0	0
denovo20739	0	0	0	0	1	0	0	0	0	0	0	0	0	0	0	0	0	0	0	0	0	0	0	0	0	0	0	0	0	1	0	0	0	0	0	0	0	0	0	0	0	0	0	0	0	1	0	0	0
denovo18910	0	0	0	0	0	0	0	0	0	0	0	0	0	0	0	0	0	0	0	0	0	0	0	0	0	0	0	0	0	0	0	0	0	0	0	0	0	0	0	0	0	0	0	0	0	0	0	0	0
denovo19265	0	0	0	0	0	0	0	0	1	0	0	0	0	0	0	0	0	0	0	0	0	0	0	0	0	0	0	0	0	0	0	0	0	0	0	0	0	0	0	0	0	0	0	0	0	0	0	0	0
denovo22823	0	0	0	0	0	0	0	0	0	0	0	0	0	0	0	0	0	0	0	0	0	0	0	0	0	0	0	0	0	0	0	0	0	0	0	0	0	0	0	0	0	0	0	0	0	0	0	0	0
denovo2939	0	0	0	0	1	0	0	0	0	0	0	0	0	0	0	0	0	0	0	0	0	0	0	0	0	0	0	0	0	0	0	0	0	0	0	0	0	0	0	0	0	0	0	0	0	0	0	1	0
denovo483	0	0	0	0	0	0	0	0	0	0	0	0	0	0	0	0	0	0	0	0	0	0	0	0	0	0	0	0	0	0	0	0	0	0	0	0	0	0	0	0	0	0	0	0	0	0	0	0	1
denovo14358	0	0	0	0	0	0	0	0	0	0	0	0	0	0	0	0	0	0	0	0	0	0	0	0	0	0	0	0	0	0	0	0	0	0	0	0	0	0	0	0	0	0	0	0	0	0	0	0	0
denovo25208	0	0	0	0	0	0	0	0	0	0	0	0	0	0	0	0	0	0	0	0	0	0	0	0	0	0	0	0	0	0	0	0	0	0	0	0	0	0	0	0	0	0	0	0	0	0	0	0	0
denovo24849	0	0	0	0	0	0	0	0	0	0	0	0	0	0	0	0	0	0	0	0	0	0	0	0	0	0	0	0	0	0	0	0	0	0	0	0	0	0	0	0	0	0	0	0	0	0	0	0	0
denovo4733	0	0	0	0	0	0	0	0	0	0	0	0	0	0	0	0	0	0	0	0	0	0	0	0	0	0	0	0	0	0	0	0	0	0	0	0	0	0	0	0	0	0	0	0	0	1	0	0	0
denovo4739	0	0	0	0	0	0	0	0	0	0	0	0	0	0	0	0	0	0	0	0	0	0	0	0	0	0	0	0	0	0	0	0	0	0	0	0	0	0	0	0	0	0	0	0	0	0	0	0	0
denovo4652	0	0	0	0	0	0	0	0	0	0	0	0	0	0	0	0	0	0	0	0	0	0	0	0	0	0	0	0	0	0	0	0	0	0	0	0	0	0	0	0	0	0	0	0	0	0	0	0	0
denovo18338	0	0	0	0	0	0	0	0	0	0	0	0	0	0	0	0	0	0	0	0	0	0	0	0	0	0	0	0	0	0	0	0	0	0	0	0	0	0	0	0	0	0	0	0	0	0	0	0	1
denovo21643	0	0	0	0	0	0	0	0	0	0	0	0	0	0	0	0	0	0	0	0	0	0	0	0	0	0	0	0	0	0	0	0	0	0	0	0	0	0	0	0	0	0	0	0	0	0	0	0	0
denovo11113	0	0	0	0	0	0	0	0	0	0	0	0	0	0	0	0	0	0	0	0	0	0	0	0	0	0	1	0	0	0	0	0	0	0	0	0	0	0	0	0	0	0	0	0	0	0	0	0	0
denovo5128	0	0	0	0	0	0	0	0	0	0	0	0	0	0	0	0	0	0	0	0	0	0	0	0	0	0	0	0	0	0	0	0	0	0	0	0	0	0	0	0	0	0	0	0	0	0	0	0	1
denovo6528	0	0	0	0	0	0	0	0	0	0	0	0	0	0	0	0	0	0	0	0	0	0	0	0	0	0	0	0	0	0	0	0	0	0	0	0	0	0	0	0	0	0	0	0	0	0	0	0	0
denovo23072	0	0	0	0	1	0	0	0	0	0	0	0	0	0	0	0	0	0	0	0	0	0	0	0	0	0	0	0	0	0	0	0	0	0	0	0	0	0	0	0	0	0	0	0	0	0	0	0	0
denovo11064	0	0	0	0	0	0	0	0	0	0	0	0	0	0	0	0	0	0	0	0	0	0	0	0	0	0	1	0	0	0	0	0	0	0	0	0	0	0	0	0	0	0	0	0	0	0	0	0	0
denovo21355	0	0	0	0	0	0	0	0	0	0	0	0	0	0	0	0	0	0	0	0	0	0	0	0	1	0	0	0	0	0	0	0	0	0	0	0	0	0	0	0	0	0	0	0	0	0	0	0	0
denovo21856	0	0	0	0	0	0	0	0	0	0	0	0	0	0	0	0	0	0	0	0	0	0	0	0	0	0	0	0	0	0	0	0	0	0	0	0	0	0	0	0	0	0	0	0	0	0	0	0	0
denovo7401	0	0	0	0	0	0	0	0	0	0	0	0	0	0	0	0	0	0	0	0	0	0	0	0	0	0	0	0	0	0	0	0	0	0	0	0	0	0	0	0	0	0	0	0	0	0	0	0	1
denovo23038	0	0	0	0	0	0	0	0	0	0	0	0	0	0	0	0	0	0	0	0	0	0	0	0	0	0	0	0	0	0	1	0	0	0	0	0	0	0	0	0	0	0	0	0	0	0	0	0	0
denovo18548	0	0	0	0	0	0	0	0	0	0	0	0	0	0	0	0	0	0	0	0	0	0	0	0	0	0	0	0	0	0	0	0	0	0	0	0	0	0	0	0	0	0	0	1	0	0	0	0	0
denovo26065	0	0	0	0	0	0	0	0	0	0	0	0	0	0	0	1	0	0	0	0	0	0	0	0	0	0	0	0	0	0	0	0	0	0	0	0	0	0	0	0	0	0	0	0	0	0	0	0	0
denovo26225	0	0	0	0	0	0	0	0	0	0	0	0	0	0	0	0	0	0	0	0	0	0	0	0	0	0	0	0	0	0	0	0	0	0	0	0	0	0	0	0	0	0	0	0	0	0	0	0	0
denovo8226	0	0	0	0	0	0	0	0	0	0	0	0	0	0	0	0	0	0	0	0	1	0	0	0	0	0	0	0	0	0	0	0	0	0	0	0	0	0	0	0	0	0	0	0	0	0	0	0	0
denovo11437	0	0	0	0	0	0	0	0	0	0	0	0	0	0	0	0	0	0	0	0	0	0	0	0	0	0	0	0	0	0	0	0	0	0	0	0	0	0	0	0	0	0	0	0	0	0	0	0	0
denovo20767	0	0	0	0	0	0	0	0	0	0	0	0	0	0	0	0	0	0	0	0	0	0	0	0	1	0	0	0	0	0	0	0	0	0	0	0	0	0	0	0	0	0	0	0	0	0	0	0	0
denovo3898	0	0	0	0	0	0	0	0	0	0	0	0	0	0	0	0	0	0	0	0	0	0	0	0	0	0	0	0	0	0	0	0	0	0	0	0	0	0	0	0	0	0	0	0	0	0	0	0	0
denovo12846	0	0	0	0	0	0	0	0	0	0	0	0	0	0	0	0	0	0	0	0	0	0	0	0	0	0	0	0	0	0	0	0	0	0	0	0	0	0	0	0	0	0	0	1	0	0	0	0	0
denovo4707	0	0	0	0	0	0	0	0	0	0	0	0	0	0	0	0	0	0	0	0	0	0	0	0	0	0	0	0	0	0	0	0	1	0	0	0	0	0	0	0	0	0	0	0	0	0	0	0	0
denovo10062	0	0	0	0	0	0	0	0	0	0	0	0	0	0	0	0	0	0	0	0	1	0	0	0	0	0	0	0	0	0	0	0	0	0	0	0	0	0	0	0	0	0	0	0	0	0	0	0	0
denovo20662	0	0	0	0	0	0	0	0	0	0	0	0	0	0	0	0	0	0	0	0	0	0	0	0	0	0	0	0	0	0	0	0	0	0	0	0	0	0	0	0	0	0	0	0	1	0	0	0	0
denovo14997	0	0	0	0	0	0	0	0	0	0	0	0	0	0	0	0	0	0	0	0	0	0	0	0	0	0	0	0	0	0	0	0	0	0	0	1	0	0	0	0	0	0	0	0	0	0	0	0	0
denovo5270	0	0	0	0	0	0	0	0	0	0	0	0	0	0	0	0	0	0	1	0	1	0	0	0	0	0	0	0	0	0	0	0	0	0	0	1	0	0	0	0	0	0	0	0	0	0	0	0	0
denovo8244	0	0	0	0	0	0	0	0	0	0	0	0	0	0	0	0	0	0	0	0	0	0	0	0	0	0	0	0	0	0	0	0	0	0	0	1	0	0	0	0	0	0	0	0	0	0	0	0	0
denovo2279	0	0	0	0	0	0	0	0	0	0	0	0	0	0	0	0	0	0	1	0	0	0	0	0	0	0	0	0	0	0	0	0	0	0	0	0	0	0	0	0	0	0	0	0	0	0	0	0	0
denovo15335	0	0	0	0	0	0	0	0	0	0	0	0	0	0	0	0	0	0	0	0	0	0	1	0	0	0	0	0	0	0	0	0	0	0	0	0	0	0	0	0	0	0	0	0	0	0	0	0	0
denovo12338	0	0	0	0	0	0	0	0	0	0	0	0	0	0	0	0	0	0	0	0	0	0	0	1	0	0	0	0	0	0	0	0	0	0	0	0	0	0	0	0	0	0	0	0	0	0	0	0	0
denovo9938	0	0	0	0	0	0	0	0	0	0	0	0	0	0	0	0	0	0	0	0	1	0	0	0	0	0	0	0	0	0	0	0	0	0	0	0	0	0	0	0	0	0	0	0	0	0	0	0	0
denovo19563	0	0	0	0	0	0	0	0	0	0	0	0	0	0	0	0	0	0	0	0	0	0	0	0	0	0	0	1	0	0	0	0	0	0	0	0	0	0	0	0	0	0	0	0	0	0	0	0	0
denovo21847	0	0	0	0	0	0	0	0	0	0	0	0	0	0	0	0	0	0	0	0	0	0	0	0	0	0	0	0	0	0	1	0	0	0	0	0	0	0	0	0	0	0	0	0	0	0	0	0	0
denovo20623	0	0	0	0	0	0	0	0	0	0	0	0	0	0	0	0	0	0	0	0	0	0	0	0	0	0	0	0	0	0	0	0	0	0	0	0	0	0	0	0	0	0	0	0	0	0	0	0	0
denovo6219	0	0	0	0	0	0	0	0	0	0	0	0	0	0	0	0	0	0	0	0	0	0	0	0	0	0	0	0	0	0	0	0	0	0	0	0	0	0	0	0	0	0	0	0	0	0	0	0	0
denovo22315	0	0	0	0	0	0	0	0	0	0	0	0	0	0	0	0	0	2	0	1	4	0	2	0	0	0	0	0	0	0	1	0	0	0	0	3	0	0	0	0	0	0	0	3	0	0	0	0	0
denovo15888	0	0	0	0	22	0	0	0	3	5	0	0	1	0	0	0	0	703	912	1307	3342	1385	1023	523	1004	870	161	682	1082	617	1458	147	2077	380	600	1816	198	338	448	291	1002	147	152	1370	53	53	48	271	350
denovo20482	0	0	0	0	0	0	0	0	0	0	0	0	0	0	0	0	0	0	0	0	0	0	0	0	0	0	0	0	0	0	0	0	0	0	0	0	0	0	0	0	0	0	0	0	0	0	0	0	0
denovo8583	0	0	0	0	0	0	0	0	0	0	0	0	0	0	0	0	0	0	0	1	2	0	0	0	0	0	0	0	0	0	0	0	0	0	0	0	0	0	0	0	0	0	0	0	0	0	0	0	0
denovo13745	0	0	0	0	0	0	0	0	0	0	0	0	0	0	0	0	0	0	0	0	0	1	0	0	0	0	0	0	0	0	0	0	0	0	0	0	0	0	0	0	0	0	0	0	0	0	0	0	0
denovo16610	0	0	0	0	0	0	0	0	0	0	0	0	0	0	0	0	0	0	0	0	0	0	0	0	0	0	0	0	0	0	0	0	0	0	0	1	0	0	0	0	0	0	0	0	0	0	0	0	0
denovo18087	0	0	0	0	0	0	0	0	0	0	0	0	0	0	0	0	0	1	0	0	0	0	0	0	0	0	0	0	0	0	0	0	0	0	0	0	0	0	0	0	0	0	0	0	0	0	0	0	0
denovo8402	0	0	0	0	0	0	0	0	0	0	0	0	0	0	0	0	0	0	0	0	0	0	0	0	0	0	0	0	0	0	0	0	0	0	0	0	0	0	0	0	0	0	1	0	0	0	0	0	0
denovo15135	0	0	0	0	0	0	0	0	0	0	0	0	0	0	0	0	0	0	0	0	0	0	0	0	0	0	0	0	0	0	0	0	0	0	0	1	0	0	0	0	0	0	0	0	0	0	0	0	0
denovo7738	0	0	0	0	0	0	0	0	0	0	0	0	0	0	0	0	0	0	0	0	0	0	0	1	0	0	0	0	0	0	0	0	0	0	0	0	0	0	0	0	0	0	0	0	0	0	0	0	0
denovo12819	0	0	0	0	0	0	0	0	0	0	0	0	0	0	0	0	0	0	0	0	0	0	0	0	0	0	0	0	0	0	0	0	0	0	0	0	0	1	0	0	0	0	0	0	0	0	0	0	0
denovo4815	0	0	0	0	0	0	0	0	0	0	0	0	0	0	0	0	0	0	0	0	0	0	0	1	0	0	0	0	0	0	0	0	0	0	0	0	0	0	0	0	0	0	0	0	0	0	0	0	0
denovo2123	0	0	0	0	0	0	0	0	0	0	0	0	0	0	0	0	0	0	0	0	0	1	0	0	0	0	0	0	0	0	0	0	0	0	0	0	0	0	0	0	0	0	0	0	0	0	0	0	0
denovo1683	0	0	0	0	0	0	0	0	0	0	0	0	0	0	0	0	0	0	0	0	0	0	0	0	0	0	0	0	0	0	0	0	0	0	0	1	0	0	0	0	0	0	0	0	0	0	0	0	0
denovo9390	0	0	0	0	0	0	0	0	0	0	0	0	0	0	0	0	0	0	0	0	0	0	0	0	0	0	0	0	0	0	1	0	0	0	0	0	0	0	0	0	0	0	0	0	0	0	0	0	0
denovo18940	0	0	0	0	0	0	0	0	0	0	0	0	0	0	0	0	0	0	0	0	0	0	0	1	0	0	0	0	0	0	0	0	0	0	0	0	0	0	0	0	0	0	0	0	0	0	0	0	0
denovo17937	0	0	0	0	0	0	0	0	0	0	0	0	0	0	0	0	0	0	0	0	0	0	0	0	0	0	0	0	0	0	0	0	0	0	0	1	0	0	0	0	0	0	0	0	0	0	0	0	0
denovo12944	0	0	0	0	0	0	0	0	0	0	0	0	0	0	0	0	0	1	0	0	0	0	0	0	0	0	0	0	0	0	0	0	0	0	0	0	0	0	0	0	0	0	0	0	0	0	0	0	0
denovo11546	0	0	0	0	1	0	0	0	0	0	0	0	0	0	0	0	0	0	0	0	0	0	0	0	0	0	0	0	0	0	0	0	0	0	0	0	0	0	0	0	0	0	0	0	0	0	0	0	0
denovo2258	0	0	0	0	0	0	0	0	0	0	0	0	0	1	0	0	0	0	0	0	0	0	0	0	0	0	0	0	0	0	0	0	0	0	0	0	0	0	0	0	0	0	0	0	0	0	0	0	0
denovo12882	0	0	0	0	0	0	0	0	0	0	0	0	0	0	0	0	0	0	0	0	0	0	0	0	0	0	0	0	0	0	0	0	0	0	0	0	0	0	0	0	0	0	0	0	0	0	0	0	0
denovo24022	0	0	0	0	0	0	0	0	0	0	0	0	0	0	0	0	0	0	0	0	0	0	0	0	0	0	0	0	1	0	0	0	0	0	0	0	0	0	0	0	0	0	0	0	0	0	0	0	0
denovo13265	0	0	0	0	0	0	0	0	0	0	0	0	0	0	0	0	0	0	0	0	0	0	0	1	0	0	0	0	0	0	0	0	0	0	0	0	0	0	0	0	0	0	0	0	0	0	0	0	0
denovo22147	0	0	0	0	0	0	0	0	0	0	0	0	0	0	0	0	0	0	0	0	0	0	0	0	0	0	0	0	0	0	0	0	0	0	0	0	0	0	0	0	0	0	0	0	0	0	0	0	1
denovo15087	0	37	0	0	39	0	0	0	1	11	16	0	23	0	0	47	0	0	0	0	144	0	19	27	62	0	0	62	0	20	0	6	14	0	7	0	4	2	0	5	0	0	18	0	0	4	0	2	80
denovo4379	0	0	0	0	0	0	0	0	0	0	0	0	0	0	0	0	0	0	0	0	0	0	0	0	0	0	0	0	0	0	0	0	0	0	0	0	0	1	0	0	0	0	0	0	0	0	0	0	0
denovo23117	0	0	0	0	0	0	0	0	0	0	0	0	0	0	0	0	0	0	0	0	0	0	0	0	0	0	0	0	0	1	0	0	0	0	0	0	0	0	0	0	0	0	0	0	0	0	0	0	0
denovo17283	0	0	0	0	0	0	0	0	0	0	0	0	0	0	0	0	0	0	0	0	0	0	0	0	0	0	0	0	0	0	0	0	0	0	0	0	0	0	0	0	0	0	0	0	0	0	0	0	0
denovo15605	0	0	0	0	0	0	0	0	0	0	0	0	0	0	0	0	0	0	0	0	0	0	0	0	0	0	0	0	0	0	0	0	0	0	0	0	0	1	0	0	0	0	0	0	0	0	0	0	0
denovo2816	0	0	0	0	0	0	0	0	0	0	0	0	0	0	0	0	0	0	0	0	0	1	0	0	0	0	0	0	0	0	0	0	0	0	0	0	0	0	0	0	0	0	0	0	0	0	0	0	0
denovo16850	0	0	0	0	0	0	0	0	0	0	0	0	0	0	0	0	0	0	0	0	0	0	0	0	0	0	0	0	0	0	0	0	0	0	0	0	0	0	0	0	0	0	0	0	0	0	0	0	0
denovo17091	0	0	0	0	0	0	0	0	0	0	0	0	0	0	0	0	0	0	0	0	0	0	0	0	0	0	0	0	0	0	0	0	0	0	0	0	0	0	0	0	0	0	0	0	0	0	0	0	0
denovo10546	0	0	0	0	0	0	0	0	0	0	0	0	0	0	0	0	0	0	0	0	0	0	0	0	0	0	0	0	0	0	0	0	0	0	1	0	0	0	0	0	0	0	0	0	0	0	0	0	0
denovo15911	0	0	0	0	0	0	0	0	0	0	0	0	0	0	0	0	0	0	0	0	0	0	0	0	0	0	0	0	0	0	0	0	0	0	0	0	0	1	0	0	0	0	0	0	0	0	0	0	0
denovo4329	0	1	0	0	0	0	0	0	0	0	0	0	0	0	0	0	0	0	0	0	0	0	0	0	0	0	0	0	0	0	0	0	0	0	0	0	0	0	0	0	0	0	0	0	0	0	0	0	0
denovo7716	0	2	0	0	0	0	0	0	0	0	0	0	0	0	0	0	0	0	0	0	0	0	0	0	0	0	0	0	0	0	0	0	0	0	0	0	0	0	0	0	0	0	0	0	0	0	0	0	0
denovo16047	0	0	0	0	0	0	0	0	0	0	0	0	1	0	0	0	0	0	0	0	0	0	0	0	16	0	0	1	0	0	0	0	0	0	0	0	0	0	0	0	0	0	0	0	0	0	0	0	7
denovo19558	0	0	0	0	0	0	0	0	0	0	0	0	0	0	0	0	0	0	0	0	0	0	0	0	3	0	0	6	0	0	0	0	0	0	3	0	0	0	0	0	0	0	0	0	0	0	0	0	0
denovo17120	0	0	0	0	0	0	0	0	0	0	0	0	2	0	0	0	0	0	0	0	0	0	1	0	0	0	0	0	0	0	0	0	0	0	28	0	0	22	0	0	0	0	0	0	0	0	0	0	8
denovo21190	0	0	0	0	0	0	0	0	0	0	0	0	0	0	0	0	0	0	0	0	0	0	0	0	0	0	0	0	0	0	0	0	0	0	0	0	0	0	0	0	0	0	0	0	0	0	0	0	0
denovo4095	0	0	0	0	0	0	0	0	0	0	0	0	0	0	0	0	0	0	0	0	0	0	1	0	0	0	0	0	0	0	0	0	0	0	0	0	0	0	0	0	0	0	0	0	0	0	0	0	0
denovo5549	0	0	0	0	0	0	0	0	0	0	0	0	0	0	0	0	0	0	0	0	0	0	1	0	0	0	0	0	0	0	0	0	0	0	0	0	0	0	0	0	0	0	0	0	0	0	0	0	0
denovo4030	0	0	0	0	0	0	0	0	0	0	0	0	4	0	0	0	0	0	0	0	0	0	0	0	0	0	0	0	0	0	0	0	0	0	17	0	0	0	0	0	0	0	0	0	0	0	0	0	0
denovo8272	0	0	0	0	16	0	0	0	0	0	0	0	9	0	0	0	0	0	0	0	0	0	0	0	0	0	0	0	0	13	0	0	0	0	0	0	0	0	0	4	0	0	0	0	0	0	0	0	9
denovo14055	0	0	0	0	0	0	0	0	0	0	0	0	0	0	0	0	0	0	0	0	0	0	0	0	0	0	0	0	0	6	0	0	0	0	0	0	0	0	0	0	0	0	0	0	0	0	0	0	0
denovo23489	0	0	0	0	0	0	0	0	0	0	0	0	0	0	0	0	0	0	0	0	0	0	0	0	6	0	0	0	0	18	0	0	49	0	0	0	0	0	0	0	0	0	0	0	0	0	0	0	0
denovo2211	0	0	0	0	0	0	0	0	3	0	0	0	5	0	0	0	0	0	0	0	0	0	0	0	0	0	0	0	0	0	0	0	0	0	1	0	0	0	0	0	0	0	0	0	0	0	0	0	18
denovo19718	0	0	0	0	0	0	0	0	0	0	0	0	14	0	0	0	0	0	0	0	0	0	0	0	0	0	0	0	0	0	0	0	0	0	0	0	0	0	0	0	0	0	0	0	0	0	0	0	0
denovo20284	0	0	0	0	0	0	0	0	0	0	0	0	0	0	0	0	0	0	0	0	0	0	0	0	0	0	0	0	0	0	0	0	0	0	1	0	0	0	0	0	0	0	0	0	0	0	0	0	0
denovo4893	0	0	0	0	0	0	0	0	0	0	0	0	12	0	0	0	0	0	0	0	0	0	0	0	0	0	0	0	0	0	0	0	0	0	15	0	0	0	0	0	0	0	0	0	0	0	0	0	0
denovo14269	0	0	0	0	0	0	0	0	0	0	0	0	0	0	0	0	0	0	0	0	0	0	0	0	0	0	0	0	0	0	0	0	0	0	16	0	0	0	0	0	0	0	0	0	0	0	0	0	0
denovo1341	0	14	0	0	0	0	0	0	0	0	0	0	0	0	0	0	0	0	0	0	0	0	0	0	14	0	0	0	0	0	0	0	0	0	0	0	0	0	0	0	0	0	0	0	1	4	0	17	39
denovo9122	0	0	0	0	0	0	0	0	0	0	0	0	0	0	0	0	0	0	0	0	0	0	0	0	0	0	0	0	0	0	0	0	0	0	0	0	0	0	0	0	0	0	0	0	0	0	0	0	0
denovo7354	0	0	0	0	0	0	0	0	0	0	0	0	0	0	0	0	0	0	0	0	0	0	0	0	0	0	0	0	0	0	0	0	0	0	0	0	0	0	0	0	0	0	0	0	0	0	0	0	1
denovo14574	0	0	0	0	0	0	0	0	0	0	0	0	0	0	0	0	0	0	0	0	0	0	0	0	0	0	0	0	0	0	0	0	0	0	0	0	0	0	0	0	0	0	0	0	0	0	0	0	1
denovo16732	0	0	0	0	0	0	0	0	0	0	0	0	0	0	0	0	0	0	0	0	0	0	0	0	3	0	0	0	0	0	0	0	0	0	0	0	0	0	0	0	0	0	0	0	0	0	0	0	0
denovo22186	0	0	0	0	0	0	0	0	0	0	0	0	0	0	0	0	0	0	0	0	0	0	0	0	0	0	0	0	0	0	0	0	0	0	0	0	0	0	0	0	0	0	0	0	0	0	0	0	0
denovo7018	0	0	0	0	0	0	0	0	0	0	0	0	0	0	0	0	0	0	0	0	0	0	0	0	0	0	0	0	0	0	0	0	0	0	0	0	0	0	0	0	0	0	0	0	0	0	0	0	0
denovo25801	0	0	0	0	0	0	0	0	0	0	0	0	0	0	0	0	0	0	0	0	0	0	0	0	0	0	0	0	0	0	0	0	0	0	0	0	0	0	0	0	0	0	0	0	0	0	0	0	0
denovo6717	0	0	0	0	0	0	0	0	0	0	0	0	0	0	0	0	0	0	0	0	0	0	0	0	0	0	0	0	0	0	0	0	0	0	0	0	0	0	0	0	0	0	0	0	0	0	0	0	0
denovo20642	0	0	0	0	0	1	0	0	0	1	0	0	0	0	0	0	0	0	0	0	0	0	0	0	11	0	0	0	0	0	0	0	0	0	4	0	0	1	0	1	0	0	5	0	0	0	0	0	0
denovo23938	0	0	0	0	0	0	0	0	0	0	0	0	0	0	0	0	0	0	0	0	0	0	0	0	0	0	0	0	0	0	0	0	0	0	0	0	0	0	0	0	0	0	0	0	0	0	0	0	0
denovo1673	0	0	0	0	0	0	0	0	0	0	0	0	0	0	0	0	0	0	0	0	0	0	0	0	0	0	0	0	0	0	0	0	0	0	0	0	0	0	0	0	0	0	0	0	0	0	0	0	0
denovo25313	0	0	0	0	1	0	0	0	0	0	0	0	0	0	0	0	0	0	0	0	0	0	0	0	0	0	0	0	0	0	0	0	0	0	0	0	0	0	0	0	0	0	0	0	0	0	0	0	0
denovo8735	0	0	0	0	0	0	0	0	0	0	0	0	0	0	0	0	0	0	0	0	0	0	0	0	0	0	0	0	0	0	0	0	0	0	0	0	0	0	0	0	0	0	0	0	0	0	0	0	0
denovo9891	0	0	0	0	0	0	0	0	0	0	0	0	0	0	0	0	0	0	0	0	0	1	0	0	0	0	0	0	0	0	0	0	0	0	0	0	0	0	0	0	0	0	0	0	0	0	0	0	0
denovo6049	0	0	0	0	0	0	0	0	0	0	0	0	0	0	0	0	0	0	0	0	0	0	0	0	0	0	0	0	0	0	0	0	0	0	0	0	0	0	0	0	0	0	0	0	0	0	0	0	0
denovo20444	0	0	0	0	0	0	0	0	0	0	0	0	0	0	0	0	0	0	0	0	0	2	0	0	0	0	0	0	0	0	0	0	0	0	0	0	0	0	0	0	0	0	0	0	0	0	0	0	0
denovo16664	0	0	0	0	0	0	0	0	0	0	0	0	0	0	0	0	0	0	0	0	0	1	0	0	0	0	0	0	0	0	0	0	0	0	0	0	0	0	0	0	0	0	0	0	0	0	0	0	0
denovo10174	0	0	0	0	0	0	0	0	0	0	0	0	0	0	0	0	0	0	0	0	0	1	0	0	0	0	0	0	0	0	0	0	0	0	0	0	0	0	0	0	0	0	0	0	0	0	0	0	0
denovo1603	0	0	0	0	0	0	0	0	0	0	0	0	0	0	0	0	0	0	0	0	0	1	0	0	0	0	0	0	0	0	0	0	0	0	0	0	0	0	0	0	0	0	0	0	0	0	0	0	0
denovo7477	0	0	0	0	0	0	0	0	0	0	0	0	0	0	0	0	0	0	0	0	0	3	0	0	0	0	0	0	0	0	0	0	0	0	0	0	0	0	0	0	0	0	0	0	0	0	0	0	0
denovo16378	0	0	0	0	1	0	0	0	0	0	0	0	0	0	0	0	0	0	0	0	0	0	0	0	0	0	0	0	0	0	0	0	0	0	0	0	0	0	0	0	0	0	0	0	0	0	0	0	0
denovo16079	0	0	0	0	1	0	0	0	0	0	0	0	0	0	0	0	0	0	0	0	0	0	0	0	0	0	0	0	0	0	0	0	0	0	0	0	0	0	0	0	0	0	0	0	0	0	0	0	0
denovo14908	0	0	0	0	1	0	0	0	0	0	0	0	0	0	0	0	0	0	0	0	0	0	0	0	0	0	0	0	0	0	0	0	0	0	0	0	0	0	0	0	0	0	0	0	0	0	0	0	0
denovo9355	0	0	0	0	0	0	0	0	0	0	0	0	0	0	0	0	0	0	0	0	0	1	0	0	0	0	0	0	0	0	0	0	0	0	0	0	0	0	0	0	0	0	0	0	0	0	0	0	0
denovo25516	0	0	0	0	0	0	0	0	0	0	0	0	0	0	0	0	0	0	0	0	0	1	0	0	0	0	0	0	0	0	0	0	0	0	0	0	0	0	0	0	0	0	0	0	0	0	0	0	0
denovo10440	0	0	0	0	0	0	0	0	0	0	0	0	0	0	0	0	0	0	0	0	0	1	0	0	0	0	0	0	0	0	0	0	0	0	0	0	0	0	0	0	0	0	0	0	0	0	0	0	0
denovo9970	0	0	0	0	0	0	0	0	0	0	0	0	0	0	0	0	0	0	0	0	0	1	0	0	0	0	0	0	0	0	0	0	0	0	0	0	0	0	0	0	0	0	0	0	0	0	0	0	0
denovo7988	0	0	0	0	0	0	0	0	0	0	0	0	0	0	0	0	0	0	0	0	0	1	0	0	0	0	0	0	0	0	0	0	0	0	0	0	0	0	0	0	0	0	0	0	0	0	0	0	0
denovo582	0	0	0	29	104	0	0	0	0	0	0	0	0	0	0	0	0	0	0	0	0	0	0	0	0	0	0	0	0	0	0	0	0	0	0	0	0	0	0	0	0	0	0	0	0	0	0	0	0
denovo24655	0	0	0	0	0	0	0	0	0	0	0	0	0	0	0	0	0	0	0	0	0	0	0	0	0	0	0	0	0	0	0	0	0	0	0	0	0	0	0	0	0	0	0	0	0	0	0	0	0
denovo658	0	0	0	0	0	0	0	0	0	0	0	0	0	0	0	0	0	0	0	0	0	0	0	0	0	0	0	0	0	0	0	0	0	0	0	0	0	0	0	0	0	0	0	0	0	0	0	0	0
denovo8559	0	0	0	1	0	0	0	0	0	0	0	0	0	0	0	0	0	0	0	0	0	0	0	0	0	0	0	0	0	0	0	0	0	0	0	0	0	0	0	0	0	0	0	0	0	0	0	0	0
denovo23454	0	0	0	0	0	0	0	0	0	0	0	0	0	0	0	0	0	0	0	0	0	0	0	0	0	0	0	0	0	0	0	0	0	0	0	0	1	0	0	0	0	0	0	0	0	0	0	0	0
denovo23744	0	0	0	0	0	0	0	0	0	0	0	0	0	0	0	0	0	0	0	0	0	1	0	0	0	0	0	0	0	0	0	0	0	0	0	0	0	0	0	0	0	0	0	0	0	0	0	0	0
denovo8794	0	0	0	0	1	0	0	0	0	0	0	0	0	0	0	0	0	0	0	0	0	0	0	0	0	0	0	0	0	0	0	0	0	0	0	0	0	0	0	0	0	0	0	0	0	0	0	0	0
denovo745	0	0	0	0	1	0	0	0	0	0	0	0	0	0	0	0	0	0	0	0	0	0	0	0	0	0	0	0	0	0	0	0	0	0	0	0	0	0	0	0	0	0	0	0	0	0	0	0	0
denovo15958	0	0	0	0	2	0	0	0	0	0	0	0	0	0	0	0	0	0	0	0	0	1	0	0	0	0	0	0	0	0	0	0	0	0	0	0	0	0	0	0	0	0	0	0	0	0	0	0	6
denovo12526	0	0	0	0	0	0	0	0	0	0	0	0	6	0	0	0	0	0	0	0	0	0	0	0	0	0	0	0	0	0	0	5	10	0	0	0	0	0	0	0	0	0	0	0	0	0	0	0	3
denovo2958	0	0	0	0	0	0	0	0	0	0	0	0	0	0	0	0	0	0	0	0	0	0	0	0	0	0	0	0	0	0	0	0	0	0	0	0	0	0	0	0	0	0	0	0	0	0	0	0	0
denovo20366	0	0	0	0	0	0	0	0	0	0	0	0	0	0	0	0	0	0	0	0	0	10	0	0	0	0	0	0	0	0	0	0	0	0	0	0	0	0	0	0	0	0	0	0	0	0	0	0	0
denovo20826	1	0	0	274	794	0	0	0	0	0	0	0	25	0	0	8	0	2	0	1	0	18440	1	0	30	0	36	78	0	0	1	16	24	0	5	0	2	0	0	0	0	0	0	0	0	0	8	6	66
denovo24318	0	0	0	0	0	0	0	0	0	0	0	0	0	0	0	0	0	0	0	0	0	1	0	0	0	0	0	0	0	0	0	0	0	0	0	0	0	0	0	0	0	0	0	0	0	0	0	0	0
denovo11424	0	0	0	0	0	0	0	0	0	0	0	0	0	0	0	0	0	0	0	0	0	1	0	0	0	0	0	0	0	0	0	0	0	0	0	0	0	0	0	0	0	0	0	0	0	0	0	0	0
denovo17859	0	0	0	0	0	0	0	0	0	0	0	0	0	0	0	0	0	0	0	0	0	1	0	0	0	0	0	0	0	0	0	0	0	0	0	0	0	0	0	0	0	0	0	0	0	0	0	0	0
denovo26062	0	0	0	0	0	0	0	0	0	0	0	0	0	0	0	0	0	0	0	0	0	1	0	0	0	0	0	0	0	0	0	0	0	0	0	0	0	0	0	0	0	0	0	0	0	0	0	0	0
denovo18	0	0	0	0	0	0	0	1	0	0	0	0	0	0	0	0	0	0	0	0	0	0	0	0	0	0	0	0	0	0	0	0	0	0	0	0	0	0	0	0	0	0	0	0	0	0	0	0	0
denovo6142	0	0	0	0	0	0	0	0	0	0	0	0	0	0	0	0	0	0	0	0	0	1	0	0	0	0	0	0	0	0	0	0	0	0	0	0	0	0	0	0	0	0	0	0	0	0	0	0	0
denovo13903	0	0	0	0	0	0	0	0	0	0	0	0	0	0	0	0	0	0	0	0	0	1	0	0	0	0	0	0	0	0	0	0	0	0	0	0	0	0	0	0	0	0	0	0	0	0	0	0	0
denovo2222	0	0	0	0	0	0	0	0	0	0	0	0	0	0	0	0	0	0	0	0	0	1	0	0	0	0	0	0	0	0	0	0	0	0	0	0	0	0	0	0	0	0	0	0	0	0	0	0	0
denovo23274	0	0	0	0	0	0	0	0	0	0	0	0	0	0	0	0	0	0	0	0	0	1	0	0	0	0	0	0	0	0	0	0	0	0	0	0	0	0	0	0	0	0	0	0	0	0	0	0	0
denovo12508	0	0	0	0	0	0	0	0	0	0	0	0	0	0	0	0	0	0	0	0	0	1	0	0	0	0	0	0	0	0	0	0	0	0	0	0	0	0	0	0	0	0	0	0	0	0	0	0	0
denovo7307	0	0	0	0	0	0	0	0	0	0	0	0	0	0	0	0	0	0	0	0	0	1	0	0	0	0	0	0	0	0	0	0	0	0	0	0	0	0	0	0	0	0	0	0	0	0	0	0	0
denovo22174	0	0	0	0	0	0	0	0	0	0	0	0	0	0	0	0	0	0	0	0	0	1	0	0	0	0	0	0	0	0	0	0	0	0	0	0	0	0	0	0	0	0	0	0	0	0	0	0	0
denovo3982	0	0	0	0	0	0	0	0	0	0	0	0	0	0	0	0	0	0	0	0	0	1	0	0	0	0	0	0	0	0	0	0	0	0	0	0	0	0	0	0	0	0	0	0	0	0	0	0	0
denovo17164	0	0	0	1	0	0	0	0	0	0	0	0	0	0	0	0	0	0	0	0	0	0	0	0	0	0	0	0	0	0	0	0	0	0	0	0	0	0	0	0	0	0	0	0	0	0	0	0	0
denovo16739	0	0	0	0	0	0	0	0	0	0	0	0	0	0	0	0	0	0	0	0	0	1	0	0	0	0	0	0	0	0	0	0	0	0	0	0	0	0	0	0	0	0	0	0	0	0	0	0	0
denovo20306	0	0	0	0	0	0	0	0	0	0	0	0	0	0	0	0	0	0	0	0	0	1	0	0	0	0	0	0	0	0	0	0	0	0	0	0	0	0	0	0	0	0	0	0	0	0	0	0	0
denovo5249	0	0	0	0	0	0	0	0	0	0	0	0	0	0	0	0	0	0	0	0	0	1	0	0	0	0	0	0	0	0	0	0	0	0	0	0	0	0	0	0	0	0	0	0	0	0	0	0	0
denovo18980	0	0	0	0	0	0	0	0	0	0	0	0	0	0	0	0	0	0	0	0	0	1	0	0	0	0	0	0	0	0	0	0	0	0	0	0	0	0	0	0	0	0	0	0	0	0	0	0	0
denovo18505	0	0	0	0	1	0	0	0	0	0	0	0	0	0	0	0	0	0	0	0	0	0	0	0	0	0	0	0	0	0	0	0	0	0	0	0	0	0	0	0	0	0	0	0	0	0	0	0	0
denovo19677	0	0	0	0	0	0	0	0	0	0	0	0	0	0	0	0	0	0	0	0	0	1	0	0	0	0	0	0	0	0	0	0	0	0	0	0	0	0	0	0	0	0	0	0	0	0	0	0	0
denovo22299	0	0	0	0	0	0	0	0	0	0	0	0	0	0	0	0	0	0	0	0	0	0	0	1	0	0	0	0	0	0	0	0	0	0	0	0	0	0	0	0	0	0	0	0	0	0	0	0	0
denovo23188	0	0	0	0	0	0	0	0	0	0	0	0	0	0	0	0	0	1	0	0	0	0	0	0	0	0	0	0	0	0	0	0	0	0	0	0	0	0	0	0	0	0	0	0	0	0	0	0	0
denovo25621	0	0	0	0	0	0	0	0	0	0	0	0	1	0	0	0	0	0	0	0	0	0	0	0	0	0	0	0	0	0	0	0	0	0	0	0	0	0	0	0	0	0	0	0	0	0	0	0	0
denovo1295	0	0	0	0	0	0	0	0	0	0	0	0	1	0	0	0	0	0	0	0	0	0	0	0	0	0	0	0	0	0	0	0	0	0	0	0	0	0	0	0	0	0	0	0	0	0	0	0	0
denovo3094	0	0	0	1	0	0	0	0	0	0	0	0	0	0	0	0	0	0	0	0	0	0	0	0	0	0	0	0	0	0	0	0	0	0	0	0	0	0	0	0	0	0	0	0	0	0	0	0	0
denovo6043	0	0	0	1	0	0	0	0	0	0	0	0	0	0	0	0	0	0	0	0	0	0	0	0	0	0	0	0	0	0	0	0	0	0	0	0	0	0	0	0	0	0	0	0	0	0	0	0	0
denovo7368	0	0	0	0	0	0	0	0	0	0	0	0	0	0	0	0	0	0	0	0	0	0	0	0	0	0	0	0	0	0	0	0	0	0	0	0	0	0	0	0	0	0	0	0	0	0	0	0	0
denovo6429	0	0	0	0	0	0	0	0	0	0	0	0	0	0	0	0	0	0	0	1	0	0	0	0	0	0	0	0	0	0	0	0	0	0	0	0	0	0	0	0	0	0	0	0	0	0	0	0	0
denovo25724	0	0	0	0	0	0	0	0	0	0	0	0	0	0	0	0	0	0	0	0	0	0	0	0	0	0	0	0	0	0	0	0	0	0	0	0	0	0	0	0	0	0	0	0	0	0	0	0	0
denovo7665	0	0	0	0	0	0	0	0	0	0	0	0	0	0	0	0	0	0	0	0	0	0	0	0	0	0	0	0	0	0	0	0	0	0	0	0	0	0	0	0	0	0	0	0	0	0	0	0	0
denovo19512	0	0	0	0	0	0	0	0	0	0	0	0	0	0	0	0	0	0	0	0	0	0	0	0	0	0	0	0	0	0	0	0	0	0	0	0	0	0	0	0	0	0	0	0	0	0	0	0	0
denovo11007	0	0	0	0	0	0	0	0	0	0	0	0	0	0	0	0	0	0	0	0	0	0	0	0	0	0	0	0	0	0	0	0	0	0	0	0	0	0	0	0	0	0	0	0	0	0	0	0	0
denovo16512	0	0	0	0	0	0	0	0	0	0	0	0	0	0	0	0	0	0	0	0	0	0	0	0	0	0	0	0	0	0	0	1	0	0	0	0	0	0	0	0	0	0	0	0	0	0	0	0	0
denovo15366	0	0	0	0	0	0	0	0	0	0	0	0	0	0	0	0	0	0	0	0	0	0	0	0	0	0	0	0	0	0	0	0	0	0	0	0	0	1	0	0	0	0	0	0	0	0	0	0	0
denovo11121	0	0	0	0	0	0	0	0	0	0	1	0	0	0	0	0	0	0	0	0	0	0	0	0	0	0	0	0	0	0	0	0	0	0	0	0	0	0	0	0	0	0	0	0	0	0	0	0	0
denovo9160	0	0	0	0	0	0	0	0	0	0	0	0	0	0	0	0	0	0	0	0	0	0	0	0	0	0	0	0	0	0	0	0	0	0	0	0	0	0	0	0	0	0	0	0	0	0	0	0	0
denovo11426	0	0	0	0	0	0	0	0	0	0	0	0	0	0	0	0	0	0	0	0	0	0	0	0	0	0	0	0	0	0	0	0	0	0	0	0	0	1	0	0	0	0	0	0	0	0	0	0	0
denovo14683	0	0	0	0	0	0	0	0	0	0	0	0	0	0	0	0	0	0	0	0	0	0	0	0	0	0	0	0	0	0	0	0	0	0	0	0	0	0	0	0	0	0	0	0	0	0	0	0	0
denovo9508	0	0	0	1	0	0	0	0	0	0	0	0	0	0	0	0	0	0	0	0	0	0	0	0	0	0	0	0	0	0	0	0	0	0	0	0	0	0	0	0	0	0	0	0	0	0	0	0	0
denovo19713	0	0	0	0	0	0	0	0	0	0	0	0	0	0	0	0	0	0	0	0	0	0	0	0	0	0	0	0	0	0	0	0	0	0	0	1	0	0	0	0	0	0	0	0	0	0	0	0	0
denovo9915	0	0	0	0	0	0	0	0	0	0	0	0	0	0	0	0	0	0	0	0	0	0	0	0	0	0	0	0	0	0	0	0	0	0	0	0	0	0	0	0	0	0	0	0	0	0	0	0	0
denovo2073	0	0	0	0	0	0	0	0	0	0	0	0	0	0	0	0	0	0	0	0	0	0	0	0	1	0	0	0	0	0	0	0	0	0	0	0	0	0	0	0	0	0	0	0	0	0	0	0	0
denovo2173	0	0	0	0	0	0	0	0	0	0	0	0	1	0	0	0	0	0	0	0	0	0	0	0	0	0	0	0	0	0	0	0	0	0	0	0	0	0	0	0	0	0	0	0	0	0	0	0	0
denovo6757	0	0	0	0	0	0	0	0	0	0	0	0	0	0	0	0	0	0	0	0	0	0	0	0	0	0	0	0	0	0	0	0	0	0	0	0	0	0	0	0	0	0	0	0	0	0	0	0	11
denovo4157	0	0	0	0	0	0	0	0	0	0	0	0	0	0	0	0	0	0	0	0	0	0	0	0	0	0	0	0	0	0	0	0	0	0	0	0	0	0	0	0	0	0	0	0	0	0	0	0	0
denovo7763	0	0	0	0	0	0	0	0	0	0	0	0	0	0	0	0	0	0	0	0	0	0	0	0	0	0	0	0	0	0	0	0	0	0	0	0	0	0	0	0	0	0	0	0	0	0	0	0	1
denovo13395	0	0	0	0	0	0	0	0	0	0	0	0	0	0	0	0	0	0	0	0	0	0	0	0	0	0	0	0	0	0	0	0	0	0	1	0	0	0	0	0	0	0	0	0	0	0	0	0	0
denovo1402	0	0	0	0	0	0	0	0	0	0	0	0	0	0	0	0	0	0	0	0	0	0	0	0	0	0	0	0	0	0	0	0	0	0	13	0	0	0	0	0	0	0	0	0	0	0	0	0	0
denovo14698	0	0	0	0	0	0	0	0	0	0	0	0	0	0	0	0	0	0	0	0	0	0	0	0	0	0	0	0	0	0	0	0	0	0	0	0	0	0	0	0	1	0	0	0	0	0	0	0	0
denovo1580	0	0	0	0	9	0	0	0	0	0	0	0	2	0	0	0	0	0	0	0	0	0	0	0	0	0	0	0	0	0	0	0	253	0	0	0	0	0	0	0	0	0	0	0	0	0	0	0	0
denovo18217	0	0	0	0	0	0	0	0	0	0	0	0	0	0	0	0	0	0	0	0	0	0	0	0	0	0	0	0	0	0	0	0	0	0	0	0	0	0	0	0	0	0	0	0	0	0	0	0	0
denovo15336	0	0	0	0	0	0	0	0	0	0	0	0	5	0	0	0	0	0	0	0	0	0	0	0	0	0	0	0	0	0	0	0	0	0	0	0	0	0	0	0	0	0	0	0	0	0	0	0	0
denovo22183	0	0	0	0	0	0	0	0	0	0	0	0	0	0	0	0	0	0	0	0	0	0	0	0	26	0	0	0	0	0	0	0	0	0	0	0	0	0	0	0	0	0	0	0	0	0	0	0	0
denovo5903	0	0	0	0	0	0	0	0	0	0	0	0	0	0	0	0	0	0	0	0	0	0	0	0	0	0	0	0	0	0	0	0	0	0	0	0	0	1	0	0	0	0	0	0	0	0	0	0	0
denovo13245	0	0	0	0	0	0	0	0	0	0	0	0	0	0	0	0	0	0	0	0	0	0	0	0	0	0	0	0	0	0	0	0	0	0	0	0	0	0	0	0	0	0	0	0	0	0	0	0	0
denovo13397	0	0	0	0	0	0	0	0	0	0	0	0	0	0	0	0	0	0	0	0	0	0	0	0	0	0	0	0	0	0	0	0	0	0	0	0	0	0	0	0	0	0	0	0	0	0	0	0	1
denovo17520	0	0	0	0	0	0	0	0	0	0	0	0	0	0	0	0	0	0	0	0	0	0	0	0	0	0	0	0	0	0	0	0	0	0	0	0	0	0	0	0	0	0	0	1	0	0	0	0	0
denovo13632	0	0	0	0	0	0	0	0	0	0	0	0	0	0	0	0	0	0	0	0	0	0	0	0	0	0	0	0	0	0	0	0	1	0	0	0	0	0	0	0	0	0	0	0	0	0	0	0	0
denovo9406	0	0	0	0	0	0	0	0	0	0	0	0	0	0	0	0	0	0	0	0	0	0	0	0	0	0	0	0	0	0	0	0	0	0	0	0	0	1	0	0	0	0	0	0	0	0	0	0	0
denovo21268	0	0	0	0	0	0	0	0	0	0	0	0	0	0	0	0	0	0	0	0	0	0	0	0	0	0	0	0	0	0	1	0	0	0	0	0	0	0	0	0	0	0	0	0	0	0	0	0	0
denovo5074	0	0	0	0	0	0	0	0	0	0	0	0	0	0	0	0	0	0	0	0	1	0	0	0	0	0	0	0	0	0	0	0	0	0	0	0	0	0	0	0	0	0	0	0	0	0	0	0	0
denovo16730	0	0	0	0	0	0	0	0	0	0	0	0	0	0	0	0	0	0	0	0	0	0	0	0	0	0	0	0	0	0	0	0	0	0	0	0	0	0	0	0	0	0	0	0	0	0	0	0	0
denovo1910	0	0	0	0	0	0	0	1	0	0	0	0	0	0	0	0	0	0	0	0	0	0	0	0	0	0	0	0	0	0	0	0	0	0	0	0	0	0	0	0	0	0	0	0	0	0	0	0	0
denovo5402	0	0	0	0	0	0	0	0	0	0	0	0	0	0	0	0	0	0	0	0	0	0	0	0	0	0	0	0	0	0	1	0	0	0	0	0	0	0	0	0	0	0	0	0	0	0	0	0	0
denovo23103	0	0	0	0	0	0	0	0	0	0	0	0	0	0	0	0	0	0	0	0	0	0	0	0	0	0	0	0	0	0	0	0	0	0	1	0	0	0	0	0	0	0	0	0	0	0	0	0	0
denovo8551	0	0	0	0	0	0	0	0	0	0	0	0	0	0	0	0	0	0	0	0	0	0	0	0	0	0	0	0	0	0	0	0	0	0	0	0	0	0	0	0	0	0	0	0	0	0	0	0	0
denovo5568	0	0	0	0	0	0	0	0	0	0	0	0	0	0	0	0	0	0	0	0	0	0	0	0	0	0	0	0	0	0	0	0	0	0	0	0	0	0	0	0	0	0	0	0	0	0	0	0	0
denovo15083	0	0	0	0	0	0	0	0	0	0	0	0	0	0	0	0	0	0	0	0	0	0	0	0	0	0	0	0	0	0	0	0	0	0	0	0	0	0	0	0	0	0	0	0	0	0	0	0	0
denovo25991	0	0	0	0	0	0	0	0	0	0	0	0	0	0	0	0	0	0	0	0	0	0	0	0	0	0	0	0	0	0	0	0	0	0	0	0	0	0	0	0	0	0	0	0	0	2	0	0	0
denovo5061	0	0	0	0	0	0	0	0	0	0	0	0	0	0	0	0	0	0	0	0	0	0	0	0	0	0	0	0	0	0	0	0	0	0	0	0	0	0	0	0	0	0	0	0	1	0	0	0	0
denovo19738	1	0	0	0	0	0	0	0	0	0	0	0	0	0	0	0	0	0	0	0	0	0	0	0	0	0	2	0	0	0	0	0	0	0	0	0	0	0	0	0	0	0	0	0	0	0	0	0	0
denovo18374	0	0	0	0	0	0	0	0	0	0	0	0	0	0	0	0	0	0	0	0	0	0	0	0	0	0	0	0	0	0	0	0	0	0	0	0	0	0	0	0	0	0	0	0	0	0	0	0	1
denovo10017	0	0	0	0	0	0	0	0	0	0	0	0	0	0	0	0	0	0	0	0	0	0	0	0	0	0	0	0	0	0	0	0	0	0	0	0	0	0	0	0	0	0	0	0	0	0	0	0	0
denovo18377	0	0	0	0	0	0	0	0	0	0	0	0	0	0	0	0	0	0	0	0	0	0	0	0	0	0	0	0	0	0	0	0	0	0	0	0	0	0	0	0	0	0	0	0	0	0	0	0	0
denovo19163	0	0	0	0	0	0	0	0	0	0	0	0	0	0	0	0	0	0	0	0	0	0	0	0	0	0	0	0	0	0	0	0	0	0	0	0	0	0	0	0	0	0	0	0	0	0	0	0	0
denovo20022	0	0	0	0	0	0	0	0	0	0	0	0	0	0	0	0	0	0	0	0	0	0	0	0	0	0	8	0	0	0	0	0	0	0	0	0	5	0	0	0	0	0	0	0	0	0	0	0	0
denovo25180	6	0	0	0	0	0	0	117	3	0	0	0	0	0	0	0	0	0	0	0	0	0	0	0	0	0	0	0	0	0	0	0	0	0	0	0	0	0	0	0	0	0	0	0	0	0	0	0	0
denovo17020	0	0	0	0	0	0	0	0	0	0	0	0	0	0	0	0	0	0	0	0	0	0	0	0	0	0	0	0	0	0	0	0	0	0	0	0	0	0	0	0	0	0	0	0	0	0	0	0	0
denovo17021	0	0	0	0	0	0	0	0	0	0	0	0	0	0	0	0	0	0	0	0	0	0	0	0	0	0	0	0	0	0	0	0	0	0	0	0	0	0	0	0	0	0	0	0	0	0	0	0	0
denovo6570	0	0	0	0	0	0	0	0	0	0	0	0	1	0	0	0	0	0	0	0	0	0	0	0	0	0	0	0	0	0	0	0	0	0	0	0	0	0	0	0	0	0	0	0	0	0	0	0	0
denovo8133	0	0	0	0	0	0	0	0	0	0	0	0	4	0	0	0	0	0	0	0	0	0	0	0	0	0	0	0	0	0	0	0	0	0	0	0	0	0	0	0	0	0	0	0	0	0	0	0	0
denovo12458	0	0	0	0	29	0	0	0	0	0	0	0	0	0	0	0	0	0	0	0	0	0	0	0	0	0	0	0	0	0	0	0	0	0	0	0	0	0	0	1	0	0	0	0	7	0	0	0	0
denovo9841	0	0	0	0	0	0	0	0	1	0	0	0	0	0	0	0	0	0	0	0	0	0	0	0	0	0	0	0	0	0	0	0	0	0	0	0	0	0	0	0	0	0	0	0	0	0	0	0	0
denovo1822	0	0	0	0	0	0	0	0	0	0	0	0	0	0	0	0	0	0	0	0	0	0	0	0	0	0	0	0	0	0	0	0	0	0	0	0	0	0	0	0	0	0	0	0	0	0	0	0	0
denovo16795	0	0	0	0	0	0	0	0	0	0	0	0	0	0	0	0	0	0	0	0	0	0	0	0	0	0	0	0	0	0	0	0	0	0	0	0	0	0	0	0	0	0	0	0	0	0	0	0	0
denovo5326	0	0	0	0	0	0	0	0	0	0	0	0	0	0	0	0	0	0	0	0	0	0	0	0	0	0	0	0	0	0	0	0	0	0	0	0	0	0	0	0	0	0	0	0	0	0	0	0	0
denovo18093	0	0	0	0	0	0	0	0	0	0	0	0	1	0	0	0	0	0	0	0	0	0	0	0	0	0	0	0	0	0	0	0	0	0	0	0	0	0	0	0	0	0	0	0	0	0	0	0	0
denovo22798	0	0	0	2	0	0	0	0	0	0	0	0	0	0	0	0	0	0	0	0	0	0	0	0	0	0	0	0	0	0	0	0	0	0	0	0	0	0	0	0	0	0	0	0	0	0	0	0	0
denovo909	0	0	0	8	0	0	0	0	0	0	0	0	9	0	0	0	0	0	0	0	0	0	0	0	0	0	0	0	0	0	0	0	0	0	0	0	0	23	0	0	0	0	0	0	0	0	0	0	0
denovo11982	0	0	0	0	0	0	0	0	0	0	0	20	0	0	0	0	0	0	0	0	0	0	0	0	15	0	0	0	0	6	0	0	33	0	20	0	0	1	0	0	0	0	0	0	2	0	0	5	5
denovo17723	0	0	0	0	0	0	0	0	0	0	0	0	0	0	0	0	0	0	0	0	0	0	0	0	0	0	0	0	0	0	0	0	0	0	0	0	0	0	0	0	0	0	0	0	0	0	0	0	0
denovo5430	0	0	0	0	0	0	0	0	0	0	0	0	0	0	0	0	0	0	0	0	0	0	0	0	0	0	0	0	0	0	1	0	0	0	0	0	0	0	0	0	0	0	0	0	0	0	0	0	0
denovo1259	0	0	0	0	0	0	0	0	0	0	0	0	0	0	0	0	0	0	0	0	0	0	0	0	0	0	0	0	0	0	0	0	0	0	0	0	0	0	0	0	0	0	0	0	0	0	0	0	1
denovo8556	0	0	0	0	0	0	0	0	0	0	0	0	0	0	0	0	0	0	0	0	0	0	0	0	0	0	0	0	0	0	0	0	0	0	0	0	0	0	0	0	0	0	0	0	0	0	0	0	0
denovo16736	0	0	0	0	0	0	0	0	0	0	0	0	0	0	0	0	0	0	0	0	0	0	0	0	0	0	0	0	0	0	0	0	0	0	0	0	0	0	0	0	0	0	0	0	0	0	0	0	0
denovo8685	0	0	0	0	0	0	0	0	0	0	0	0	0	0	0	0	0	0	0	0	0	0	0	0	0	0	0	0	0	0	0	0	0	0	0	0	0	0	0	0	0	0	0	0	0	0	0	0	0
denovo5091	0	0	0	0	0	0	0	0	0	0	0	0	0	0	0	0	0	0	0	0	0	0	0	0	0	0	0	0	0	0	0	0	0	0	0	0	0	0	0	0	0	1	0	0	0	0	0	0	0
denovo8155	0	0	0	0	0	0	0	0	0	0	0	0	0	0	0	0	0	0	0	0	0	0	0	0	0	0	0	0	0	0	0	0	0	0	0	0	0	0	0	0	0	0	0	0	0	0	0	0	0
denovo16680	0	0	0	0	0	0	0	0	0	0	0	0	0	0	0	0	0	0	0	0	0	0	0	0	0	0	0	0	0	0	0	0	0	0	0	0	0	0	0	0	0	0	36	0	0	0	0	0	7
denovo4931	0	0	0	0	0	0	0	0	0	0	0	0	0	0	0	0	0	0	0	0	0	0	0	0	0	0	0	0	0	0	0	0	0	0	0	0	0	0	0	0	0	0	0	0	0	0	0	0	0
denovo8650	0	0	0	0	0	0	0	0	0	0	0	0	0	0	0	0	0	0	0	0	0	0	0	0	0	0	0	0	0	0	0	0	0	0	0	0	0	0	0	0	0	0	0	0	0	0	0	0	0
denovo1396	0	0	0	0	0	0	0	0	0	0	0	0	0	0	0	0	0	0	0	0	0	0	0	0	0	0	0	0	0	0	0	0	0	0	0	0	0	0	0	0	0	0	0	0	0	0	0	0	0
denovo10170	0	0	0	8	0	0	0	1	0	7	0	0	1	0	0	0	7	0	0	0	0	0	0	34	0	0	0	0	0	0	0	2	30	0	0	0	0	20	0	10	0	0	0	0	0	0	0	6	26
denovo1149	0	0	0	0	0	0	0	0	0	0	0	0	0	0	0	0	0	0	0	0	0	0	0	0	0	0	0	0	0	0	0	0	0	0	0	0	0	0	0	0	0	0	0	0	0	0	0	0	0
denovo8288	0	0	0	0	0	0	0	1	0	0	0	0	0	0	0	0	0	0	0	0	0	0	0	0	0	0	0	0	0	0	0	0	0	0	0	0	0	0	0	0	0	0	0	0	0	0	0	0	0
denovo1321	0	0	0	0	0	0	0	1	0	0	0	0	0	0	0	0	0	0	0	0	0	0	0	0	0	0	0	0	0	0	0	0	1	0	0	0	0	0	0	0	0	0	0	0	0	0	0	0	0
denovo13247	0	0	0	0	0	0	0	0	0	0	0	0	0	0	0	0	0	0	0	0	0	0	0	0	0	0	0	0	0	0	0	0	0	0	0	0	0	0	0	0	0	0	0	0	0	0	0	0	0
denovo16964	0	0	0	0	0	0	0	0	0	0	0	0	0	0	0	0	0	0	0	0	0	0	0	0	0	0	0	0	0	0	0	0	0	0	0	0	0	0	0	0	0	0	0	0	0	0	0	0	0
denovo20756	0	0	0	0	0	0	0	0	0	0	0	0	0	0	0	0	0	0	0	0	0	0	0	0	0	0	0	0	0	0	0	0	0	0	0	0	0	0	0	0	0	0	0	0	0	1	0	0	0
denovo8986	0	0	0	0	0	0	0	0	0	0	0	0	0	0	0	0	0	0	0	0	0	0	0	0	0	0	0	0	0	0	0	0	0	0	0	0	0	0	0	0	0	0	0	0	0	0	0	0	0
denovo22402	0	0	0	0	0	0	0	0	0	0	0	0	1	0	0	0	0	0	0	0	0	0	0	0	0	0	0	0	0	0	0	0	0	0	0	0	0	0	0	0	0	0	0	0	0	0	0	0	0
denovo21621	0	0	0	0	0	0	0	0	0	0	0	0	17	0	0	0	0	0	0	0	0	0	0	0	0	0	0	0	0	0	0	0	0	0	0	0	0	0	0	0	0	0	0	0	0	0	0	0	7
denovo7825	0	0	0	0	0	0	0	0	0	0	0	0	0	0	0	0	0	0	0	0	0	0	0	0	0	0	0	0	0	0	0	0	0	0	0	0	0	0	0	0	0	0	0	0	0	0	0	0	1
denovo4683	0	0	0	0	0	0	0	0	0	0	0	0	0	0	0	0	0	0	0	0	0	0	0	0	0	0	0	0	0	0	0	0	63	0	0	0	0	0	0	2	0	0	0	0	0	0	0	0	0
denovo5560	0	0	0	0	0	10	0	0	0	0	0	0	0	0	0	0	0	0	0	0	0	0	0	0	0	0	0	0	0	0	0	0	0	0	0	0	0	0	0	0	0	0	0	0	0	0	0	0	69
denovo20117	0	0	0	0	0	0	0	0	0	0	0	0	0	0	0	0	0	0	0	0	0	0	0	0	0	0	0	0	0	0	0	0	0	0	0	0	0	0	0	0	0	0	0	0	0	0	0	0	9
denovo21979	0	0	0	0	0	0	0	0	0	0	0	0	0	0	0	0	0	0	0	0	0	0	0	0	0	0	0	0	0	0	0	0	0	0	0	0	0	0	0	0	0	0	0	0	0	0	0	0	0
denovo24868	0	0	0	0	0	0	0	0	0	0	0	0	0	0	0	0	0	0	0	0	0	0	0	0	0	0	0	0	0	0	0	0	0	0	0	0	0	0	0	0	0	0	0	0	0	0	0	0	1
denovo1288	0	0	0	0	0	0	0	0	0	0	0	0	0	0	0	0	0	0	0	0	0	0	0	0	0	0	0	0	0	0	0	0	0	0	0	0	0	0	0	0	0	0	0	0	0	1	0	0	0
denovo16313	0	0	0	0	0	0	0	0	0	0	0	0	0	0	0	0	0	0	0	0	0	0	0	0	0	0	0	0	0	1	0	0	0	0	0	0	0	0	0	0	0	0	0	0	0	0	0	0	0
denovo2285	0	0	0	7	31	4	0	0	0	6	0	0	5	0	0	0	0	0	0	0	0	0	0	0	4	0	5	0	0	2	0	0	9	0	1	0	0	5	0	5	0	0	5	0	0	3	0	0	10
denovo20796	0	0	0	0	0	0	0	0	0	0	0	0	0	0	0	0	0	0	0	0	0	0	0	0	31	0	0	0	0	0	0	0	0	0	0	0	0	0	0	0	0	0	0	0	0	0	0	0	0
denovo14900	0	0	0	0	0	0	0	0	0	0	0	0	0	0	0	0	0	0	0	0	0	0	0	0	1	0	0	0	0	0	0	0	0	0	0	0	0	0	0	0	0	0	0	0	0	0	0	0	0
denovo492	0	0	0	0	0	0	0	0	0	0	0	0	0	0	0	0	0	0	0	0	0	0	0	0	0	0	0	0	0	0	0	0	0	0	0	0	0	0	0	1	0	0	0	0	0	0	0	0	0
denovo12140	0	0	0	0	1	0	0	0	0	0	0	0	0	0	0	0	0	0	0	0	0	0	0	0	0	0	0	0	0	0	0	0	0	0	0	0	0	0	0	0	0	0	0	0	0	0	0	0	0
denovo7986	0	0	0	0	0	0	0	0	0	0	0	0	1	0	0	0	0	0	0	0	0	0	0	0	0	0	0	0	0	0	0	0	0	0	0	0	0	0	0	0	0	0	0	0	0	0	0	0	0
denovo10811	0	0	0	0	0	0	0	0	0	0	0	0	1	0	0	0	0	0	0	0	0	0	0	0	2	0	0	0	0	0	0	0	0	0	0	0	0	0	0	0	0	0	0	0	0	0	0	0	0
denovo15418	0	0	0	0	0	0	0	0	0	0	0	0	0	0	0	0	0	0	0	0	0	0	0	0	1	0	0	0	0	0	0	0	0	0	0	0	0	0	0	0	0	0	0	0	0	0	0	0	0
denovo7122	0	0	0	0	0	0	0	0	0	0	0	0	0	0	0	0	0	0	0	0	0	0	0	0	0	0	0	0	0	0	0	0	1	0	0	0	0	0	0	0	0	0	0	0	0	0	0	0	0
denovo16864	0	0	0	0	0	0	0	0	0	0	0	0	0	0	0	0	0	0	0	0	0	0	0	0	0	0	0	0	0	0	0	0	0	0	0	0	0	0	0	0	0	0	0	0	0	0	0	0	0
denovo9288	0	0	0	0	0	0	0	0	0	0	0	0	0	0	0	0	0	0	0	0	0	0	0	0	0	0	0	0	0	0	0	0	0	0	0	0	0	0	0	0	0	0	0	0	0	0	0	0	0
denovo24196	0	0	0	0	0	0	0	0	0	0	0	0	0	0	0	0	0	0	0	0	0	0	0	0	0	0	0	0	0	0	0	0	0	0	0	0	0	0	0	0	0	0	0	0	0	0	0	0	0
denovo6316	0	0	0	0	0	0	0	0	0	0	0	0	0	0	0	0	0	0	0	0	0	0	0	0	0	0	0	0	0	0	0	0	0	0	0	0	0	0	0	0	0	0	0	0	0	0	0	0	0
denovo23458	0	0	0	0	0	0	0	0	0	0	0	0	7	0	0	0	0	0	0	0	0	0	0	0	0	0	0	0	0	0	0	0	0	0	0	0	0	0	0	0	0	0	0	0	0	0	0	0	0
denovo13317	0	0	0	0	0	0	0	0	0	0	0	0	0	0	0	0	0	0	0	0	0	0	0	0	0	0	0	0	0	0	0	0	0	0	0	0	0	0	0	1	0	1	0	0	0	0	0	0	0
denovo25341	0	0	0	0	0	0	0	0	0	0	0	0	2	0	0	0	0	0	0	0	0	0	0	0	0	0	0	0	0	0	0	0	0	0	0	0	0	12	0	0	0	0	0	0	0	0	0	0	0
denovo22554	0	0	0	0	0	0	0	0	0	0	0	0	0	0	0	0	0	0	0	0	0	0	0	0	1	0	0	0	0	0	0	0	0	0	0	0	0	0	0	0	0	0	0	0	0	0	0	0	0
denovo2049	0	0	0	2	0	0	0	0	0	0	4	0	0	0	0	0	0	0	0	0	0	0	0	7	91	0	0	0	0	0	0	0	0	0	0	0	0	0	0	0	0	0	7	0	0	0	0	0	0
denovo14232	0	0	0	0	0	0	0	0	0	0	0	0	0	0	0	0	0	0	0	0	0	0	0	0	2	0	0	0	0	0	0	0	0	0	0	0	0	0	0	0	0	0	0	0	0	0	0	0	0
denovo16439	0	0	0	0	0	0	0	0	0	0	0	0	0	0	0	0	0	0	0	0	0	0	0	0	1	0	0	0	0	0	0	0	0	0	0	0	0	0	0	0	0	0	0	0	0	0	0	0	0
denovo2114	0	0	0	0	0	0	0	0	0	0	0	0	0	0	0	0	0	0	0	0	0	0	0	0	0	0	0	0	0	0	0	0	0	0	0	0	0	16	0	0	0	0	0	0	0	0	0	0	2
denovo25500	0	0	0	0	0	21	46	0	0	0	110	0	20	0	0	0	0	0	0	0	0	0	0	0	26	0	0	0	0	8	0	0	0	0	0	0	0	0	0	4	0	0	1	0	0	0	0	0	15
denovo15246	0	0	0	0	0	0	0	0	0	0	0	0	0	0	0	0	0	0	0	0	0	0	0	0	0	0	0	0	0	0	0	0	0	0	0	0	0	0	0	0	0	0	0	0	0	0	0	0	1
denovo24629	0	0	0	0	0	0	0	0	0	0	0	0	0	0	0	0	0	0	0	0	0	0	0	0	0	0	0	0	0	0	0	0	0	0	0	0	0	0	0	0	0	0	0	0	0	0	0	0	0
denovo25793	0	0	0	0	0	0	0	0	0	0	0	0	0	0	0	0	0	0	0	0	0	0	0	0	0	0	0	0	0	0	0	0	0	0	0	0	0	0	0	0	0	0	0	0	0	0	0	0	5
denovo24542	0	0	0	0	0	0	0	0	0	0	0	0	0	0	0	0	0	0	0	0	0	0	0	0	0	0	0	0	0	0	0	0	0	0	0	0	0	0	0	0	0	0	0	0	0	0	0	0	0
denovo17860	0	0	0	0	0	0	0	0	0	0	0	0	0	0	0	0	0	0	0	0	0	0	0	0	1	0	1	0	0	0	0	0	0	0	0	0	0	0	0	0	0	0	0	0	0	0	0	0	0
denovo2524	0	0	0	0	0	0	0	0	0	0	0	0	0	0	0	0	0	0	0	0	0	0	0	0	0	0	0	0	0	0	0	0	0	0	0	0	0	0	0	0	0	0	0	0	0	0	0	0	0
denovo12247	0	0	0	0	0	0	0	0	0	0	0	0	0	0	0	0	0	0	0	0	0	0	0	0	0	0	0	0	0	0	0	0	0	0	0	0	0	0	0	0	0	0	0	0	0	0	0	0	0
denovo16240	0	0	0	0	0	0	0	0	0	0	0	0	0	0	0	0	0	0	0	0	0	0	0	0	0	0	0	0	0	0	0	0	0	0	0	0	0	0	0	0	0	0	0	0	0	0	0	0	0
denovo13920	0	0	0	0	0	0	0	0	0	0	0	0	0	0	0	0	0	0	0	0	0	0	0	0	0	0	0	0	0	0	0	0	0	0	0	0	0	0	0	0	0	0	0	0	0	0	0	0	0
denovo16753	0	0	0	0	0	0	0	0	0	0	0	0	0	0	0	0	0	0	0	0	0	0	0	0	0	0	0	0	0	0	0	0	0	0	0	0	0	0	0	0	0	0	0	0	0	0	0	0	0
denovo21029	0	0	0	0	0	0	0	0	10	0	0	0	0	0	0	0	0	0	0	0	0	0	0	0	0	0	0	0	0	9	0	0	4	0	0	0	0	0	0	9	0	0	0	0	0	0	0	0	0
denovo2839	0	0	0	0	0	0	0	0	0	0	0	0	0	0	0	0	0	0	0	0	0	0	0	0	0	0	0	0	0	0	0	0	0	0	0	0	0	0	0	0	0	0	0	0	0	0	0	0	0
denovo5337	0	0	0	0	0	0	0	0	0	0	0	0	0	0	0	0	0	0	0	0	0	0	0	0	0	0	0	0	0	1	0	0	0	0	0	0	0	0	0	0	0	0	0	0	0	0	0	0	0
denovo6289	0	0	0	0	0	0	0	0	1	0	0	0	0	0	0	0	0	0	0	0	0	0	0	0	0	0	0	0	0	1	0	0	0	0	0	0	0	0	0	1	0	0	0	0	0	0	0	0	0
denovo24201	0	0	0	0	0	0	0	0	0	0	0	0	0	0	0	0	0	0	0	0	0	0	0	0	0	0	0	0	0	0	0	0	1	0	0	0	0	0	0	0	0	0	0	0	0	0	0	0	0
denovo2994	0	0	0	0	0	0	0	0	0	0	0	0	0	0	0	0	0	0	0	0	0	0	0	0	0	0	0	0	0	0	0	0	9	0	0	0	0	0	0	0	0	0	0	0	0	0	0	0	0
denovo16419	0	0	0	0	0	0	0	0	0	0	0	0	0	0	0	0	0	0	0	0	0	0	0	0	0	0	0	0	0	0	0	0	1	0	0	0	0	0	0	0	0	0	0	0	0	0	0	0	0
denovo24957	0	0	0	0	0	0	0	0	0	0	0	0	0	0	0	0	0	0	0	0	0	0	0	0	0	0	0	0	0	0	0	0	0	0	0	0	0	0	0	0	0	0	0	0	0	0	0	0	0
denovo12260	0	0	0	0	0	0	0	0	0	0	0	0	0	0	0	0	0	0	0	0	0	0	0	0	0	0	0	0	0	0	0	0	0	0	0	0	0	0	0	0	0	0	0	0	0	0	0	0	0
denovo20649	0	0	0	0	0	0	0	0	0	0	0	0	0	0	0	0	0	0	0	0	0	0	0	0	0	0	0	0	0	0	0	0	1	0	0	0	0	0	0	0	0	0	0	0	0	0	0	0	0
denovo13414	0	0	0	0	2	0	62	0	1	0	0	0	1	0	0	0	0	0	0	0	0	0	0	0	74	0	0	0	0	1	0	0	199	0	2	0	9	0	0	2	0	0	0	0	0	5	0	0	1
denovo25053	0	0	0	0	0	0	0	0	0	0	0	0	0	0	0	0	0	0	0	0	0	0	0	0	0	0	0	0	0	1	0	0	0	0	0	0	0	0	0	0	0	0	0	0	0	0	0	0	0
denovo7326	0	0	0	0	0	0	0	0	0	0	0	0	0	0	0	0	0	0	0	0	0	0	0	0	0	0	0	0	0	3	0	0	0	0	0	0	0	0	0	0	0	0	0	0	0	0	0	0	0
denovo20746	0	0	0	0	0	0	0	0	0	0	0	0	0	0	0	0	0	0	0	0	0	0	0	0	0	0	0	0	0	0	0	0	0	0	0	0	0	0	0	9	0	0	0	0	0	0	0	0	0
denovo11425	0	0	0	0	0	0	0	0	0	0	0	0	0	0	0	0	0	0	0	0	0	0	0	0	0	0	0	0	0	0	0	0	0	0	0	0	0	0	0	1	0	0	0	0	0	0	0	0	0
denovo1042	0	0	0	0	0	0	0	0	0	0	0	0	0	0	0	0	0	0	0	0	0	0	0	0	0	0	0	0	0	0	0	0	0	0	0	0	0	0	0	1	0	0	0	0	0	3	0	0	0
denovo4974	0	11	0	0	0	0	0	0	0	0	0	0	0	0	0	0	0	0	0	0	0	0	0	0	0	0	0	0	0	0	0	0	0	0	0	0	0	0	0	2	0	0	0	0	0	0	0	0	0
denovo9530	0	0	0	0	0	0	0	0	0	0	0	0	0	0	0	0	0	0	0	0	0	0	0	0	0	0	0	0	0	0	0	0	0	0	0	0	0	0	0	0	0	0	0	0	0	0	0	0	0
denovo17411	0	0	0	0	0	0	0	0	0	0	0	0	0	0	0	0	0	0	0	0	0	0	0	0	5	0	0	0	0	0	0	0	0	0	0	0	0	0	0	0	0	0	0	0	0	0	0	0	0
denovo15076	0	0	0	0	0	0	0	0	0	0	0	0	0	0	0	0	0	0	0	0	0	0	0	0	0	0	0	0	0	0	0	0	0	0	0	0	0	0	0	0	0	0	0	0	0	0	0	0	0
denovo12767	0	0	0	0	1	0	0	0	0	0	0	0	0	0	0	0	0	0	0	0	0	0	0	0	0	0	0	0	0	0	0	0	0	0	0	0	0	0	0	0	0	0	0	0	0	0	0	1	0
denovo6771	0	0	0	0	0	0	0	0	0	0	0	0	1	0	0	0	0	0	0	0	0	0	0	0	0	0	0	0	0	0	0	0	0	0	0	0	0	0	0	0	0	0	0	0	0	0	0	0	0
denovo17854	0	0	0	3	0	0	0	0	0	0	0	0	0	0	0	0	0	0	0	0	0	0	0	0	0	0	0	0	0	10	0	0	0	0	0	0	0	0	0	0	0	0	0	0	0	0	0	0	4
denovo24157	0	0	0	0	2	0	0	0	0	0	0	0	0	0	0	0	0	0	0	0	0	0	0	0	0	0	0	0	0	0	0	0	0	0	0	0	0	0	0	0	0	0	0	0	0	0	0	0	0
denovo15352	0	0	0	0	20	21	0	0	0	0	0	0	1	0	0	0	0	0	0	0	0	0	0	0	19	0	0	0	0	0	0	0	0	0	0	21	0	6	0	0	1	0	0	0	0	0	0	0	10
denovo5445	0	0	0	0	0	0	0	0	0	0	0	0	0	0	0	0	0	0	0	0	0	0	0	0	2	0	0	0	0	0	0	0	0	0	0	0	0	0	0	0	0	0	0	0	0	0	0	0	0
denovo14609	0	0	0	0	2	0	0	0	0	0	0	0	0	0	0	0	0	0	0	0	0	0	0	0	1	0	0	0	0	0	0	0	0	0	0	0	0	0	0	0	0	0	0	0	0	0	0	0	0
denovo6645	0	0	0	0	0	0	0	0	0	0	0	0	0	0	0	0	0	0	0	0	0	0	0	0	1	0	0	0	0	0	0	0	0	0	0	0	0	0	0	0	0	0	0	0	0	0	0	0	0
denovo1395	0	0	0	0	0	0	0	0	0	0	0	0	0	0	0	0	0	0	0	0	0	0	0	0	0	0	0	0	0	1	0	0	0	0	0	0	0	0	0	0	0	0	0	0	0	0	0	0	0
denovo19337	0	0	0	0	0	0	0	0	0	0	0	0	0	0	0	0	0	0	0	0	0	0	0	0	0	0	0	0	0	0	0	0	0	0	0	0	0	0	0	0	0	0	0	0	0	0	0	0	0
denovo10794	0	0	0	0	0	0	0	0	0	0	0	0	0	0	0	0	0	0	0	0	0	0	0	0	0	0	0	0	0	0	0	0	0	0	0	0	0	0	0	1	0	0	0	0	0	0	0	0	0
denovo25096	0	0	0	0	17	8	0	0	0	0	0	0	0	0	0	0	0	0	0	0	0	0	0	0	30	0	0	0	0	4	0	0	0	0	0	0	0	0	0	0	0	0	0	0	0	0	0	0	0
denovo20935	0	0	0	0	0	0	0	0	0	0	0	0	0	0	0	0	0	0	0	0	0	0	0	0	0	0	0	0	0	2	0	0	0	0	0	0	0	0	0	0	0	0	0	0	0	0	0	0	0
denovo10780	0	0	0	0	0	0	0	0	0	0	0	0	0	0	0	0	0	0	0	0	0	0	0	0	0	0	0	0	0	1	0	0	0	0	0	0	0	0	0	0	0	0	0	0	0	0	0	0	0
denovo13427	0	0	0	0	1	0	0	0	0	8	0	0	0	0	0	0	0	0	0	0	0	0	0	0	3	0	1	3	0	4	0	0	0	0	0	0	0	0	0	3	0	0	0	0	0	0	0	0	20
denovo11652	0	0	0	0	0	0	0	0	0	0	0	0	0	0	0	0	0	0	0	0	0	0	0	0	0	0	0	0	0	0	0	0	0	0	0	0	0	1	0	0	0	0	0	0	0	0	0	0	0
denovo12945	0	5	0	60	420	12	0	0	4	25	37	0	60	0	2	0	0	0	66	0	0	18	0	0	256	0	16	30	0	87	0	3	125	6	21	0	0	89	0	57	0	1	55	0	0	32	0	9	205
denovo25851	0	0	0	0	0	0	0	0	0	0	0	0	0	0	0	0	0	0	0	0	0	0	0	0	0	0	0	0	0	0	0	0	0	0	0	0	0	0	0	0	0	0	0	0	0	0	0	1	0
denovo24973	0	0	0	5	0	0	0	0	0	0	0	0	0	0	0	0	0	0	0	0	0	0	0	0	0	0	0	0	0	0	0	0	0	0	0	0	0	0	0	0	0	0	1	0	0	3	0	0	4
denovo25075	1	12	0	5	31	0	0	2	406	4	0	0	23	0	0	0	0	17	0	0	0	85	48	71	0	0	16	31	116	35	64	2	0	1	39	61	14	80	4	28	0	12	26	12	3	6	2	0	28
denovo103	0	0	0	0	0	0	0	0	0	0	0	0	0	0	0	0	0	0	0	0	0	0	0	0	0	0	0	0	0	0	0	0	0	0	0	0	1	0	0	0	0	0	0	0	0	0	0	0	0
denovo3775	0	0	0	0	0	0	0	0	1	0	0	0	0	0	0	0	0	0	0	0	0	0	0	0	0	0	0	0	0	0	0	0	0	0	0	0	0	0	0	0	0	0	0	0	0	0	0	0	0
denovo19969	0	0	0	0	0	0	0	0	1	0	0	0	0	0	0	0	0	0	0	0	0	0	0	0	0	0	0	0	0	0	0	0	0	0	0	0	0	0	0	0	0	0	0	0	0	0	0	0	0
denovo9612	0	0	0	0	0	0	0	0	2	0	0	0	0	0	0	1	0	0	0	0	0	0	0	0	0	0	0	0	0	0	0	0	0	0	0	0	0	0	0	0	0	0	0	0	0	0	0	0	0
denovo17798	0	0	0	0	0	0	0	0	1	0	0	0	0	0	0	0	0	0	0	0	0	0	0	0	0	0	0	0	0	0	0	0	0	0	0	0	0	0	0	0	0	0	0	0	0	0	0	0	0
denovo15749	0	0	0	0	0	0	0	0	1	0	0	0	0	0	0	0	0	0	0	0	0	0	0	0	0	0	0	0	0	0	0	0	0	0	0	0	0	0	0	0	0	0	0	0	0	0	0	0	0
denovo18808	0	0	0	0	1	0	0	0	2	0	0	0	0	0	0	0	0	0	0	0	0	0	0	0	0	0	0	0	0	0	0	0	0	0	0	0	0	0	0	0	0	0	0	0	0	0	0	0	0
denovo6126	0	0	0	0	0	0	0	0	1	0	0	0	0	0	0	0	0	0	0	0	0	0	0	0	0	0	0	0	0	0	0	0	0	0	0	0	0	0	0	0	0	0	0	0	0	0	0	0	0
denovo9628	0	0	0	0	0	0	0	0	1	0	0	0	0	0	0	0	0	0	0	0	0	0	0	0	0	0	0	0	0	0	0	0	0	0	0	0	0	0	0	0	0	0	0	0	0	0	0	0	0
denovo3552	0	0	0	0	0	0	0	0	1	0	0	0	0	0	0	0	0	0	0	0	0	0	0	0	0	0	0	0	0	0	0	0	0	0	0	0	0	0	0	0	0	0	0	0	0	0	0	0	0
denovo18474	0	0	0	0	0	0	0	0	0	0	0	0	0	0	0	0	0	0	0	0	0	0	0	0	0	0	0	0	0	0	0	0	0	0	0	0	0	0	0	0	0	0	0	0	0	0	0	0	1
denovo9739	0	0	0	0	0	0	0	0	0	0	0	4	0	0	0	0	0	0	0	0	0	0	0	0	0	0	0	0	0	0	0	0	0	0	0	0	0	0	0	0	0	0	0	0	0	0	0	0	0
denovo25565	0	0	0	0	0	0	0	0	0	0	0	0	0	0	0	0	0	0	0	0	0	0	0	0	0	0	0	0	0	0	0	0	0	0	0	0	0	0	0	0	0	0	0	0	0	0	0	0	0
denovo13623	0	0	0	0	0	0	0	0	0	0	0	0	0	0	0	0	0	0	0	0	0	0	0	0	0	0	0	0	0	0	0	0	0	0	0	0	0	0	0	0	0	0	0	0	0	0	0	0	0
denovo17974	0	0	0	0	0	0	0	0	0	0	0	0	0	0	0	0	0	0	0	0	0	0	0	0	0	0	0	0	0	0	0	0	0	0	0	0	0	0	0	0	0	0	0	0	0	0	0	0	0
denovo3941	0	0	0	0	0	0	0	0	0	0	0	0	0	0	0	0	0	0	0	0	0	0	0	0	0	0	0	0	0	0	0	0	0	0	0	0	0	0	0	0	0	0	0	0	0	0	0	0	0
denovo15689	0	0	0	0	0	0	0	0	0	0	0	0	0	0	0	0	0	0	0	0	0	0	0	0	0	0	0	0	0	0	0	0	0	0	0	0	0	0	0	0	0	0	0	0	0	0	0	0	0
denovo19965	0	0	0	0	0	0	0	0	0	0	0	0	0	0	0	0	0	0	0	0	0	0	0	0	0	0	0	0	0	0	0	0	0	0	0	0	0	0	0	0	0	0	0	0	0	0	0	0	0
denovo9902	0	0	0	0	0	0	0	0	0	0	0	0	0	0	0	0	0	0	0	0	0	0	0	0	0	0	0	0	0	0	0	0	0	0	0	0	0	0	0	0	0	0	0	0	0	0	0	0	0
denovo6367	0	0	0	0	0	0	0	0	0	0	0	0	0	0	0	0	0	0	0	0	0	0	0	0	0	0	0	0	0	0	0	0	0	0	0	0	0	0	0	1	0	0	0	0	0	0	0	0	0
denovo116	0	0	0	0	0	0	0	0	0	0	0	0	0	0	0	0	0	0	0	0	0	0	0	0	0	0	0	0	0	0	0	0	0	0	0	0	0	0	0	0	0	0	0	0	0	0	0	0	0
denovo23281	0	0	0	0	0	0	0	0	0	0	0	0	0	0	0	0	0	0	0	0	0	0	0	0	0	0	0	0	0	0	0	0	0	0	0	0	0	0	0	0	0	0	0	0	0	0	0	0	0
denovo20440	0	0	0	0	0	0	0	0	0	0	0	0	0	0	0	0	0	0	0	0	0	0	0	0	0	0	0	0	0	0	0	0	1	0	0	0	0	0	0	0	0	0	0	0	0	0	0	0	0
denovo2479	0	0	0	0	0	0	0	0	0	0	0	0	0	0	0	0	0	0	0	0	0	0	0	0	0	0	0	0	0	0	0	0	2	0	0	0	0	0	0	0	0	0	0	0	0	0	0	0	0
denovo19797	0	0	0	0	0	0	0	0	0	0	0	0	0	0	0	0	0	0	0	0	0	0	0	0	0	0	0	0	0	0	0	0	531	0	0	0	0	0	0	0	0	0	0	0	0	0	0	0	0
denovo1587	0	0	0	0	0	0	0	0	0	0	0	0	0	0	0	0	0	0	0	0	0	0	0	0	0	0	0	0	0	0	0	0	1	0	0	0	0	0	0	0	0	0	0	0	0	0	0	0	0
denovo17320	0	0	0	0	0	0	0	0	0	0	0	0	0	0	0	0	0	0	0	0	0	0	0	0	0	0	0	0	0	0	0	0	1	0	0	0	0	0	0	0	0	0	0	0	0	0	0	0	0
denovo2234	0	0	0	0	0	0	0	0	0	0	0	0	0	0	0	0	0	0	0	0	0	0	0	0	0	0	0	0	0	0	0	0	0	0	0	0	0	0	0	0	0	0	0	0	0	0	0	0	0
denovo2498	0	0	0	8	0	12	0	387	0	2	0	0	23	0	0	1	0	0	0	0	1	0	0	0	28	0	0	0	0	5	0	5	1106	2	0	0	0	0	0	28	0	2	8	0	10	9	0	0	0
denovo6666	0	0	0	0	0	1	0	0	0	0	0	0	0	0	0	0	0	0	0	0	0	0	0	0	0	0	0	0	0	0	0	0	1	0	0	0	0	0	0	0	0	0	0	0	0	0	0	0	0
denovo10900	0	0	0	0	0	0	0	0	0	0	0	0	0	0	0	0	0	0	0	0	0	0	0	0	0	0	0	0	0	0	0	0	1	0	0	0	0	0	0	0	0	0	0	0	0	0	0	0	0
denovo16715	0	0	0	0	0	0	0	0	0	0	0	0	0	0	0	0	0	0	0	0	0	0	0	0	0	0	0	0	0	0	0	0	0	0	0	0	0	0	0	0	0	0	0	0	0	3	0	0	0
denovo18572	0	0	0	0	0	0	0	0	0	0	0	0	0	0	0	0	0	0	0	0	0	0	0	0	0	0	0	0	0	0	0	0	0	0	0	0	0	0	0	0	0	0	0	0	0	0	0	0	0
denovo20924	0	0	0	0	0	0	0	0	0	0	0	0	0	0	0	0	0	0	0	0	0	0	0	0	0	0	0	0	0	0	0	0	19	0	0	0	0	0	0	0	0	0	0	0	0	0	0	0	0
denovo18535	0	0	0	0	0	0	0	0	0	0	0	0	0	0	0	0	0	0	0	0	0	0	0	0	0	0	0	0	0	0	0	0	1	0	0	0	0	0	0	0	0	0	0	0	0	0	0	0	0
denovo2748	0	0	0	0	0	0	0	0	0	6	0	0	0	0	0	0	0	0	0	0	0	0	0	0	0	0	0	0	0	0	0	0	0	0	0	0	0	0	0	0	0	0	0	0	0	0	0	0	0
denovo14878	0	0	0	0	0	0	0	0	0	0	0	0	0	0	0	0	0	0	0	0	0	0	0	0	0	0	0	0	0	0	0	0	0	0	0	0	0	0	0	0	0	1	0	0	0	0	0	0	0
denovo17220	0	0	0	0	0	0	0	0	0	0	0	0	0	0	0	0	0	0	0	0	0	0	0	0	0	0	0	0	0	0	0	0	0	0	0	0	0	0	0	0	0	0	0	0	0	0	0	0	0
denovo20596	0	0	0	0	11	0	0	0	0	0	0	0	0	0	0	0	0	0	0	0	0	0	0	0	0	0	0	0	0	0	0	0	0	0	0	0	0	0	0	0	0	0	0	0	0	0	0	0	0
denovo6028	0	0	0	0	0	0	0	0	0	0	0	0	0	0	0	0	0	0	0	0	0	0	0	0	0	0	0	0	0	0	0	0	0	0	0	0	0	0	0	0	0	3	0	0	0	0	0	0	0
denovo16804	0	0	0	0	0	0	0	0	0	0	0	0	0	0	0	0	0	0	0	0	0	0	0	0	0	0	0	0	0	0	0	0	0	0	0	0	0	0	0	0	0	0	0	0	0	0	0	0	0
denovo7855	0	0	0	0	0	0	0	0	0	0	0	0	0	0	0	0	0	0	0	0	0	0	0	0	0	0	0	0	0	0	0	0	0	0	0	0	0	0	0	0	0	0	0	0	0	0	0	0	0
denovo18874	0	0	0	0	0	0	0	0	0	0	0	0	0	0	0	0	0	0	0	0	0	0	0	0	0	0	0	0	0	0	0	0	0	0	0	0	0	0	0	0	0	0	0	0	0	0	0	0	0
denovo2808	0	0	0	0	0	0	0	0	0	0	0	0	0	0	0	0	0	0	0	0	0	0	0	0	0	0	0	0	0	0	0	0	0	0	0	0	0	0	0	0	0	0	0	0	0	0	0	0	0
denovo18561	0	0	0	0	0	0	0	0	0	24	25	0	0	0	0	0	0	0	0	0	0	0	0	0	0	0	0	0	0	0	0	0	0	0	0	0	0	0	0	0	0	0	0	0	0	0	0	0	0
denovo24257	0	0	0	0	0	0	0	0	0	0	0	0	0	0	0	0	0	0	0	0	0	0	0	0	0	0	0	0	0	6	0	0	0	0	0	0	0	0	0	0	0	0	0	0	0	0	0	0	0
denovo14712	0	0	0	0	0	0	0	0	0	0	0	0	0	0	0	0	0	0	0	0	0	0	0	0	0	0	0	0	0	0	0	0	0	0	10	0	0	0	0	0	0	0	0	0	0	0	0	0	0
denovo1150	0	0	0	0	0	0	0	0	0	0	0	0	0	0	0	0	0	0	0	0	0	0	0	0	0	0	0	0	0	2	0	0	0	0	0	0	0	0	0	0	0	0	0	0	2	0	0	0	0
denovo20051	0	0	0	0	0	0	0	0	0	0	0	0	0	0	0	0	0	0	0	0	0	0	0	0	0	0	0	0	0	8	0	0	0	0	0	0	0	0	0	0	0	0	0	0	0	0	0	0	0
denovo12199	0	0	0	0	0	0	0	0	0	0	0	0	0	0	0	0	0	0	0	0	0	0	0	0	0	0	0	0	0	0	0	0	0	0	0	0	0	0	0	0	0	0	0	0	0	0	0	0	0
denovo13681	0	0	0	0	0	0	0	0	0	0	0	0	0	0	0	0	0	0	0	0	0	0	0	0	0	0	0	0	0	0	0	0	0	0	0	0	0	0	0	0	0	0	0	0	0	0	0	0	0
denovo2229	0	0	0	0	0	0	0	0	0	0	0	0	0	0	0	0	0	0	0	0	0	0	0	0	0	0	0	0	0	0	0	0	0	0	0	0	0	0	0	0	0	0	0	0	0	0	0	0	0
denovo23220	0	0	0	0	0	0	0	0	0	0	0	0	0	0	0	0	0	0	0	0	0	0	0	0	0	0	0	0	0	0	0	0	0	0	0	0	0	0	0	0	0	0	0	0	0	0	0	0	0
denovo11137	0	0	0	0	0	0	0	0	0	0	0	0	0	0	0	0	0	0	0	0	0	0	0	0	0	0	0	0	0	0	0	0	0	0	0	0	0	7	0	0	0	0	0	0	0	0	0	0	0
denovo12428	0	0	0	0	0	0	0	0	0	0	0	0	0	0	0	0	0	0	0	0	0	0	0	0	0	0	0	0	0	0	0	0	0	0	0	0	0	0	0	1	0	0	0	0	0	0	0	0	0
denovo7546	0	0	0	0	0	0	0	0	0	0	0	0	0	0	0	0	0	0	0	0	0	0	0	0	0	0	0	0	0	0	0	0	0	0	0	0	0	0	0	0	0	0	0	0	0	0	0	0	0
denovo12280	0	0	0	0	0	0	0	0	0	0	0	0	0	0	0	0	0	0	0	0	0	0	0	0	0	0	0	0	0	0	0	0	0	0	0	0	0	0	0	0	0	0	0	0	0	0	0	0	0
denovo5935	0	0	0	0	0	0	0	0	0	0	0	8	0	0	0	0	0	0	0	0	0	0	0	0	0	0	0	0	0	0	0	0	0	0	0	0	0	0	0	0	0	0	0	0	0	0	0	0	0
denovo5785	0	0	0	0	0	0	0	0	0	0	0	0	0	0	0	0	0	0	0	0	0	0	0	0	1	0	0	0	0	0	0	0	0	0	0	0	0	0	0	0	0	0	0	0	0	0	0	0	0
denovo13750	0	0	0	0	0	0	0	0	0	0	0	0	0	0	0	0	0	0	0	0	0	0	0	0	2	0	0	0	0	0	0	0	0	0	0	0	0	0	0	0	0	0	0	0	0	0	0	0	0
denovo19945	0	0	0	0	0	0	0	0	0	0	0	0	0	0	0	0	0	0	0	0	0	0	0	0	0	0	0	0	0	0	0	0	0	0	0	0	0	0	0	0	0	0	0	0	0	0	0	0	0
denovo25614	0	0	0	1	0	0	0	0	0	0	0	0	0	0	0	0	0	0	0	0	0	0	0	0	0	0	0	0	0	0	0	0	0	0	0	0	0	0	0	0	0	0	0	0	0	0	0	0	0
denovo1783	0	0	0	0	0	0	0	0	0	0	0	0	0	0	0	0	0	0	0	0	0	0	0	0	0	0	0	0	0	0	0	0	0	0	0	0	0	0	0	0	0	0	0	0	0	0	0	0	0
denovo2413	0	0	0	0	0	0	0	0	0	0	0	0	0	0	0	0	0	0	0	0	0	0	0	0	0	0	0	0	0	0	0	0	0	0	0	0	0	0	0	0	0	0	0	0	0	0	0	0	0
denovo21761	0	0	0	0	0	0	0	0	0	0	0	0	0	0	0	0	0	0	0	0	0	0	0	0	0	0	0	0	0	0	0	0	0	0	0	0	0	0	0	0	0	0	0	0	0	1	0	0	0
denovo3238	0	0	0	0	0	0	0	0	0	0	0	0	0	0	0	0	0	0	0	0	0	0	0	0	1	0	0	0	0	0	0	0	0	0	0	0	0	0	0	0	0	0	0	0	0	0	0	0	0
denovo10733	0	0	0	0	0	0	0	0	0	0	0	0	5	0	0	0	0	0	0	0	0	0	0	0	0	0	0	0	0	0	0	0	0	0	0	0	0	0	0	0	0	0	0	0	0	0	0	0	0
denovo21320	0	0	0	0	0	0	0	0	0	0	0	0	12	0	0	0	0	0	0	0	0	0	0	0	0	0	0	0	0	0	0	0	0	0	0	0	0	0	0	0	0	0	0	0	0	0	0	0	0
denovo13471	0	0	0	0	2	0	0	0	0	0	0	0	0	0	0	0	0	0	0	0	0	0	0	0	0	0	0	0	0	0	0	0	1	0	0	0	0	0	0	0	0	0	0	0	0	2	0	0	0
denovo20102	0	0	0	0	0	0	0	0	0	0	0	0	0	0	0	0	0	0	0	0	0	0	0	0	0	0	0	0	0	0	0	0	0	0	0	0	0	0	0	0	0	0	0	0	0	0	0	0	0
denovo25398	0	0	0	0	0	0	0	0	0	0	0	0	0	0	0	0	0	0	0	0	0	0	0	0	0	0	0	0	0	0	0	0	0	0	0	0	0	0	0	0	0	0	0	0	0	1	0	0	0
denovo4682	0	0	0	0	0	0	0	0	0	0	0	0	0	0	0	0	0	0	0	0	0	0	0	0	0	0	0	0	0	0	0	0	0	0	0	0	0	0	0	0	0	0	0	0	4	0	0	0	0
denovo9368	0	0	0	0	77	0	121	0	0	0	0	0	6	0	0	0	0	0	0	0	0	0	0	0	0	0	0	0	0	0	0	0	0	0	0	0	0	0	0	13	0	3	0	0	1	11	0	0	0
denovo10709	0	0	0	0	0	0	0	0	0	0	0	0	0	0	0	0	0	0	0	0	0	0	0	0	0	0	0	0	0	0	0	0	0	0	0	0	0	0	0	0	0	0	0	0	0	0	0	0	0
denovo888	0	0	0	0	1	0	0	0	0	0	0	0	0	0	0	0	0	0	0	0	0	0	0	0	0	0	0	0	0	0	0	0	0	0	0	0	0	0	0	0	0	0	0	0	0	0	0	0	0
denovo3880	0	0	0	0	0	0	0	0	0	0	0	0	0	0	0	0	0	0	0	0	0	0	0	0	0	0	0	0	0	0	0	0	0	0	0	0	0	0	0	1	0	0	0	0	0	0	0	0	0
denovo13401	0	0	0	0	0	0	0	0	0	0	0	0	0	0	0	0	0	0	0	0	0	0	0	0	0	0	0	0	0	0	0	0	0	0	0	0	0	1	0	3	1	0	25	0	0	0	0	0	0
denovo10523	0	0	0	0	0	0	0	0	0	0	0	0	1	0	0	0	0	0	0	0	0	0	0	0	0	0	0	0	0	0	0	0	0	0	0	0	0	0	0	0	0	0	0	0	0	0	0	0	0
denovo16990	0	0	0	0	0	0	0	0	0	0	0	0	1	0	0	0	0	0	0	0	0	0	0	0	0	0	0	0	0	0	0	0	0	0	0	0	0	0	0	0	0	0	0	0	0	0	0	0	0
denovo618	0	0	0	2	3	0	0	0	0	0	0	0	0	0	0	0	0	0	0	0	0	0	0	0	13	0	0	0	0	30	0	0	0	0	0	0	0	0	0	7	0	0	1	0	0	0	0	0	9
denovo20131	0	0	0	2	7	0	0	0	10	0	0	0	0	0	0	0	0	0	0	0	0	0	0	0	0	0	0	0	0	0	0	0	12	0	0	0	3	0	0	6	0	0	0	0	0	0	0	0	0
denovo2630	0	0	0	0	0	0	0	0	0	0	0	0	0	0	0	0	0	0	0	0	0	0	0	0	0	0	0	0	0	0	0	0	0	0	0	0	0	0	0	0	0	0	0	0	0	0	0	0	0
denovo8660	0	0	0	0	0	0	0	0	0	0	0	0	0	0	0	0	0	0	0	0	0	0	0	0	23	0	0	0	0	0	0	0	0	0	0	0	0	0	0	0	0	0	0	0	0	0	0	0	0
denovo17119	0	0	0	32	0	0	0	0	0	0	0	0	0	0	0	0	0	0	0	0	0	0	0	0	0	0	0	0	0	0	0	0	0	0	1	0	0	0	0	0	0	0	0	0	0	0	0	0	0
denovo23498	0	0	0	0	0	1	0	0	0	0	0	0	0	0	0	0	0	0	0	0	0	0	0	0	0	0	0	0	0	0	0	0	0	0	0	0	0	0	0	0	0	0	0	0	0	0	0	0	0
denovo18344	0	0	0	0	0	0	0	0	0	0	0	0	0	0	0	0	0	0	0	0	0	0	0	0	0	0	0	0	0	0	0	0	0	0	0	0	0	0	0	0	0	0	0	0	0	0	0	0	0
denovo10941	0	0	0	0	0	0	0	0	0	0	0	0	0	0	0	0	0	0	0	0	0	0	0	0	0	0	0	0	0	0	0	0	0	0	0	0	0	1	0	0	0	0	0	0	0	0	0	0	0
denovo17117	0	0	0	0	0	0	0	0	0	0	0	0	1	0	0	0	0	0	0	0	0	0	0	0	0	0	0	0	0	0	0	0	0	0	0	0	0	0	0	0	0	0	0	0	0	0	0	0	0
denovo8837	0	0	0	0	0	0	0	0	0	0	0	0	0	0	0	0	0	0	0	0	0	0	0	0	0	0	0	0	0	0	0	0	0	0	0	0	0	1	0	0	0	0	0	0	0	0	0	0	0
denovo11410	0	0	0	0	0	0	0	0	0	0	0	0	0	0	0	0	0	0	0	0	0	0	0	0	0	0	0	0	0	0	0	0	0	0	0	0	0	0	0	0	0	0	0	0	0	0	0	0	0
denovo26024	0	0	0	0	0	0	0	0	0	0	0	0	0	0	0	0	0	0	0	0	0	0	0	0	0	0	0	0	0	0	0	0	0	0	0	0	0	0	0	0	0	0	0	0	0	0	0	0	0
denovo8966	0	0	0	0	0	0	0	0	0	0	0	0	0	0	0	0	0	0	0	0	0	0	0	0	1	0	0	0	0	0	0	0	0	0	0	0	0	0	0	0	0	0	0	0	0	0	0	0	0
denovo13970	0	0	0	1	0	0	0	0	0	0	0	0	0	0	0	0	0	0	0	0	0	0	0	0	0	0	0	0	0	0	0	0	0	0	0	0	0	0	0	0	0	0	0	0	0	0	0	0	0
denovo20712	0	0	0	0	0	0	0	0	0	0	0	0	0	0	0	0	0	0	0	0	0	0	0	0	0	0	0	0	0	0	0	0	0	0	0	0	0	0	0	0	0	0	0	0	0	0	0	0	0
denovo1239	0	0	0	0	0	0	0	0	0	0	0	0	73	0	0	0	0	0	0	0	0	0	0	0	0	0	0	0	0	0	0	0	0	0	0	0	0	0	0	5	0	9	0	0	0	0	0	0	0
denovo5026	0	0	0	0	1	0	0	0	0	0	0	0	0	0	0	0	0	0	0	0	0	0	0	0	0	0	0	0	0	0	0	0	0	0	0	0	0	0	0	0	0	0	0	0	0	0	0	0	0
denovo11568	0	0	0	1	12	0	2	0	0	0	0	0	0	0	0	0	0	0	0	0	0	0	0	0	11	0	0	0	0	31	0	0	18	0	0	0	0	0	0	0	0	0	0	0	0	5	0	4	19
denovo12111	0	0	0	0	0	0	0	0	0	0	0	0	0	0	0	0	0	0	0	0	0	0	0	0	0	0	0	0	0	1	0	0	0	0	0	0	0	0	0	0	0	0	0	0	0	0	0	0	0
denovo8262	0	0	0	0	0	0	0	0	0	0	0	0	0	0	0	0	0	0	0	0	0	0	0	0	0	0	0	0	0	0	0	0	0	0	0	0	0	0	0	0	0	0	0	0	0	0	0	0	0
denovo12542	0	0	0	0	0	0	0	0	0	0	0	0	4	0	0	0	0	0	0	0	0	0	0	0	0	0	0	0	0	0	0	0	0	0	0	0	0	0	0	0	0	0	0	0	0	0	0	0	0
denovo11733	0	0	0	0	0	0	0	0	0	0	0	0	0	0	0	0	0	0	0	0	0	0	0	0	0	0	0	0	0	0	0	0	0	0	0	0	0	0	0	0	0	0	0	0	0	0	0	0	0
denovo15722	0	0	0	0	0	0	0	0	0	0	0	0	2	0	0	0	0	0	0	0	0	0	0	0	0	0	0	0	0	7	0	0	0	0	0	0	0	0	0	9	0	0	0	0	0	0	0	0	0
denovo10855	0	0	0	0	0	0	0	0	0	0	0	0	7	0	0	0	0	0	0	0	0	0	0	0	0	0	0	0	0	0	0	0	0	0	0	0	0	0	0	0	0	0	0	0	0	0	0	0	0
denovo25120	0	0	0	0	0	0	0	0	0	0	0	0	0	0	0	0	0	0	0	0	0	0	0	0	0	0	0	0	0	0	0	0	0	0	0	0	0	0	0	0	0	6	0	0	0	0	0	0	0
denovo14627	0	0	0	0	0	0	0	0	0	0	0	0	0	0	0	0	0	0	0	0	0	0	0	0	0	0	0	0	0	0	0	0	0	0	0	0	0	0	0	0	0	0	0	0	0	0	0	0	0
denovo13302	0	41	0	62	0	0	0	0	0	3	0	0	55	0	0	0	0	0	20	0	0	0	0	0	23	0	0	1	0	19	0	0	57	0	178	0	0	7	0	25	0	5	2	0	1	14	0	0	0
denovo25375	0	0	0	0	0	0	0	0	0	0	0	0	0	0	0	0	0	0	0	0	0	0	0	0	0	0	0	0	0	0	0	0	0	0	0	0	0	0	0	0	0	0	0	0	0	0	0	0	0
denovo22221	0	0	0	0	0	0	0	0	0	0	0	0	0	0	0	0	0	0	0	0	0	0	0	0	0	0	0	0	0	1	0	0	0	0	0	0	0	0	0	0	0	0	0	0	0	0	0	0	0
denovo1819	0	0	0	0	0	0	0	0	0	0	0	0	0	0	0	0	0	0	0	0	0	0	0	0	0	0	0	0	0	0	0	0	0	0	0	0	0	0	0	0	0	0	0	0	0	0	0	0	0
denovo22	0	0	0	0	16	0	0	602	15	2	0	0	9	0	0	0	0	0	0	0	0	0	0	2	28	0	0	0	0	13	0	6	0	0	136	0	0	9	0	9	0	7	5	0	0	18	0	6	10
denovo6398	0	0	0	0	0	0	0	1	0	0	0	0	0	0	0	0	0	0	0	0	0	0	0	0	0	0	0	0	0	0	0	0	0	0	0	0	0	0	0	0	0	0	0	0	0	0	0	0	0
denovo11393	0	0	0	0	0	0	0	0	0	0	0	0	0	0	0	0	0	0	0	0	0	0	0	0	1	0	0	0	0	0	0	0	0	0	0	0	0	0	0	0	0	0	0	0	0	0	0	0	0
denovo19152	0	0	0	0	0	0	0	1	0	0	0	0	0	0	0	0	0	0	0	0	0	0	0	0	1	0	0	0	0	0	0	0	0	0	0	0	0	0	0	0	0	0	0	0	0	0	0	1	1
denovo19704	0	0	0	0	0	0	0	0	0	0	0	0	0	0	0	0	0	0	0	0	0	0	0	0	0	0	0	0	0	0	0	0	0	0	0	0	0	0	0	0	0	0	0	0	0	0	0	0	0
denovo3600	0	0	0	0	0	0	0	0	0	0	0	0	0	0	0	0	0	0	0	0	0	0	0	0	0	0	0	0	0	0	0	0	0	0	0	0	0	0	0	0	0	0	0	0	0	0	0	0	0
denovo298	0	0	0	0	2	0	0	0	0	0	0	0	0	0	0	0	0	0	0	0	0	0	0	0	0	0	0	0	0	0	0	0	0	0	0	0	0	0	0	0	0	0	0	0	0	0	0	0	0
denovo7527	0	0	0	0	10	0	0	0	0	0	0	0	0	0	0	0	0	0	0	0	0	0	0	0	0	0	0	0	0	0	0	0	0	0	0	0	0	0	0	0	0	0	0	0	0	0	0	0	0
denovo7774	0	1	0	0	1	0	0	0	0	0	0	0	0	0	0	0	0	0	0	0	0	0	0	0	1	0	0	0	0	0	0	0	0	0	0	0	0	0	0	0	0	0	0	0	0	0	0	0	1
denovo13019	0	0	0	5	21	0	0	0	0	0	0	0	24	0	0	0	0	0	0	0	0	0	0	0	0	0	0	1	0	12	0	0	25	0	0	0	2	2	0	0	0	4	9	112	0	7	0	0	0
denovo24587	0	0	0	0	0	0	0	0	0	0	0	0	0	0	0	0	0	0	0	0	0	0	0	0	0	0	0	0	0	0	0	0	0	0	0	0	0	0	0	0	0	0	0	0	0	0	0	0	0
denovo9557	0	0	0	0	0	0	0	0	0	1	0	0	0	0	0	0	0	0	0	0	0	0	0	0	0	0	0	0	0	0	0	0	0	0	0	0	0	0	0	31	0	0	0	0	0	0	0	0	13
denovo22328	0	0	0	0	0	0	0	0	0	0	0	0	0	0	0	0	0	0	0	0	0	0	0	0	0	0	0	0	0	0	0	0	0	0	0	0	0	0	0	0	0	0	0	0	0	9	0	0	0
denovo14252	0	0	0	0	0	0	0	0	0	0	0	0	0	0	0	0	0	0	0	0	0	0	0	0	0	0	0	0	0	0	0	0	0	0	0	0	0	0	0	0	0	0	0	0	0	0	0	0	0
denovo13714	0	0	0	0	0	0	0	0	0	0	0	0	0	0	0	0	0	0	0	0	0	0	0	0	0	0	0	0	0	0	0	0	0	0	0	0	0	0	0	0	0	0	0	0	0	0	0	0	0
denovo15504	0	0	0	0	0	0	0	0	0	0	0	0	0	0	0	0	0	0	0	0	0	0	0	0	0	0	0	0	0	0	0	0	0	0	0	0	0	0	0	1	0	0	0	0	0	0	0	0	0
denovo14229	0	0	0	0	38	0	0	0	0	0	0	0	0	0	0	0	0	0	0	0	0	0	0	0	0	0	0	0	0	0	0	0	0	0	0	0	0	0	0	0	0	0	0	0	0	0	0	0	6
denovo14073	0	0	0	0	0	0	0	0	0	0	0	0	0	0	0	0	0	0	0	0	0	0	0	0	0	0	0	0	0	0	0	0	0	0	0	0	0	0	0	0	0	0	0	0	0	0	0	0	0
denovo13011	0	0	0	0	0	0	0	0	0	0	0	0	0	0	0	0	0	0	0	0	0	0	0	0	0	0	0	0	0	0	0	0	0	0	0	0	0	1	0	0	0	0	0	0	0	0	0	0	0
denovo25000	0	0	0	0	0	0	0	0	0	0	0	0	0	108	0	0	0	0	40	0	0	0	0	0	15	0	0	0	0	23	0	0	0	0	0	0	0	0	0	0	0	0	0	0	0	4	0	0	0
denovo11049	0	0	0	0	0	0	0	0	0	0	0	0	0	3	0	0	0	0	0	0	0	0	0	0	0	0	0	0	0	0	0	0	0	0	0	0	0	0	0	0	0	0	0	0	0	0	0	0	0
denovo9553	0	0	0	0	0	0	0	0	0	0	0	0	0	0	0	0	0	0	0	0	0	0	0	0	1	0	0	0	0	0	0	0	0	0	0	0	0	0	0	0	0	0	0	0	0	0	0	0	0
denovo20118	0	0	0	0	0	0	0	0	0	0	0	0	10	0	0	0	0	0	0	0	0	0	0	0	58	0	0	0	0	0	0	0	0	0	0	0	0	0	0	0	0	0	0	0	0	0	0	0	1
denovo23404	0	0	0	0	0	0	0	0	0	0	0	0	0	0	0	0	0	0	0	0	0	0	0	0	0	0	0	0	0	0	0	0	0	0	0	0	0	10	0	0	0	0	0	0	0	0	0	0	0
denovo11156	0	0	0	0	0	0	0	0	0	0	0	0	0	0	0	0	0	0	0	0	0	0	0	0	0	0	0	0	0	0	0	0	0	0	0	0	0	0	0	0	0	0	0	0	0	0	0	0	0
denovo7480	0	0	0	0	0	0	0	0	0	0	0	0	0	0	0	0	0	0	0	0	0	0	0	0	0	0	0	0	0	0	0	0	0	0	0	0	0	0	0	0	0	0	0	0	0	0	0	0	0
denovo610	0	0	0	0	0	0	0	0	0	0	0	0	0	0	0	0	0	0	0	0	0	0	0	0	0	0	0	0	0	0	0	0	0	0	0	0	0	0	0	0	0	0	0	0	0	0	0	0	0
denovo21199	0	0	0	0	1	0	0	0	0	0	0	0	0	0	0	0	0	0	0	0	0	0	0	0	0	0	0	0	0	0	0	0	0	0	0	0	0	0	0	0	0	0	0	0	0	0	0	0	0
denovo9461	0	0	0	0	2	0	0	0	0	0	0	0	0	0	0	0	0	0	0	0	0	0	0	0	0	0	0	0	0	0	0	0	0	0	0	0	0	0	0	0	0	0	0	0	0	0	0	0	0
denovo192	0	0	0	0	0	0	0	0	0	0	0	0	0	0	0	0	0	0	0	0	0	0	0	0	0	0	0	0	0	0	0	0	0	0	0	0	0	0	0	0	0	0	0	0	0	0	0	0	0
denovo11274	0	0	0	0	2	0	0	0	0	0	0	0	1	0	0	0	0	0	0	0	0	0	0	0	0	0	0	0	0	9	0	0	0	0	0	0	0	0	0	0	0	0	0	0	3	0	0	0	0
denovo10137	0	0	0	0	0	0	0	0	0	0	0	0	0	0	0	0	0	0	0	0	0	0	0	0	0	0	0	0	0	0	0	0	0	0	0	0	0	0	0	0	0	0	0	0	0	0	0	0	0
denovo22626	0	0	0	0	1	0	0	0	0	0	0	0	0	0	0	0	0	0	0	0	0	0	0	0	0	0	0	0	0	0	0	0	0	0	0	0	0	0	0	0	0	0	0	0	0	0	0	0	0
denovo23047	0	0	0	0	1	0	0	0	0	0	0	0	1	0	0	0	0	0	0	0	0	0	0	0	0	0	0	0	0	0	0	0	0	0	0	0	0	0	0	0	0	0	0	0	0	0	0	0	0
denovo5604	0	0	0	0	0	0	0	0	0	0	0	0	1	0	0	0	0	0	0	0	0	0	0	0	0	0	0	0	0	0	0	0	0	0	0	0	0	0	0	0	0	0	0	0	0	0	0	0	0
denovo22003	0	0	0	0	0	0	0	0	0	0	0	0	0	0	0	0	0	0	0	0	0	0	0	0	0	0	0	0	0	0	0	0	0	0	0	0	0	0	0	0	0	0	0	0	0	0	0	0	0
denovo7729	0	0	0	0	0	0	0	0	0	0	0	0	1	0	0	0	0	0	0	0	0	0	0	0	0	0	0	0	0	0	0	0	0	0	0	0	0	0	0	0	0	0	0	0	0	0	0	0	0
denovo5296	0	0	0	0	1	0	0	0	0	0	0	0	5	0	0	0	0	0	0	0	0	0	0	0	16	0	0	0	0	0	0	0	0	0	0	0	0	0	0	3	0	0	9	0	0	7	0	0	0
denovo11478	0	0	0	0	0	0	0	0	0	0	0	0	0	0	0	0	0	0	0	0	0	0	0	0	0	0	0	0	0	0	0	0	0	0	0	0	0	0	0	0	0	0	0	0	0	0	0	0	0
denovo10143	0	0	0	0	0	0	0	0	0	0	0	0	1	0	0	0	0	0	0	0	0	0	0	0	0	0	0	0	0	0	0	0	0	0	0	0	0	0	0	0	0	0	0	0	0	0	0	0	0
denovo998	0	0	0	8	0	0	0	0	0	0	0	0	0	0	0	0	0	0	0	0	0	0	0	0	0	0	0	0	0	0	0	0	0	0	0	0	0	0	0	0	0	0	0	0	0	0	0	0	0
denovo9605	0	0	0	0	0	0	0	0	0	0	0	0	0	0	0	0	0	0	0	0	0	79	0	0	0	0	0	0	0	0	0	0	0	0	0	0	0	0	0	0	0	0	0	0	0	0	0	0	0
denovo21134	0	0	0	0	0	0	0	0	0	0	0	0	0	0	0	0	0	0	0	0	0	0	0	0	0	0	0	0	0	0	0	0	0	0	0	0	0	0	0	0	0	0	0	0	0	0	0	0	0
denovo2584	0	0	0	0	0	0	0	0	0	0	0	0	0	0	0	0	0	0	0	0	0	0	0	0	0	0	0	0	0	0	0	0	0	0	0	0	0	0	0	0	0	0	0	0	0	0	0	0	0
denovo25437	0	0	0	0	0	0	0	0	0	0	0	0	0	0	0	0	0	0	0	0	0	0	0	0	0	0	0	0	0	0	0	0	0	0	0	0	0	0	0	0	0	0	0	0	0	0	0	0	0
denovo21404	0	0	0	0	0	0	0	0	0	0	0	0	0	0	0	0	0	0	0	0	0	0	0	0	0	0	0	0	0	0	0	0	0	0	0	0	0	0	0	2	0	0	0	0	0	0	0	0	0
denovo6858	0	0	0	0	0	0	0	0	0	0	0	0	0	0	0	0	0	0	0	0	0	0	0	0	0	0	0	0	0	0	0	0	0	0	0	0	0	0	0	0	0	0	0	0	0	0	0	0	0
denovo8978	0	0	0	0	0	0	0	0	0	0	0	0	0	0	0	0	0	0	0	0	0	0	0	0	0	0	0	0	0	0	0	0	0	0	0	0	0	0	0	0	0	0	0	0	0	0	0	0	0
denovo8068	0	0	0	0	0	0	0	0	0	0	0	0	0	0	0	0	0	0	0	0	0	0	0	0	0	0	0	0	0	0	0	0	0	0	0	0	0	1	0	0	0	0	0	0	0	0	0	0	0
denovo1331	0	0	0	0	0	0	0	0	0	0	0	0	0	0	0	0	0	0	0	0	0	0	0	0	0	0	0	0	0	0	0	0	0	0	0	0	0	0	0	0	0	0	0	0	0	0	0	0	0
denovo20071	0	0	0	0	0	0	0	0	0	0	0	0	0	0	0	0	0	0	0	0	0	0	0	0	0	0	0	0	0	0	0	2	0	0	0	0	0	0	0	0	0	0	0	0	0	0	0	0	0
denovo11947	0	18	0	0	0	0	0	0	0	0	0	0	0	0	0	0	0	0	0	0	0	0	0	0	0	0	1	0	0	0	0	0	658	0	0	0	0	0	0	0	0	0	0	0	0	0	0	5	0
denovo17518	0	0	0	0	0	0	0	0	0	0	0	0	0	0	0	0	0	0	0	0	0	0	0	0	0	0	0	0	0	0	0	0	1	0	0	0	0	0	0	0	0	0	0	0	0	0	0	0	0
denovo4845	0	0	0	0	0	0	0	0	0	0	0	0	0	0	0	0	0	0	0	0	0	0	0	0	0	0	0	0	0	0	0	0	0	0	0	0	0	0	0	0	0	0	0	0	0	0	0	0	0
denovo5495	0	0	0	0	0	0	0	0	0	0	0	0	0	0	0	0	0	0	0	0	0	0	0	0	0	0	0	0	0	0	0	0	0	0	0	0	0	0	0	0	0	0	0	0	0	0	0	0	0
denovo17398	0	0	0	0	0	0	0	0	0	0	0	0	0	0	0	0	0	0	0	0	0	0	0	0	0	0	0	0	0	0	0	0	0	0	0	0	0	0	0	0	0	0	0	0	0	0	0	0	0
denovo11693	0	0	0	0	0	0	0	0	0	0	0	0	0	0	0	0	0	0	0	0	0	0	0	0	0	0	0	0	0	0	0	0	0	0	0	0	0	0	0	0	0	0	0	0	0	0	0	0	0
denovo1100	0	0	0	0	0	0	0	0	0	0	0	0	0	0	0	0	0	0	0	0	0	0	0	0	0	0	0	0	0	0	0	0	0	0	0	0	0	0	0	0	0	0	0	0	0	0	0	0	0
denovo17293	0	0	0	0	0	0	0	0	0	0	0	0	0	0	0	0	0	0	0	0	0	0	0	0	0	0	0	0	0	0	0	0	0	0	0	0	0	0	0	0	0	0	0	0	0	0	0	0	0
denovo13007	0	0	0	0	0	0	0	0	0	0	0	0	0	0	0	0	0	0	0	0	0	0	0	0	0	0	0	0	0	0	0	0	0	0	0	0	0	0	0	0	0	0	0	0	0	0	0	0	0
denovo14950	0	0	0	0	0	0	0	0	0	0	0	0	0	0	0	0	0	0	0	0	0	0	0	0	0	0	0	0	0	0	0	0	0	0	0	0	0	0	0	0	0	0	0	0	0	0	0	0	0
denovo18919	0	0	0	0	0	0	0	0	0	0	0	0	7	0	0	11	0	16	0	0	0	0	0	0	0	0	4	0	0	0	0	0	0	0	0	0	0	0	0	3	0	7	0	0	0	4	0	7	0
denovo3222	0	0	0	0	0	0	0	0	0	0	0	0	0	0	0	2	0	0	0	0	0	0	0	0	0	0	0	0	0	0	0	0	0	0	0	0	0	0	0	0	0	1	0	0	0	1	0	1	0
denovo7295	0	0	0	0	0	0	0	0	0	0	0	0	0	0	0	0	0	0	0	0	0	0	0	0	0	0	0	0	0	0	0	0	0	0	0	0	0	0	0	0	0	0	0	0	0	0	0	0	0
denovo2864	0	0	0	0	0	0	0	0	0	0	0	0	0	0	0	0	0	0	0	0	0	0	0	0	0	0	0	0	0	0	0	0	0	0	0	0	0	0	0	0	0	0	0	0	0	0	0	0	0
denovo4649	0	0	0	0	0	0	0	0	0	0	0	0	0	0	0	0	0	0	0	0	0	0	0	0	0	0	0	0	0	0	0	0	0	0	0	0	0	0	0	0	0	0	0	0	0	0	0	0	0
denovo17350	0	0	0	0	0	0	0	0	0	7	0	0	0	0	0	0	0	0	0	0	0	0	0	0	0	0	0	0	0	0	0	0	0	0	0	0	0	0	0	7	0	0	0	0	0	0	0	0	8
denovo20432	0	0	0	0	0	0	0	0	0	0	0	0	0	0	0	0	0	0	0	0	0	0	0	0	0	0	0	0	0	0	0	0	0	0	0	0	0	0	0	0	0	0	0	0	0	0	0	0	0
denovo12952	0	0	0	0	0	0	0	0	0	0	0	0	0	0	0	0	0	0	0	0	0	0	0	0	0	0	0	0	0	0	0	0	0	0	0	0	0	0	0	0	0	0	0	0	0	6	0	0	0
denovo18048	0	0	0	0	0	0	0	0	0	0	0	0	0	0	0	0	0	0	0	0	0	0	0	0	0	0	0	0	0	0	0	0	0	0	0	0	0	0	0	0	0	0	0	0	0	0	0	0	0
denovo20506	0	0	0	7	0	0	0	0	0	0	0	0	0	0	0	0	0	0	0	0	0	0	0	0	0	0	0	0	0	0	0	0	0	0	0	0	0	0	0	0	0	0	1	0	0	0	0	0	0
denovo3099	0	0	0	0	0	0	0	0	0	0	0	0	0	0	0	0	0	0	0	0	0	0	0	0	0	0	0	0	0	0	0	0	0	0	0	0	0	0	0	0	0	0	0	0	0	0	0	0	0
denovo20832	0	0	0	0	19	0	0	0	0	0	0	0	0	0	0	0	0	0	0	0	0	0	0	0	0	0	0	0	0	0	0	0	0	0	0	0	0	0	0	0	0	0	1	0	0	0	0	0	0
denovo3157	0	0	0	4	0	0	0	18	0	0	0	0	0	0	0	0	0	0	0	0	0	0	0	0	0	0	0	0	0	4	0	0	0	0	0	0	21	2431	0	0	0	0	0	0	0	1	0	0	1
denovo18486	0	0	0	0	0	0	0	0	0	0	0	0	0	0	0	0	0	0	0	0	0	0	0	0	0	0	0	0	0	0	0	0	0	0	0	0	0	3	0	0	0	0	0	0	0	0	0	0	0
denovo16077	0	0	0	0	0	0	0	0	0	0	0	0	4	0	0	0	0	0	0	0	0	0	0	0	0	0	0	0	0	0	0	0	0	0	0	0	0	0	0	0	0	0	0	0	0	0	0	0	0
[truncated: 20,194 more rows]
[truncated: 36 more columns]

## Sheet: TAX table
OTU_ID	Kingdom	Phylum	Class	Order	Family	Genus	Species
denovo11930	D_0__Bacteria	D_1__Proteobacteria	D_2__Alphaproteobacteria	D_3__Rhodobacterales	D_4__Rhodobacteraceae	D_5__Paracoccus	Ambiguous_taxa
denovo16372	D_0__Bacteria	D_1__Proteobacteria	D_2__Alphaproteobacteria	D_3__Rhodobacterales	D_4__Rhodobacteraceae	D_5__Paracoccus	NA
denovo10836	D_0__Bacteria	D_1__Proteobacteria	D_2__Alphaproteobacteria	D_3__Rhodobacterales	D_4__Rhodobacteraceae	D_5__Paracoccus	NA
denovo14353	D_0__Bacteria	D_1__Proteobacteria	D_2__Alphaproteobacteria	D_3__Rhodobacterales	D_4__Rhodobacteraceae	D_5__Paracoccus	NA
denovo6638	D_0__Bacteria	D_1__Proteobacteria	D_2__Alphaproteobacteria	D_3__Rhodobacterales	D_4__Rhodobacteraceae	D_5__Paracoccus	NA
denovo19093	D_0__Bacteria	D_1__Proteobacteria	D_2__Alphaproteobacteria	D_3__Rhodobacterales	D_4__Rhodobacteraceae	D_5__Paracoccus	NA
denovo15900	D_0__Bacteria	D_1__Proteobacteria	D_2__Alphaproteobacteria	D_3__Rhodobacterales	D_4__Rhodobacteraceae	D_5__Paracoccus	NA
denovo11465	D_0__Bacteria	D_1__Proteobacteria	D_2__Alphaproteobacteria	D_3__Rhodobacterales	D_4__Rhodobacteraceae	D_5__Paracoccus	NA
denovo11233	D_0__Bacteria	D_1__Proteobacteria	D_2__Alphaproteobacteria	D_3__Rhodobacterales	D_4__Rhodobacteraceae	D_5__Paracoccus	Ambiguous_taxa
denovo21088	D_0__Bacteria	D_1__Proteobacteria	D_2__Alphaproteobacteria	D_3__Rhodobacterales	D_4__Rhodobacteraceae	D_5__Paracoccus	NA
denovo25465	D_0__Bacteria	D_1__Proteobacteria	D_2__Alphaproteobacteria	D_3__Rhodobacterales	D_4__Rhodobacteraceae	D_5__Paracoccus	NA
denovo13824	D_0__Bacteria	D_1__Proteobacteria	D_2__Alphaproteobacteria	D_3__Rhodobacterales	D_4__Rhodobacteraceae	D_5__Paracoccus	NA
denovo1179	D_0__Bacteria	D_1__Proteobacteria	D_2__Alphaproteobacteria	D_3__Rhodobacterales	D_4__Rhodobacteraceae	D_5__Paracoccus	NA
denovo5035	D_0__Bacteria	D_1__Proteobacteria	D_2__Alphaproteobacteria	D_3__Rhodobacterales	D_4__Rhodobacteraceae	D_5__Paracoccus	NA
denovo5986	D_0__Bacteria	D_1__Proteobacteria	D_2__Alphaproteobacteria	D_3__Rhodobacterales	D_4__Rhodobacteraceae	D_5__Paracoccus	NA
denovo8028	D_0__Bacteria	D_1__Proteobacteria	D_2__Alphaproteobacteria	D_3__Rhodobacterales	D_4__Rhodobacteraceae	D_5__Paracoccus	NA
denovo15329	D_0__Bacteria	D_1__Proteobacteria	D_2__Alphaproteobacteria	D_3__Rhodobacterales	D_4__Rhodobacteraceae	D_5__Paracoccus	Ambiguous_taxa
denovo2698	D_0__Bacteria	D_1__Proteobacteria	D_2__Alphaproteobacteria	D_3__Rhodobacterales	D_4__Rhodobacteraceae	D_5__Paracoccus	NA
denovo4965	D_0__Bacteria	D_1__Proteobacteria	D_2__Alphaproteobacteria	D_3__Rhodobacterales	D_4__Rhodobacteraceae	D_5__Paracoccus	NA
denovo2087	D_0__Bacteria	D_1__Proteobacteria	D_2__Alphaproteobacteria	D_3__Rhodobacterales	D_4__Rhodobacteraceae	D_5__Paracoccus	Ambiguous_taxa
denovo21729	D_0__Bacteria	D_1__Proteobacteria	D_2__Alphaproteobacteria	D_3__Rhodobacterales	D_4__Rhodobacteraceae	D_5__Paracoccus	NA
denovo22374	D_0__Bacteria	D_1__Proteobacteria	D_2__Alphaproteobacteria	D_3__Rhodobacterales	D_4__Rhodobacteraceae	D_5__Paracoccus	Ambiguous_taxa
denovo2364	D_0__Bacteria	D_1__Proteobacteria	D_2__Alphaproteobacteria	D_3__Rhodobacterales	D_4__Rhodobacteraceae	D_5__Paracoccus	Ambiguous_taxa
denovo23743	D_0__Bacteria	D_1__Proteobacteria	D_2__Alphaproteobacteria	D_3__Rhodobacterales	D_4__Rhodobacteraceae	D_5__Paracoccus	NA
denovo10139	D_0__Bacteria	D_1__Proteobacteria	D_2__Alphaproteobacteria	D_3__Rhodobacterales	D_4__Rhodobacteraceae	D_5__Paracoccus	NA
denovo25697	D_0__Bacteria	D_1__Proteobacteria	D_2__Alphaproteobacteria	D_3__Rhodobacterales	D_4__Rhodobacteraceae	D_5__Paracoccus	NA
denovo2861	D_0__Bacteria	D_1__Proteobacteria	D_2__Alphaproteobacteria	D_3__Rhodobacterales	D_4__Rhodobacteraceae	D_5__Paracoccus	NA
denovo3281	D_0__Bacteria	D_1__Proteobacteria	D_2__Alphaproteobacteria	D_3__Rhodobacterales	D_4__Rhodobacteraceae	D_5__Paracoccus	NA
denovo893	D_0__Bacteria	D_1__Proteobacteria	D_2__Alphaproteobacteria	D_3__Rhodobacterales	D_4__Rhodobacteraceae	D_5__Paracoccus	NA
denovo9215	D_0__Bacteria	D_1__Proteobacteria	D_2__Alphaproteobacteria	D_3__Rhodobacterales	D_4__Rhodobacteraceae	D_5__Paracoccus	NA
denovo15613	D_0__Bacteria	D_1__Proteobacteria	D_2__Alphaproteobacteria	D_3__Rhodobacterales	D_4__Rhodobacteraceae	D_5__Paracoccus	NA
denovo17602	D_0__Bacteria	D_1__Proteobacteria	D_2__Alphaproteobacteria	D_3__Rhodobacterales	D_4__Rhodobacteraceae	D_5__Paracoccus	NA
denovo18358	D_0__Bacteria	D_1__Proteobacteria	D_2__Alphaproteobacteria	D_3__Rhodobacterales	D_4__Rhodobacteraceae	D_5__Paracoccus	NA
denovo7171	D_0__Bacteria	D_1__Proteobacteria	D_2__Alphaproteobacteria	D_3__Rhodobacterales	D_4__Rhodobacteraceae	D_5__Paracoccus	NA
denovo15986	D_0__Bacteria	D_1__Proteobacteria	D_2__Alphaproteobacteria	D_3__Rhodobacterales	D_4__Rhodobacteraceae	D_5__Paracoccus	NA
denovo7805	D_0__Bacteria	D_1__Proteobacteria	D_2__Alphaproteobacteria	D_3__Rhodobacterales	D_4__Rhodobacteraceae	D_5__Paracoccus	NA
denovo13917	D_0__Bacteria	D_1__Proteobacteria	D_2__Alphaproteobacteria	D_3__Rhodobacterales	D_4__Rhodobacteraceae	D_5__Paracoccus	NA
denovo11609	D_0__Bacteria	D_1__Proteobacteria	D_2__Alphaproteobacteria	D_3__Rhodobacterales	D_4__Rhodobacteraceae	D_5__Paracoccus	Ambiguous_taxa
denovo4946	D_0__Bacteria	D_1__Proteobacteria	D_2__Alphaproteobacteria	D_3__Rhodobacterales	D_4__Rhodobacteraceae	D_5__Paracoccus	NA
denovo12597	D_0__Bacteria	D_1__Proteobacteria	D_2__Alphaproteobacteria	D_3__Rhodobacterales	D_4__Rhodobacteraceae	D_5__Paracoccus	NA
denovo24273	D_0__Bacteria	D_1__Proteobacteria	D_2__Alphaproteobacteria	D_3__Rhodobacterales	D_4__Rhodobacteraceae	D_5__Paracoccus	NA
denovo11747	D_0__Bacteria	D_1__Proteobacteria	D_2__Alphaproteobacteria	D_3__Rhodobacterales	D_4__Rhodobacteraceae	D_5__Paracoccus	NA
denovo15726	D_0__Bacteria	D_1__Proteobacteria	D_2__Alphaproteobacteria	D_3__Rhodobacterales	D_4__Rhodobacteraceae	D_5__Paracoccus	NA
denovo22253	D_0__Bacteria	D_1__Proteobacteria	D_2__Alphaproteobacteria	D_3__Rhodobacterales	D_4__Rhodobacteraceae	D_5__Paracoccus	NA
denovo18743	D_0__Bacteria	D_1__Proteobacteria	D_2__Alphaproteobacteria	D_3__Rhodobacterales	D_4__Rhodobacteraceae	D_5__Paracoccus	NA
denovo4413	D_0__Bacteria	D_1__Proteobacteria	D_2__Alphaproteobacteria	D_3__Rhodobacterales	D_4__Rhodobacteraceae	D_5__Paracoccus	NA
denovo22389	D_0__Bacteria	D_1__Proteobacteria	D_2__Alphaproteobacteria	D_3__Rhodobacterales	D_4__Rhodobacteraceae	D_5__Paracoccus	NA
denovo24907	D_0__Bacteria	D_1__Proteobacteria	D_2__Alphaproteobacteria	D_3__Rhodobacterales	D_4__Rhodobacteraceae	D_5__Paracoccus	NA
denovo13901	D_0__Bacteria	D_1__Proteobacteria	D_2__Alphaproteobacteria	D_3__Rhodobacterales	D_4__Rhodobacteraceae	D_5__Paracoccus	NA
denovo20114	D_0__Bacteria	D_1__Proteobacteria	D_2__Alphaproteobacteria	D_3__Rhodobacterales	D_4__Rhodobacteraceae	D_5__Paracoccus	NA
denovo9871	D_0__Bacteria	D_1__Proteobacteria	D_2__Alphaproteobacteria	D_3__Rhodobacterales	D_4__Rhodobacteraceae	D_5__Paracoccus	Ambiguous_taxa
denovo24275	D_0__Bacteria	D_1__Proteobacteria	D_2__Alphaproteobacteria	D_3__Rhodobacterales	D_4__Rhodobacteraceae	D_5__Paracoccus	Ambiguous_taxa
denovo4968	D_0__Bacteria	D_1__Proteobacteria	D_2__Alphaproteobacteria	D_3__Rhodobacterales	D_4__Rhodobacteraceae	D_5__Paracoccus	NA
denovo3490	D_0__Bacteria	D_1__Proteobacteria	D_2__Alphaproteobacteria	D_3__Rhodobacterales	D_4__Rhodobacteraceae	D_5__Paracoccus	NA
denovo4028	D_0__Bacteria	D_1__Proteobacteria	D_2__Alphaproteobacteria	D_3__Rhodobacterales	D_4__Rhodobacteraceae	D_5__Paracoccus	NA
denovo24792	D_0__Bacteria	D_1__Proteobacteria	D_2__Alphaproteobacteria	D_3__Rhodobacterales	D_4__Rhodobacteraceae	D_5__Paracoccus	NA
denovo13065	D_0__Bacteria	D_1__Proteobacteria	D_2__Alphaproteobacteria	D_3__Rhodobacterales	D_4__Rhodobacteraceae	D_5__Paracoccus	NA
denovo2690	D_0__Bacteria	D_1__Proteobacteria	D_2__Alphaproteobacteria	D_3__Rhodobacterales	D_4__Rhodobacteraceae	D_5__Paracoccus	Ambiguous_taxa
denovo4313	D_0__Bacteria	D_1__Proteobacteria	D_2__Alphaproteobacteria	D_3__Rhodobacterales	D_4__Rhodobacteraceae	D_5__Paracoccus	NA
denovo10279	D_0__Bacteria	D_1__Proteobacteria	D_2__Alphaproteobacteria	D_3__Rhodobacterales	D_4__Rhodobacteraceae	D_5__Paracoccus	NA
denovo15331	D_0__Bacteria	D_1__Proteobacteria	D_2__Alphaproteobacteria	D_3__Rhodobacterales	D_4__Rhodobacteraceae	D_5__Paracoccus	NA
denovo694	D_0__Bacteria	D_1__Proteobacteria	D_2__Alphaproteobacteria	D_3__Rhodobacterales	D_4__Rhodobacteraceae	D_5__Paracoccus	NA
denovo2420	D_0__Bacteria	D_1__Proteobacteria	D_2__Alphaproteobacteria	D_3__Rhodobacterales	D_4__Rhodobacteraceae	D_5__Paracoccus	Ambiguous_taxa
denovo18633	D_0__Bacteria	D_1__Proteobacteria	D_2__Alphaproteobacteria	D_3__Rhodobacterales	D_4__Rhodobacteraceae	D_5__Paracoccus	NA
denovo24557	D_0__Bacteria	D_1__Proteobacteria	D_2__Alphaproteobacteria	D_3__Rhodobacterales	D_4__Rhodobacteraceae	D_5__Paracoccus	NA
denovo10851	D_0__Bacteria	D_1__Proteobacteria	D_2__Alphaproteobacteria	D_3__Rhodobacterales	D_4__Rhodobacteraceae	D_5__Paracoccus	Ambiguous_taxa
denovo2035	D_0__Bacteria	D_1__Proteobacteria	D_2__Alphaproteobacteria	D_3__Rhodobacterales	D_4__Rhodobacteraceae	D_5__Paracoccus	NA
denovo22095	D_0__Bacteria	D_1__Proteobacteria	D_2__Alphaproteobacteria	D_3__Rhodobacterales	D_4__Rhodobacteraceae	D_5__Paracoccus	Ambiguous_taxa
denovo8609	D_0__Bacteria	D_1__Proteobacteria	D_2__Alphaproteobacteria	D_3__Rhodobacterales	D_4__Rhodobacteraceae	D_5__Paracoccus	NA
denovo2232	D_0__Bacteria	D_1__Proteobacteria	D_2__Alphaproteobacteria	D_3__Rhodobacterales	D_4__Rhodobacteraceae	D_5__Paracoccus	NA
denovo23996	D_0__Bacteria	D_1__Proteobacteria	D_2__Alphaproteobacteria	D_3__Rhodobacterales	D_4__Rhodobacteraceae	D_5__Paracoccus	NA
denovo2725	D_0__Bacteria	D_1__Proteobacteria	D_2__Alphaproteobacteria	D_3__Rhodobacterales	D_4__Rhodobacteraceae	D_5__Paracoccus	NA
denovo17869	D_0__Bacteria	D_1__Proteobacteria	D_2__Alphaproteobacteria	D_3__Rhodobacterales	D_4__Rhodobacteraceae	D_5__Paracoccus	Ambiguous_taxa
denovo4908	D_0__Bacteria	D_1__Proteobacteria	D_2__Alphaproteobacteria	D_3__Rhodobacterales	D_4__Rhodobacteraceae	D_5__Paracoccus	NA
denovo16658	D_0__Bacteria	D_1__Proteobacteria	D_2__Alphaproteobacteria	D_3__Rhodobacterales	D_4__Rhodobacteraceae	D_5__Paracoccus	NA
denovo21065	D_0__Bacteria	D_1__Proteobacteria	D_2__Alphaproteobacteria	D_3__Rhodobacterales	D_4__Rhodobacteraceae	D_5__Paracoccus	Ambiguous_taxa
denovo25951	D_0__Bacteria	D_1__Proteobacteria	D_2__Alphaproteobacteria	D_3__Rhodobacterales	D_4__Rhodobacteraceae	D_5__Paracoccus	NA
denovo15479	D_0__Bacteria	D_1__Proteobacteria	D_2__Alphaproteobacteria	D_3__Rhodobacterales	D_4__Rhodobacteraceae	D_5__Paracoccus	Ambiguous_taxa
denovo23469	D_0__Bacteria	D_1__Proteobacteria	D_2__Alphaproteobacteria	D_3__Rhodobacterales	D_4__Rhodobacteraceae	D_5__Paracoccus	NA
denovo23215	D_0__Bacteria	D_1__Proteobacteria	D_2__Alphaproteobacteria	D_3__Rhodobacterales	D_4__Rhodobacteraceae	D_5__Paracoccus	NA
denovo18074	D_0__Bacteria	D_1__Proteobacteria	D_2__Alphaproteobacteria	D_3__Rhodobacterales	D_4__Rhodobacteraceae	D_5__Paracoccus	Ambiguous_taxa
denovo6314	D_0__Bacteria	D_1__Proteobacteria	D_2__Alphaproteobacteria	D_3__Rhodobacterales	D_4__Rhodobacteraceae	D_5__Paracoccus	Ambiguous_taxa
denovo17771	D_0__Bacteria	D_1__Proteobacteria	D_2__Alphaproteobacteria	D_3__Rhodobacterales	D_4__Rhodobacteraceae	D_5__Paracoccus	NA
denovo1349	D_0__Bacteria	D_1__Proteobacteria	D_2__Alphaproteobacteria	D_3__Rhodobacterales	D_4__Rhodobacteraceae	D_5__Paracoccus	NA
denovo3873	D_0__Bacteria	D_1__Proteobacteria	D_2__Alphaproteobacteria	D_3__Rhodobacterales	D_4__Rhodobacteraceae	D_5__Paracoccus	NA
denovo21391	D_0__Bacteria	D_1__Proteobacteria	D_2__Alphaproteobacteria	D_3__Rhodobacterales	D_4__Rhodobacteraceae	D_5__Paracoccus	NA
denovo25031	D_0__Bacteria	D_1__Proteobacteria	D_2__Alphaproteobacteria	D_3__Rhodobacterales	D_4__Rhodobacteraceae	D_5__Paracoccus	Ambiguous_taxa
denovo23041	D_0__Bacteria	D_1__Proteobacteria	D_2__Alphaproteobacteria	D_3__Rhodobacterales	D_4__Rhodobacteraceae	D_5__Paracoccus	NA
denovo13900	D_0__Bacteria	D_1__Proteobacteria	D_2__Alphaproteobacteria	D_3__Rhodobacterales	D_4__Rhodobacteraceae	D_5__Paracoccus	Ambiguous_taxa
denovo6839	D_0__Bacteria	D_1__Proteobacteria	D_2__Alphaproteobacteria	D_3__Rhodobacterales	D_4__Rhodobacteraceae	D_5__Paracoccus	NA
denovo16066	D_0__Bacteria	D_1__Proteobacteria	D_2__Alphaproteobacteria	D_3__Rhodobacterales	D_4__Rhodobacteraceae	D_5__Paracoccus	Ambiguous_taxa
denovo24809	D_0__Bacteria	D_1__Proteobacteria	D_2__Alphaproteobacteria	D_3__Rhodobacterales	D_4__Rhodobacteraceae	D_5__Paracoccus	Ambiguous_taxa
denovo4235	D_0__Bacteria	D_1__Proteobacteria	D_2__Alphaproteobacteria	D_3__Rhodobacterales	D_4__Rhodobacteraceae	D_5__Paracoccus	NA
denovo15111	D_0__Bacteria	D_1__Proteobacteria	D_2__Alphaproteobacteria	D_3__Rhodobacterales	D_4__Rhodobacteraceae	D_5__Paracoccus	Ambiguous_taxa
denovo14635	D_0__Bacteria	D_1__Proteobacteria	D_2__Alphaproteobacteria	D_3__Rhodobacterales	D_4__Rhodobacteraceae	D_5__Paracoccus	Ambiguous_taxa
denovo30	D_0__Bacteria	D_1__Proteobacteria	D_2__Alphaproteobacteria	D_3__Rhodobacterales	D_4__Rhodobacteraceae	D_5__Paracoccus	Ambiguous_taxa
denovo8486	D_0__Bacteria	D_1__Proteobacteria	D_2__Alphaproteobacteria	D_3__Rhodobacterales	D_4__Rhodobacteraceae	D_5__Paracoccus	NA
denovo560	D_0__Bacteria	D_1__Proteobacteria	D_2__Alphaproteobacteria	D_3__Rhodobacterales	D_4__Rhodobacteraceae	D_5__Paracoccus	Ambiguous_taxa
denovo24617	D_0__Bacteria	D_1__Proteobacteria	D_2__Alphaproteobacteria	D_3__Rhodobacterales	D_4__Rhodobacteraceae	D_5__Paracoccus	NA
denovo5794	D_0__Bacteria	D_1__Proteobacteria	D_2__Alphaproteobacteria	D_3__Rhodobacterales	D_4__Rhodobacteraceae	D_5__Paracoccus	NA
denovo418	D_0__Bacteria	D_1__Proteobacteria	D_2__Alphaproteobacteria	D_3__Rhodobacterales	D_4__Rhodobacteraceae	D_5__Paracoccus	NA
denovo16252	D_0__Bacteria	D_1__Proteobacteria	D_2__Alphaproteobacteria	D_3__Rhodobacterales	D_4__Rhodobacteraceae	D_5__Paracoccus	NA
denovo4533	D_0__Bacteria	D_1__Proteobacteria	D_2__Alphaproteobacteria	D_3__Rhodobacterales	D_4__Rhodobacteraceae	D_5__Paracoccus	NA
denovo9862	D_0__Bacteria	D_1__Proteobacteria	D_2__Alphaproteobacteria	D_3__Rhodobacterales	D_4__Rhodobacteraceae	D_5__Paracoccus	NA
denovo17377	D_0__Bacteria	D_1__Proteobacteria	D_2__Alphaproteobacteria	D_3__Rhodobacterales	D_4__Rhodobacteraceae	D_5__Paracoccus	NA
denovo22580	D_0__Bacteria	D_1__Proteobacteria	D_2__Alphaproteobacteria	D_3__Rhodobacterales	D_4__Rhodobacteraceae	D_5__Paracoccus	NA
denovo3812	D_0__Bacteria	D_1__Proteobacteria	D_2__Alphaproteobacteria	D_3__Rhodobacterales	D_4__Rhodobacteraceae	D_5__Paracoccus	NA
denovo3127	D_0__Bacteria	D_1__Proteobacteria	D_2__Alphaproteobacteria	D_3__Rhodobacterales	D_4__Rhodobacteraceae	D_5__Paracoccus	NA
denovo16488	D_0__Bacteria	D_1__Proteobacteria	D_2__Alphaproteobacteria	D_3__Rhodobacterales	D_4__Rhodobacteraceae	D_5__Paracoccus	NA
denovo15859	D_0__Bacteria	D_1__Proteobacteria	D_2__Alphaproteobacteria	D_3__Rhodobacterales	D_4__Rhodobacteraceae	D_5__Paracoccus	NA
denovo17625	D_0__Bacteria	D_1__Proteobacteria	D_2__Alphaproteobacteria	D_3__Rhodobacterales	D_4__Rhodobacteraceae	D_5__Paracoccus	NA
denovo18022	D_0__Bacteria	D_1__Proteobacteria	D_2__Alphaproteobacteria	D_3__Rhodobacterales	D_4__Rhodobacteraceae	D_5__Paracoccus	NA
denovo10168	D_0__Bacteria	D_1__Proteobacteria	D_2__Alphaproteobacteria	D_3__Rhodobacterales	D_4__Rhodobacteraceae	D_5__Paracoccus	Ambiguous_taxa
denovo3159	D_0__Bacteria	D_1__Proteobacteria	D_2__Alphaproteobacteria	D_3__Rhodobacterales	D_4__Rhodobacteraceae	D_5__Paracoccus	Ambiguous_taxa
denovo23497	D_0__Bacteria	D_1__Proteobacteria	D_2__Alphaproteobacteria	D_3__Rhodobacterales	D_4__Rhodobacteraceae	D_5__Paracoccus	Ambiguous_taxa
denovo12399	D_0__Bacteria	D_1__Proteobacteria	D_2__Alphaproteobacteria	D_3__Rhodobacterales	D_4__Rhodobacteraceae	D_5__Paracoccus	NA
denovo18751	D_0__Bacteria	D_1__Proteobacteria	D_2__Alphaproteobacteria	D_3__Rhodobacterales	D_4__Rhodobacteraceae	D_5__Paracoccus	NA
denovo9438	D_0__Bacteria	D_1__Proteobacteria	D_2__Alphaproteobacteria	D_3__Rhodobacterales	D_4__Rhodobacteraceae	D_5__Paracoccus	NA
denovo7073	D_0__Bacteria	D_1__Proteobacteria	D_2__Alphaproteobacteria	D_3__Rhodobacterales	D_4__Rhodobacteraceae	D_5__Paracoccus	NA
denovo23507	D_0__Bacteria	D_1__Proteobacteria	D_2__Alphaproteobacteria	D_3__Rhodobacterales	D_4__Rhodobacteraceae	D_5__Paracoccus	NA
denovo8924	D_0__Bacteria	D_1__Proteobacteria	D_2__Alphaproteobacteria	D_3__Rhodobacterales	D_4__Rhodobacteraceae	D_5__Paracoccus	NA
denovo21657	D_0__Bacteria	D_1__Proteobacteria	D_2__Alphaproteobacteria	D_3__Rhodobacterales	D_4__Rhodobacteraceae	D_5__Paracoccus	NA
denovo2564	D_0__Bacteria	D_1__Proteobacteria	D_2__Alphaproteobacteria	D_3__Rhodobacterales	D_4__Rhodobacteraceae	D_5__Paracoccus	NA
denovo15106	D_0__Bacteria	D_1__Proteobacteria	D_2__Alphaproteobacteria	D_3__Rhodobacterales	D_4__Rhodobacteraceae	D_5__Paracoccus	Ambiguous_taxa
denovo3766	D_0__Bacteria	D_1__Proteobacteria	D_2__Alphaproteobacteria	D_3__Rhodobacterales	D_4__Rhodobacteraceae	D_5__Paracoccus	NA
denovo8379	D_0__Bacteria	D_1__Proteobacteria	D_2__Alphaproteobacteria	D_3__Rhodobacterales	D_4__Rhodobacteraceae	D_5__Paracoccus	NA
denovo19766	D_0__Bacteria	D_1__Proteobacteria	D_2__Alphaproteobacteria	D_3__Rhodobacterales	D_4__Rhodobacteraceae	D_5__Paracoccus	NA
denovo10765	D_0__Bacteria	D_1__Proteobacteria	D_2__Alphaproteobacteria	D_3__Rhodobacterales	D_4__Rhodobacteraceae	D_5__Paracoccus	NA
denovo5819	D_0__Bacteria	D_1__Proteobacteria	D_2__Alphaproteobacteria	D_3__Rhodobacterales	D_4__Rhodobacteraceae	D_5__Paracoccus	NA
denovo14538	D_0__Bacteria	D_1__Proteobacteria	D_2__Alphaproteobacteria	D_3__Rhodobacterales	D_4__Rhodobacteraceae	D_5__Paracoccus	NA
denovo5675	D_0__Bacteria	D_1__Proteobacteria	D_2__Alphaproteobacteria	D_3__Rhodobacterales	D_4__Rhodobacteraceae	D_5__Paracoccus	NA
denovo21493	D_0__Bacteria	D_1__Proteobacteria	D_2__Alphaproteobacteria	D_3__Rhodobacterales	D_4__Rhodobacteraceae	D_5__Paracoccus	NA
denovo2159	D_0__Bacteria	D_1__Proteobacteria	D_2__Alphaproteobacteria	D_3__Rhodobacterales	D_4__Rhodobacteraceae	D_5__Paracoccus	NA
denovo2129	D_0__Bacteria	D_1__Proteobacteria	D_2__Alphaproteobacteria	D_3__Rhodobacterales	D_4__Rhodobacteraceae	D_5__Paracoccus	NA
denovo17482	D_0__Bacteria	D_1__Proteobacteria	D_2__Alphaproteobacteria	D_3__Rhodobacterales	D_4__Rhodobacteraceae	D_5__Paracoccus	NA
denovo3467	D_0__Bacteria	D_1__Proteobacteria	D_2__Alphaproteobacteria	D_3__Rhodobacterales	D_4__Rhodobacteraceae	D_5__Paracoccus	NA
denovo9518	D_0__Bacteria	D_1__Proteobacteria	D_2__Alphaproteobacteria	D_3__Rhodobacterales	D_4__Rhodobacteraceae	D_5__Paracoccus	NA
denovo21486	D_0__Bacteria	D_1__Proteobacteria	D_2__Alphaproteobacteria	D_3__Rhodobacterales	D_4__Rhodobacteraceae	D_5__Paracoccus	NA
denovo14177	D_0__Bacteria	D_1__Proteobacteria	D_2__Alphaproteobacteria	D_3__Rhodobacterales	D_4__Rhodobacteraceae	D_5__Paracoccus	NA
denovo15294	D_0__Bacteria	D_1__Proteobacteria	D_2__Alphaproteobacteria	D_3__Rhodobacterales	D_4__Rhodobacteraceae	D_5__Paracoccus	NA
denovo4787	D_0__Bacteria	D_1__Proteobacteria	D_2__Alphaproteobacteria	D_3__Rhodobacterales	D_4__Rhodobacteraceae	D_5__Paracoccus	NA
denovo24332	D_0__Bacteria	D_1__Proteobacteria	D_2__Alphaproteobacteria	D_3__Rhodobacterales	D_4__Rhodobacteraceae	D_5__Paracoccus	Ambiguous_taxa
denovo6806	D_0__Bacteria	D_1__Proteobacteria	D_2__Alphaproteobacteria	D_3__Rhodobacterales	D_4__Rhodobacteraceae	D_5__Paracoccus	NA
denovo13460	D_0__Bacteria	D_1__Proteobacteria	D_2__Alphaproteobacteria	D_3__Rhodobacterales	D_4__Rhodobacteraceae	D_5__Paracoccus	NA
denovo25081	D_0__Bacteria	D_1__Proteobacteria	D_2__Alphaproteobacteria	D_3__Rhodobacterales	D_4__Rhodobacteraceae	D_5__Paracoccus	NA
denovo2701	D_0__Bacteria	D_1__Proteobacteria	D_2__Alphaproteobacteria	D_3__Rhodobacterales	D_4__Rhodobacteraceae	D_5__Paracoccus	NA
denovo15458	D_0__Bacteria	D_1__Proteobacteria	D_2__Alphaproteobacteria	D_3__Rhodobacterales	D_4__Rhodobacteraceae	D_5__Paracoccus	NA
denovo19743	D_0__Bacteria	D_1__Proteobacteria	D_2__Alphaproteobacteria	D_3__Rhodobacterales	D_4__Rhodobacteraceae	D_5__Paracoccus	NA
denovo17772	D_0__Bacteria	D_1__Proteobacteria	D_2__Alphaproteobacteria	D_3__Rhodobacterales	D_4__Rhodobacteraceae	D_5__Paracoccus	NA
denovo23978	D_0__Bacteria	D_1__Proteobacteria	D_2__Alphaproteobacteria	D_3__Rhodobacterales	D_4__Rhodobacteraceae	D_5__Paracoccus	NA
denovo12049	D_0__Bacteria	D_1__Proteobacteria	D_2__Alphaproteobacteria	D_3__Rhodobacterales	D_4__Rhodobacteraceae	D_5__Paracoccus	NA
denovo18027	D_0__Bacteria	D_1__Proteobacteria	D_2__Alphaproteobacteria	D_3__Rhodobacterales	D_4__Rhodobacteraceae	D_5__Paracoccus	NA
denovo8286	D_0__Bacteria	D_1__Proteobacteria	D_2__Alphaproteobacteria	D_3__Rhodobacterales	D_4__Rhodobacteraceae	D_5__Paracoccus	NA
denovo15561	D_0__Bacteria	D_1__Proteobacteria	D_2__Alphaproteobacteria	D_3__Rhodobacterales	D_4__Rhodobacteraceae	D_5__Paracoccus	Ambiguous_taxa
denovo18402	D_0__Bacteria	D_1__Proteobacteria	D_2__Alphaproteobacteria	D_3__Rhodobacterales	D_4__Rhodobacteraceae	D_5__Paracoccus	NA
denovo2799	D_0__Bacteria	D_1__Proteobacteria	D_2__Alphaproteobacteria	D_3__Rhodobacterales	D_4__Rhodobacteraceae	D_5__Paracoccus	Ambiguous_taxa
denovo8731	D_0__Bacteria	D_1__Proteobacteria	D_2__Alphaproteobacteria	D_3__Rhodobacterales	D_4__Rhodobacteraceae	D_5__Paracoccus	NA
denovo9275	D_0__Bacteria	D_1__Proteobacteria	D_2__Alphaproteobacteria	D_3__Rhodobacterales	D_4__Rhodobacteraceae	D_5__Paracoccus	Ambiguous_taxa
denovo18281	D_0__Bacteria	D_1__Proteobacteria	D_2__Alphaproteobacteria	D_3__Rhodobacterales	D_4__Rhodobacteraceae	D_5__Paracoccus	Ambiguous_taxa
denovo22086	D_0__Bacteria	D_1__Proteobacteria	D_2__Alphaproteobacteria	D_3__Rhodobacterales	D_4__Rhodobacteraceae	D_5__Paracoccus	NA
denovo23755	D_0__Bacteria	D_1__Proteobacteria	D_2__Alphaproteobacteria	D_3__Rhodobacterales	D_4__Rhodobacteraceae	D_5__Paracoccus	NA
denovo23496	D_0__Bacteria	D_1__Proteobacteria	D_2__Alphaproteobacteria	D_3__Rhodobacterales	D_4__Rhodobacteraceae	D_5__Paracoccus	NA
denovo26238	D_0__Bacteria	D_1__Proteobacteria	D_2__Alphaproteobacteria	D_3__Rhodobacterales	D_4__Rhodobacteraceae	D_5__Paracoccus	NA
denovo23252	D_0__Bacteria	D_1__Proteobacteria	D_2__Alphaproteobacteria	D_3__Rhodobacterales	D_4__Rhodobacteraceae	D_5__Paracoccus	Ambiguous_taxa
denovo11162	D_0__Bacteria	D_1__Proteobacteria	D_2__Alphaproteobacteria	D_3__Rhodobacterales	D_4__Rhodobacteraceae	D_5__Paracoccus	Ambiguous_taxa
denovo11954	D_0__Bacteria	D_1__Proteobacteria	D_2__Alphaproteobacteria	D_3__Rhodobacterales	D_4__Rhodobacteraceae	D_5__Paracoccus	Ambiguous_taxa
denovo18555	D_0__Bacteria	D_1__Proteobacteria	D_2__Alphaproteobacteria	D_3__Rhodobacterales	D_4__Rhodobacteraceae	D_5__Paracoccus	Ambiguous_taxa
denovo25077	D_0__Bacteria	D_1__Proteobacteria	D_2__Alphaproteobacteria	D_3__Rhodobacterales	D_4__Rhodobacteraceae	D_5__Paracoccus	Ambiguous_taxa
denovo10601	D_0__Bacteria	D_1__Proteobacteria	D_2__Alphaproteobacteria	D_3__Rhodobacterales	D_4__Rhodobacteraceae	D_5__Paracoccus	NA
denovo26211	D_0__Bacteria	D_1__Proteobacteria	D_2__Alphaproteobacteria	D_3__Rhodobacterales	D_4__Rhodobacteraceae	D_5__Paracoccus	NA
denovo2860	D_0__Bacteria	D_1__Proteobacteria	D_2__Alphaproteobacteria	D_3__Rhodobacterales	D_4__Rhodobacteraceae	D_5__Paracoccus	NA
denovo23575	D_0__Bacteria	D_1__Proteobacteria	D_2__Alphaproteobacteria	D_3__Rhodobacterales	D_4__Rhodobacteraceae	D_5__Paracoccus	NA
denovo898	D_0__Bacteria	D_1__Proteobacteria	D_2__Alphaproteobacteria	D_3__Rhodobacterales	D_4__Rhodobacteraceae	D_5__Paracoccus	NA
denovo1807	D_0__Bacteria	D_1__Proteobacteria	D_2__Alphaproteobacteria	D_3__Rhodobacterales	D_4__Rhodobacteraceae	D_5__Paracoccus	NA
denovo455	D_0__Bacteria	D_1__Proteobacteria	D_2__Alphaproteobacteria	D_3__Rhodobacterales	D_4__Rhodobacteraceae	D_5__Paracoccus	Ambiguous_taxa
denovo25296	D_0__Bacteria	D_1__Proteobacteria	D_2__Alphaproteobacteria	D_3__Rhodobacterales	D_4__Rhodobacteraceae	D_5__Paracoccus	Ambiguous_taxa
denovo15530	D_0__Bacteria	D_1__Proteobacteria	D_2__Alphaproteobacteria	D_3__Rhodobacterales	D_4__Rhodobacteraceae	D_5__Paracoccus	NA
denovo17835	D_0__Bacteria	D_1__Proteobacteria	D_2__Alphaproteobacteria	D_3__Rhodobacterales	D_4__Rhodobacteraceae	D_5__Paracoccus	NA
denovo25626	D_0__Bacteria	D_1__Proteobacteria	D_2__Alphaproteobacteria	D_3__Rhodobacterales	D_4__Rhodobacteraceae	D_5__Paracoccus	Ambiguous_taxa
denovo8405	D_0__Bacteria	D_1__Proteobacteria	D_2__Alphaproteobacteria	D_3__Rhodobacterales	D_4__Rhodobacteraceae	D_5__Paracoccus	Ambiguous_taxa
denovo21345	D_0__Bacteria	D_1__Proteobacteria	D_2__Alphaproteobacteria	D_3__Rhodobacterales	D_4__Rhodobacteraceae	D_5__Paracoccus	NA
denovo241	D_0__Bacteria	D_1__Proteobacteria	D_2__Alphaproteobacteria	D_3__Rhodobacterales	D_4__Rhodobacteraceae	D_5__Paracoccus	Ambiguous_taxa
denovo13293	D_0__Bacteria	D_1__Proteobacteria	D_2__Alphaproteobacteria	D_3__Rhodobacterales	D_4__Rhodobacteraceae	D_5__Paracoccus	Ambiguous_taxa
denovo20228	D_0__Bacteria	D_1__Proteobacteria	D_2__Alphaproteobacteria	D_3__Rhodobacterales	D_4__Rhodobacteraceae	D_5__Paracoccus	Ambiguous_taxa
denovo23627	D_0__Bacteria	D_1__Proteobacteria	D_2__Alphaproteobacteria	D_3__Rhodobacterales	D_4__Rhodobacteraceae	D_5__Paracoccus	Ambiguous_taxa
denovo6487	D_0__Bacteria	D_1__Proteobacteria	D_2__Alphaproteobacteria	D_3__Rhodobacterales	D_4__Rhodobacteraceae	D_5__Paracoccus	NA
denovo9049	D_0__Bacteria	D_1__Proteobacteria	D_2__Alphaproteobacteria	D_3__Rhodobacterales	D_4__Rhodobacteraceae	D_5__Paracoccus	NA
denovo2005	D_0__Bacteria	D_1__Proteobacteria	D_2__Alphaproteobacteria	D_3__Rhodobacterales	D_4__Rhodobacteraceae	D_5__Paracoccus	NA
denovo17837	D_0__Bacteria	D_1__Proteobacteria	D_2__Alphaproteobacteria	D_3__Rhodobacterales	D_4__Rhodobacteraceae	D_5__Paracoccus	NA
denovo18634	D_0__Bacteria	D_1__Proteobacteria	D_2__Alphaproteobacteria	D_3__Rhodobacterales	D_4__Rhodobacteraceae	D_5__Paracoccus	Ambiguous_taxa
denovo1743	D_0__Bacteria	D_1__Proteobacteria	D_2__Alphaproteobacteria	D_3__Rhodobacterales	D_4__Rhodobacteraceae	D_5__Paracoccus	NA
denovo20827	D_0__Bacteria	D_1__Proteobacteria	D_2__Alphaproteobacteria	D_3__Rhodobacterales	D_4__Rhodobacteraceae	D_5__Paracoccus	NA
denovo3535	D_0__Bacteria	D_1__Proteobacteria	D_2__Alphaproteobacteria	D_3__Rhodobacterales	D_4__Rhodobacteraceae	D_5__Paracoccus	NA
denovo10713	D_0__Bacteria	D_1__Proteobacteria	D_2__Alphaproteobacteria	D_3__Rhodobacterales	D_4__Rhodobacteraceae	D_5__Paracoccus	Ambiguous_taxa
denovo12285	D_0__Bacteria	D_1__Proteobacteria	D_2__Alphaproteobacteria	D_3__Rhodobacterales	D_4__Rhodobacteraceae	D_5__Paracoccus	NA
denovo12118	D_0__Bacteria	D_1__Proteobacteria	D_2__Alphaproteobacteria	D_3__Rhodobacterales	D_4__Rhodobacteraceae	D_5__Paracoccus	NA
denovo10211	D_0__Bacteria	D_1__Proteobacteria	D_2__Alphaproteobacteria	D_3__Rhodobacterales	D_4__Rhodobacteraceae	D_5__Paracoccus	Ambiguous_taxa
denovo3853	D_0__Bacteria	D_1__Proteobacteria	D_2__Alphaproteobacteria	D_3__Rhodobacterales	D_4__Rhodobacteraceae	D_5__Paracoccus	Ambiguous_taxa
denovo13752	D_0__Bacteria	D_1__Proteobacteria	D_2__Alphaproteobacteria	D_3__Rhodobacterales	D_4__Rhodobacteraceae	D_5__Paracoccus	Ambiguous_taxa
denovo3881	D_0__Bacteria	D_1__Proteobacteria	D_2__Alphaproteobacteria	D_3__Rhodobacterales	D_4__Rhodobacteraceae	D_5__Paracoccus	Ambiguous_taxa
denovo12763	D_0__Bacteria	D_1__Proteobacteria	D_2__Alphaproteobacteria	D_3__Rhodobacterales	D_4__Rhodobacteraceae	D_5__Rhodovulum	D_6__uncultured bacterium
denovo12034	D_0__Bacteria	D_1__Proteobacteria	D_2__Alphaproteobacteria	D_3__Rhodobacterales	D_4__Rhodobacteraceae	D_5__Paracoccus	NA
denovo14962	D_0__Bacteria	D_1__Proteobacteria	D_2__Alphaproteobacteria	D_3__Rhodobacterales	D_4__Rhodobacteraceae	D_5__Paracoccus	NA
denovo16207	D_0__Bacteria	D_1__Proteobacteria	D_2__Alphaproteobacteria	D_3__Rhodobacterales	D_4__Rhodobacteraceae	D_5__Paracoccus	NA
denovo5356	D_0__Bacteria	D_1__Proteobacteria	D_2__Alphaproteobacteria	D_3__Rhodobacterales	D_4__Rhodobacteraceae	D_5__Paracoccus	Ambiguous_taxa
denovo19675	D_0__Bacteria	D_1__Proteobacteria	D_2__Alphaproteobacteria	D_3__Rhodobacterales	D_4__Rhodobacteraceae	D_5__Rhodovulum	D_6__uncultured bacterium
denovo6394	D_0__Bacteria	D_1__Proteobacteria	D_2__Alphaproteobacteria	D_3__Rhodobacterales	D_4__Rhodobacteraceae	D_5__Rhodovulum	D_6__uncultured bacterium
denovo14392	D_0__Bacteria	D_1__Proteobacteria	D_2__Alphaproteobacteria	D_3__Rhodobacterales	D_4__Rhodobacteraceae	D_5__Paracoccus	NA
denovo24044	D_0__Bacteria	D_1__Proteobacteria	D_2__Alphaproteobacteria	D_3__Rhodobacterales	D_4__Rhodobacteraceae	D_5__Paracoccus	NA
denovo16119	D_0__Bacteria	D_1__Proteobacteria	D_2__Alphaproteobacteria	D_3__Rhodobacterales	D_4__Rhodobacteraceae	D_5__Paracoccus	NA
denovo20865	D_0__Bacteria	D_1__Proteobacteria	D_2__Alphaproteobacteria	D_3__Rhodobacterales	D_4__Rhodobacteraceae	D_5__Paracoccus	Ambiguous_taxa
denovo21058	D_0__Bacteria	D_1__Proteobacteria	D_2__Alphaproteobacteria	D_3__Rhodobacterales	D_4__Rhodobacteraceae	D_5__Paracoccus	Ambiguous_taxa
denovo7272	D_0__Bacteria	D_1__Proteobacteria	D_2__Alphaproteobacteria	D_3__Rhodobacterales	D_4__Rhodobacteraceae	D_5__Paracoccus	NA
denovo1306	D_0__Bacteria	D_1__Proteobacteria	D_2__Alphaproteobacteria	D_3__Rhodobacterales	D_4__Rhodobacteraceae	D_5__Paracoccus	NA
denovo25039	D_0__Bacteria	D_1__Proteobacteria	D_2__Alphaproteobacteria	D_3__Rhodobacterales	D_4__Rhodobacteraceae	D_5__Paracoccus	NA
denovo4074	D_0__Bacteria	D_1__Proteobacteria	D_2__Alphaproteobacteria	D_3__Rhodobacterales	D_4__Rhodobacteraceae	D_5__Paracoccus	NA
denovo10275	D_0__Bacteria	D_1__Proteobacteria	D_2__Alphaproteobacteria	D_3__Rhodobacterales	D_4__Rhodobacteraceae	D_5__Paracoccus	NA
denovo25586	D_0__Bacteria	D_1__Proteobacteria	D_2__Alphaproteobacteria	D_3__Rhodobacterales	D_4__Rhodobacteraceae	D_5__Paracoccus	NA
denovo15516	D_0__Bacteria	D_1__Proteobacteria	D_2__Alphaproteobacteria	D_3__Rhodobacterales	D_4__Rhodobacteraceae	D_5__Paracoccus	NA
denovo1210	D_0__Bacteria	D_1__Proteobacteria	D_2__Alphaproteobacteria	D_3__Rhodobacterales	D_4__Rhodobacteraceae	D_5__Paracoccus	NA
denovo15788	D_0__Bacteria	D_1__Proteobacteria	D_2__Alphaproteobacteria	D_3__Rhodobacterales	D_4__Rhodobacteraceae	D_5__Paracoccus	NA
denovo11793	D_0__Bacteria	D_1__Proteobacteria	D_2__Alphaproteobacteria	D_3__Rhodobacterales	D_4__Rhodobacteraceae	D_5__Paracoccus	NA
denovo7732	D_0__Bacteria	D_1__Proteobacteria	D_2__Alphaproteobacteria	D_3__Rhodobacterales	D_4__Rhodobacteraceae	D_5__Paracoccus	NA
denovo10359	D_0__Bacteria	D_1__Proteobacteria	D_2__Alphaproteobacteria	D_3__Rhodobacterales	D_4__Rhodobacteraceae	D_5__Paracoccus	NA
denovo13817	D_0__Bacteria	D_1__Proteobacteria	D_2__Alphaproteobacteria	D_3__Rhodobacterales	D_4__Rhodobacteraceae	D_5__Paracoccus	NA
denovo13335	D_0__Bacteria	D_1__Proteobacteria	D_2__Alphaproteobacteria	D_3__Rhodobacterales	D_4__Rhodobacteraceae	D_5__Paracoccus	NA
denovo17660	D_0__Bacteria	D_1__Proteobacteria	D_2__Alphaproteobacteria	D_3__Rhodobacterales	D_4__Rhodobacteraceae	D_5__Paracoccus	NA
denovo4805	D_0__Bacteria	D_1__Proteobacteria	D_2__Alphaproteobacteria	D_3__Rhodobacterales	D_4__Rhodobacteraceae	D_5__Paracoccus	NA
denovo4312	D_0__Bacteria	D_1__Proteobacteria	D_2__Alphaproteobacteria	D_3__Rhodobacterales	D_4__Rhodobacteraceae	D_5__Paracoccus	Ambiguous_taxa
denovo21407	D_0__Bacteria	D_1__Proteobacteria	D_2__Alphaproteobacteria	D_3__Rhodobacterales	D_4__Rhodobacteraceae	D_5__Paracoccus	Ambiguous_taxa
denovo24898	D_0__Bacteria	D_1__Proteobacteria	D_2__Alphaproteobacteria	D_3__Rhodobacterales	D_4__Rhodobacteraceae	D_5__Paracoccus	NA
denovo4826	D_0__Bacteria	D_1__Proteobacteria	D_2__Alphaproteobacteria	D_3__Rhodobacterales	D_4__Rhodobacteraceae	D_5__Paracoccus	Ambiguous_taxa
denovo23590	D_0__Bacteria	D_1__Proteobacteria	D_2__Alphaproteobacteria	D_3__Rhodobacterales	D_4__Rhodobacteraceae	D_5__Paracoccus	NA
denovo2709	D_0__Bacteria	D_1__Proteobacteria	D_2__Alphaproteobacteria	D_3__Rhodobacterales	D_4__Rhodobacteraceae	D_5__Paracoccus	NA
denovo23774	D_0__Bacteria	D_1__Proteobacteria	D_2__Alphaproteobacteria	D_3__Rhodobacterales	D_4__Rhodobacteraceae	D_5__Paracoccus	Ambiguous_taxa
denovo1582	D_0__Bacteria	D_1__Proteobacteria	D_2__Alphaproteobacteria	D_3__Rhodobacterales	D_4__Rhodobacteraceae	D_5__Paracoccus	NA
denovo11257	D_0__Bacteria	D_1__Proteobacteria	D_2__Alphaproteobacteria	D_3__Rhodobacterales	D_4__Rhodobacteraceae	D_5__Paracoccus	NA
denovo11521	D_0__Bacteria	D_1__Proteobacteria	D_2__Alphaproteobacteria	D_3__Rhodobacterales	D_4__Rhodobacteraceae	D_5__Paracoccus	NA
denovo14433	D_0__Bacteria	D_1__Proteobacteria	D_2__Alphaproteobacteria	D_3__Rhodobacterales	D_4__Rhodobacteraceae	D_5__Paracoccus	NA
denovo866	D_0__Bacteria	D_1__Proteobacteria	D_2__Alphaproteobacteria	D_3__Rhodobacterales	D_4__Rhodobacteraceae	D_5__Paracoccus	NA
denovo8152	D_0__Bacteria	D_1__Proteobacteria	D_2__Alphaproteobacteria	D_3__Rhodobacterales	D_4__Rhodobacteraceae	D_5__Paracoccus	NA
denovo13780	D_0__Bacteria	D_1__Proteobacteria	D_2__Alphaproteobacteria	D_3__Rhodobacterales	D_4__Rhodobacteraceae	D_5__Paracoccus	NA
denovo24320	D_0__Bacteria	D_1__Proteobacteria	D_2__Alphaproteobacteria	D_3__Rhodobacterales	D_4__Rhodobacteraceae	D_5__Paracoccus	NA
denovo16349	D_0__Bacteria	D_1__Proteobacteria	D_2__Alphaproteobacteria	D_3__Rhodobacterales	D_4__Rhodobacteraceae	D_5__Paracoccus	NA
denovo6800	D_0__Bacteria	D_1__Proteobacteria	D_2__Alphaproteobacteria	D_3__Rhodobacterales	D_4__Rhodobacteraceae	D_5__Paracoccus	NA
denovo23820	D_0__Bacteria	D_1__Proteobacteria	D_2__Alphaproteobacteria	D_3__Rhodobacterales	D_4__Rhodobacteraceae	D_5__Paracoccus	NA
denovo15192	D_0__Bacteria	D_1__Proteobacteria	D_2__Alphaproteobacteria	D_3__Rhodobacterales	D_4__Rhodobacteraceae	D_5__Paracoccus	Ambiguous_taxa
denovo12060	D_0__Bacteria	D_1__Proteobacteria	D_2__Alphaproteobacteria	D_3__Rhodobacterales	D_4__Rhodobacteraceae	D_5__Paracoccus	NA
denovo22369	D_0__Bacteria	D_1__Proteobacteria	D_2__Alphaproteobacteria	D_3__Rhodobacterales	D_4__Rhodobacteraceae	D_5__Paracoccus	NA
denovo1643	D_0__Bacteria	D_1__Proteobacteria	D_2__Alphaproteobacteria	D_3__Rhodobacterales	D_4__Rhodobacteraceae	D_5__Paracoccus	NA
denovo19215	D_0__Bacteria	D_1__Proteobacteria	D_2__Alphaproteobacteria	D_3__Rhodobacterales	D_4__Rhodobacteraceae	D_5__Paracoccus	NA
denovo22495	D_0__Bacteria	D_1__Proteobacteria	D_2__Alphaproteobacteria	D_3__Rhodobacterales	D_4__Rhodobacteraceae	D_5__Paracoccus	NA
denovo1358	D_0__Bacteria	D_1__Proteobacteria	D_2__Alphaproteobacteria	D_3__Rhodobacterales	D_4__Rhodobacteraceae	D_5__Paracoccus	NA
denovo21690	D_0__Bacteria	D_1__Proteobacteria	D_2__Alphaproteobacteria	D_3__Rhodobacterales	D_4__Rhodobacteraceae	D_5__Paracoccus	NA
denovo24500	D_0__Bacteria	D_1__Proteobacteria	D_2__Alphaproteobacteria	D_3__Rhodobacterales	D_4__Rhodobacteraceae	D_5__Paracoccus	Ambiguous_taxa
denovo26173	D_0__Bacteria	D_1__Proteobacteria	D_2__Alphaproteobacteria	D_3__Rhodobacterales	D_4__Rhodobacteraceae	D_5__Paracoccus	Ambiguous_taxa
denovo23998	D_0__Bacteria	D_1__Proteobacteria	D_2__Alphaproteobacteria	D_3__Rhodobacterales	D_4__Rhodobacteraceae	D_5__Paracoccus	NA
denovo19197	D_0__Bacteria	D_1__Proteobacteria	D_2__Alphaproteobacteria	D_3__Rhodobacterales	D_4__Rhodobacteraceae	D_5__Paracoccus	NA
denovo17455	D_0__Bacteria	D_1__Proteobacteria	D_2__Alphaproteobacteria	D_3__Rhodobacterales	D_4__Rhodobacteraceae	D_5__Paracoccus	NA
denovo19359	D_0__Bacteria	D_1__Proteobacteria	D_2__Alphaproteobacteria	D_3__Rhodobacterales	D_4__Rhodobacteraceae	D_5__Paracoccus	NA
denovo25330	D_0__Bacteria	D_1__Proteobacteria	D_2__Alphaproteobacteria	D_3__Rhodobacterales	D_4__Rhodobacteraceae	D_5__Paracoccus	NA
denovo15482	D_0__Bacteria	D_1__Proteobacteria	D_2__Alphaproteobacteria	D_3__Rhodobacterales	D_4__Rhodobacteraceae	D_5__Paracoccus	NA
denovo4910	D_0__Bacteria	D_1__Proteobacteria	D_2__Alphaproteobacteria	D_3__Rhodobacterales	D_4__Rhodobacteraceae	D_5__Paracoccus	Ambiguous_taxa
denovo10625	D_0__Bacteria	D_1__Proteobacteria	D_2__Alphaproteobacteria	D_3__Rhodobacterales	D_4__Rhodobacteraceae	D_5__Paracoccus	Ambiguous_taxa
denovo12157	D_0__Bacteria	D_1__Proteobacteria	D_2__Alphaproteobacteria	D_3__Rhodobacterales	D_4__Rhodobacteraceae	D_5__Paracoccus	NA
denovo1569	D_0__Bacteria	D_1__Proteobacteria	D_2__Alphaproteobacteria	D_3__Rhodobacterales	D_4__Rhodobacteraceae	D_5__Paracoccus	NA
denovo18497	D_0__Bacteria	D_1__Proteobacteria	D_2__Alphaproteobacteria	D_3__Rhodobacterales	D_4__Rhodobacteraceae	D_5__Paracoccus	Ambiguous_taxa
denovo13230	D_0__Bacteria	D_1__Proteobacteria	D_2__Alphaproteobacteria	D_3__Rhodobacterales	D_4__Rhodobacteraceae	D_5__Paracoccus	NA
denovo13135	D_0__Bacteria	D_1__Proteobacteria	D_2__Alphaproteobacteria	D_3__Rhodobacterales	D_4__Rhodobacteraceae	D_5__Paracoccus	Ambiguous_taxa
denovo13504	D_0__Bacteria	D_1__Proteobacteria	D_2__Alphaproteobacteria	D_3__Rhodobacterales	D_4__Rhodobacteraceae	D_5__Paracoccus	Ambiguous_taxa
denovo24616	D_0__Bacteria	D_1__Proteobacteria	D_2__Alphaproteobacteria	D_3__Rhodobacterales	D_4__Rhodobacteraceae	D_5__Paracoccus	NA
denovo13514	D_0__Bacteria	D_1__Proteobacteria	D_2__Alphaproteobacteria	D_3__Rhodobacterales	D_4__Rhodobacteraceae	D_5__Paracoccus	NA
denovo20175	D_0__Bacteria	D_1__Proteobacteria	D_2__Alphaproteobacteria	D_3__Rhodobacterales	D_4__Rhodobacteraceae	D_5__Paracoccus	NA
denovo5342	D_0__Bacteria	D_1__Proteobacteria	D_2__Alphaproteobacteria	D_3__Rhodobacterales	D_4__Rhodobacteraceae	D_5__Paracoccus	NA
denovo10490	D_0__Bacteria	D_1__Proteobacteria	D_2__Alphaproteobacteria	D_3__Rhodobacterales	D_4__Rhodobacteraceae	D_5__Paracoccus	NA
denovo5236	D_0__Bacteria	D_1__Proteobacteria	D_2__Alphaproteobacteria	D_3__Rhodobacterales	D_4__Rhodobacteraceae	D_5__Paracoccus	NA
denovo24558	D_0__Bacteria	D_1__Proteobacteria	D_2__Alphaproteobacteria	D_3__Rhodobacterales	D_4__Rhodobacteraceae	D_5__Paracoccus	NA
denovo15400	D_0__Bacteria	D_1__Proteobacteria	D_2__Alphaproteobacteria	D_3__Rhodobacterales	D_4__Rhodobacteraceae	D_5__Paracoccus	NA
denovo4714	D_0__Bacteria	D_1__Proteobacteria	D_2__Alphaproteobacteria	D_3__Rhodobacterales	D_4__Rhodobacteraceae	D_5__Paracoccus	NA
denovo16514	D_0__Bacteria	D_1__Proteobacteria	D_2__Alphaproteobacteria	D_3__Rhodobacterales	D_4__Rhodobacteraceae	D_5__Paracoccus	NA
denovo4482	D_0__Bacteria	D_1__Proteobacteria	D_2__Alphaproteobacteria	D_3__Rhodobacterales	D_4__Rhodobacteraceae	D_5__Paracoccus	NA
denovo8188	D_0__Bacteria	D_1__Proteobacteria	D_2__Alphaproteobacteria	D_3__Rhodobacterales	D_4__Rhodobacteraceae	D_5__Paracoccus	NA
denovo26197	D_0__Bacteria	D_1__Proteobacteria	D_2__Alphaproteobacteria	D_3__Rhodobacterales	D_4__Rhodobacteraceae	D_5__Paracoccus	NA
denovo6998	D_0__Bacteria	D_1__Proteobacteria	D_2__Alphaproteobacteria	D_3__Rhodobacterales	D_4__Rhodobacteraceae	D_5__Paracoccus	NA
denovo9928	D_0__Bacteria	D_1__Proteobacteria	D_2__Alphaproteobacteria	D_3__Rhodobacterales	D_4__Rhodobacteraceae	D_5__Paracoccus	NA
denovo21942	D_0__Bacteria	D_1__Proteobacteria	D_2__Alphaproteobacteria	D_3__Rhodobacterales	D_4__Rhodobacteraceae	D_5__Paracoccus	NA
denovo14040	D_0__Bacteria	D_1__Proteobacteria	D_2__Alphaproteobacteria	D_3__Rhodobacterales	D_4__Rhodobacteraceae	D_5__Paracoccus	Ambiguous_taxa
denovo7223	D_0__Bacteria	D_1__Proteobacteria	D_2__Alphaproteobacteria	D_3__Rhodobacterales	D_4__Rhodobacteraceae	D_5__Paracoccus	NA
denovo485	D_0__Bacteria	D_1__Proteobacteria	D_2__Alphaproteobacteria	D_3__Rhodobacterales	D_4__Rhodobacteraceae	D_5__Paracoccus	NA
denovo18539	D_0__Bacteria	D_1__Proteobacteria	D_2__Alphaproteobacteria	D_3__Rhodobacterales	D_4__Rhodobacteraceae	D_5__Paracoccus	Ambiguous_taxa
denovo10643	D_0__Bacteria	D_1__Proteobacteria	D_2__Alphaproteobacteria	D_3__Rhodobacterales	D_4__Rhodobacteraceae	D_5__Paracoccus	NA
denovo14015	D_0__Bacteria	D_1__Proteobacteria	D_2__Alphaproteobacteria	D_3__Rhodobacterales	D_4__Rhodobacteraceae	D_5__Paracoccus	Ambiguous_taxa
denovo16305	D_0__Bacteria	D_1__Proteobacteria	D_2__Alphaproteobacteria	D_3__Rhodobacterales	D_4__Rhodobacteraceae	D_5__Paracoccus	NA
denovo10481	D_0__Bacteria	D_1__Proteobacteria	D_2__Alphaproteobacteria	D_3__Rhodobacterales	D_4__Rhodobacteraceae	D_5__Paracoccus	Ambiguous_taxa
denovo440	D_0__Bacteria	D_1__Proteobacteria	D_2__Alphaproteobacteria	D_3__Rhodobacterales	D_4__Rhodobacteraceae	D_5__Paracoccus	Ambiguous_taxa
denovo1398	D_0__Bacteria	D_1__Proteobacteria	D_2__Alphaproteobacteria	D_3__Rhodobacterales	D_4__Rhodobacteraceae	D_5__Rhodovulum	D_6__uncultured bacterium
denovo10116	D_0__Bacteria	D_1__Proteobacteria	D_2__Alphaproteobacteria	D_3__Rhodobacterales	D_4__Rhodobacteraceae	D_5__Paracoccus	Ambiguous_taxa
denovo11277	D_0__Bacteria	D_1__Proteobacteria	D_2__Alphaproteobacteria	D_3__Rhodobacterales	D_4__Rhodobacteraceae	D_5__Paracoccus	Ambiguous_taxa
denovo13223	D_0__Bacteria	D_1__Proteobacteria	D_2__Alphaproteobacteria	D_3__Rhodobacterales	D_4__Rhodobacteraceae	D_5__Paracoccus	Ambiguous_taxa
denovo12109	D_0__Bacteria	D_1__Proteobacteria	D_2__Alphaproteobacteria	D_3__Rhodobacterales	D_4__Rhodobacteraceae	D_5__Paracoccus	Ambiguous_taxa
denovo10951	D_0__Bacteria	D_1__Proteobacteria	D_2__Alphaproteobacteria	D_3__Rhodobacterales	D_4__Rhodobacteraceae	D_5__Paracoccus	NA
denovo1937	D_0__Bacteria	D_1__Proteobacteria	D_2__Alphaproteobacteria	D_3__Rhodobacterales	D_4__Rhodobacteraceae	D_5__Paracoccus	NA
denovo5481	D_0__Bacteria	D_1__Proteobacteria	D_2__Alphaproteobacteria	D_3__Rhodobacterales	D_4__Rhodobacteraceae	D_5__Paracoccus	NA
denovo5641	D_0__Bacteria	D_1__Proteobacteria	D_2__Alphaproteobacteria	D_3__Rhodobacterales	D_4__Rhodobacteraceae	D_5__Paracoccus	NA
denovo24055	D_0__Bacteria	D_1__Proteobacteria	D_2__Alphaproteobacteria	D_3__Rhodobacterales	D_4__Rhodobacteraceae	D_5__Paracoccus	NA
denovo13547	D_0__Bacteria	D_1__Proteobacteria	D_2__Alphaproteobacteria	D_3__Rhodobacterales	D_4__Rhodobacteraceae	D_5__Paracoccus	NA
denovo17814	D_0__Bacteria	D_1__Proteobacteria	D_2__Alphaproteobacteria	D_3__Rhodobacterales	D_4__Rhodobacteraceae	D_5__Paracoccus	NA
denovo23242	D_0__Bacteria	D_1__Proteobacteria	D_2__Alphaproteobacteria	D_3__Rhodobacterales	D_4__Rhodobacteraceae	D_5__Paracoccus	NA
denovo23243	D_0__Bacteria	D_1__Proteobacteria	D_2__Alphaproteobacteria	D_3__Rhodobacterales	D_4__Rhodobacteraceae	D_5__Paracoccus	NA
denovo20990	D_0__Bacteria	D_1__Proteobacteria	D_2__Alphaproteobacteria	D_3__Rhodobacterales	D_4__Rhodobacteraceae	D_5__Paracoccus	NA
denovo15389	D_0__Bacteria	D_1__Proteobacteria	D_2__Alphaproteobacteria	D_3__Rhodobacterales	D_4__Rhodobacteraceae	D_5__Paracoccus	Ambiguous_taxa
denovo21792	D_0__Bacteria	D_1__Proteobacteria	D_2__Alphaproteobacteria	D_3__Rhodobacterales	D_4__Rhodobacteraceae	D_5__Paracoccus	NA
denovo4440	D_0__Bacteria	D_1__Proteobacteria	D_2__Alphaproteobacteria	D_3__Rhodobacterales	D_4__Rhodobacteraceae	D_5__Paracoccus	NA
denovo11290	D_0__Bacteria	D_1__Proteobacteria	D_2__Alphaproteobacteria	D_3__Rhodobacterales	D_4__Rhodobacteraceae	D_5__Paracoccus	NA
denovo13149	D_0__Bacteria	D_1__Proteobacteria	D_2__Alphaproteobacteria	D_3__Rhodobacterales	D_4__Rhodobacteraceae	D_5__Paracoccus	NA
denovo21612	D_0__Bacteria	D_1__Proteobacteria	D_2__Alphaproteobacteria	D_3__Rhodobacterales	D_4__Rhodobacteraceae	D_5__Paracoccus	Ambiguous_taxa
denovo19690	D_0__Bacteria	D_1__Proteobacteria	D_2__Alphaproteobacteria	D_3__Rhodobacterales	D_4__Rhodobacteraceae	D_5__Paracoccus	NA
denovo1261	D_0__Bacteria	D_1__Proteobacteria	D_2__Alphaproteobacteria	D_3__Rhodobacterales	D_4__Rhodobacteraceae	D_5__Paracoccus	NA
denovo16931	D_0__Bacteria	D_1__Proteobacteria	D_2__Alphaproteobacteria	D_3__Rhodobacterales	D_4__Rhodobacteraceae	D_5__Paracoccus	Ambiguous_taxa
denovo11404	D_0__Bacteria	D_1__Proteobacteria	D_2__Alphaproteobacteria	D_3__Rhodobacterales	D_4__Rhodobacteraceae	D_5__Paracoccus	NA
denovo14113	D_0__Bacteria	D_1__Proteobacteria	D_2__Alphaproteobacteria	D_3__Rhodobacterales	D_4__Rhodobacteraceae	D_5__Paracoccus	NA
denovo2617	D_0__Bacteria	D_1__Proteobacteria	D_2__Alphaproteobacteria	D_3__Rhodobacterales	D_4__Rhodobacteraceae	D_5__Paracoccus	NA
denovo8507	D_0__Bacteria	D_1__Proteobacteria	D_2__Alphaproteobacteria	D_3__Rhodobacterales	D_4__Rhodobacteraceae	D_5__Paracoccus	NA
denovo5138	D_0__Bacteria	D_1__Proteobacteria	D_2__Alphaproteobacteria	D_3__Rhodobacterales	D_4__Rhodobacteraceae	D_5__Paracoccus	NA
denovo19934	D_0__Bacteria	D_1__Proteobacteria	D_2__Alphaproteobacteria	D_3__Rhodobacterales	D_4__Rhodobacteraceae	D_5__Paracoccus	NA
denovo7141	D_0__Bacteria	D_1__Proteobacteria	D_2__Alphaproteobacteria	D_3__Rhodobacterales	D_4__Rhodobacteraceae	D_5__Paracoccus	NA
denovo6713	D_0__Bacteria	D_1__Proteobacteria	D_2__Alphaproteobacteria	D_3__Rhodobacterales	D_4__Rhodobacteraceae	D_5__Paracoccus	NA
denovo14569	D_0__Bacteria	D_1__Proteobacteria	D_2__Alphaproteobacteria	D_3__Rhodobacterales	D_4__Rhodobacteraceae	D_5__Paracoccus	NA
denovo1737	D_0__Bacteria	D_1__Proteobacteria	D_2__Alphaproteobacteria	D_3__Rhodobacterales	D_4__Rhodobacteraceae	D_5__Paracoccus	NA
denovo18931	D_0__Bacteria	D_1__Proteobacteria	D_2__Alphaproteobacteria	D_3__Rhodobacterales	D_4__Rhodobacteraceae	D_5__Rhodovulum	D_6__uncultured bacterium
denovo446	D_0__Bacteria	D_1__Proteobacteria	D_2__Alphaproteobacteria	D_3__Rhodobacterales	D_4__Rhodobacteraceae	D_5__Rhodovulum	D_6__uncultured bacterium
denovo16386	D_0__Bacteria	D_1__Proteobacteria	D_2__Alphaproteobacteria	D_3__Rhodobacterales	D_4__Rhodobacteraceae	D_5__Paracoccus	NA
denovo11509	D_0__Bacteria	D_1__Proteobacteria	D_2__Alphaproteobacteria	D_3__Rhodobacterales	D_4__Rhodobacteraceae	D_5__Rhodovulum	D_6__uncultured bacterium
denovo3131	D_0__Bacteria	D_1__Proteobacteria	D_2__Alphaproteobacteria	D_3__Rhodobacterales	D_4__Rhodobacteraceae	D_5__Paracoccus	NA
denovo20566	D_0__Bacteria	D_1__Proteobacteria	D_2__Alphaproteobacteria	D_3__Rhodobacterales	D_4__Rhodobacteraceae	D_5__Paracoccus	NA
denovo26237	D_0__Bacteria	D_1__Proteobacteria	D_2__Alphaproteobacteria	D_3__Rhodobacterales	D_4__Rhodobacteraceae	D_5__Paracoccus	NA
denovo10299	D_0__Bacteria	D_1__Proteobacteria	D_2__Alphaproteobacteria	D_3__Rhodobacterales	D_4__Rhodobacteraceae	D_5__Paracoccus	NA
denovo17407	D_0__Bacteria	D_1__Proteobacteria	D_2__Alphaproteobacteria	D_3__Rhodobacterales	D_4__Rhodobacteraceae	D_5__Paracoccus	NA
denovo7348	D_0__Bacteria	D_1__Proteobacteria	D_2__Alphaproteobacteria	D_3__Rhodobacterales	D_4__Rhodobacteraceae	D_5__Paracoccus	NA
denovo16318	D_0__Bacteria	D_1__Proteobacteria	D_2__Alphaproteobacteria	D_3__Rhodobacterales	D_4__Rhodobacteraceae	D_5__Paracoccus	NA
denovo24717	D_0__Bacteria	D_1__Proteobacteria	D_2__Alphaproteobacteria	D_3__Rhodobacterales	D_4__Rhodobacteraceae	D_5__Paracoccus	NA
denovo13531	D_0__Bacteria	D_1__Proteobacteria	D_2__Alphaproteobacteria	D_3__Rhodobacterales	D_4__Rhodobacteraceae	D_5__Paracoccus	NA
denovo16758	D_0__Bacteria	D_1__Proteobacteria	D_2__Alphaproteobacteria	D_3__Rhodobacterales	D_4__Rhodobacteraceae	D_5__Paracoccus	NA
denovo5114	D_0__Bacteria	D_1__Proteobacteria	D_2__Alphaproteobacteria	D_3__Rhodobacterales	D_4__Rhodobacteraceae	D_5__Paracoccus	NA
denovo19954	D_0__Bacteria	D_1__Proteobacteria	D_2__Alphaproteobacteria	D_3__Rhodobacterales	D_4__Rhodobacteraceae	D_5__Paracoccus	NA
denovo11104	D_0__Bacteria	D_1__Proteobacteria	D_2__Alphaproteobacteria	D_3__Rhodobacterales	D_4__Rhodobacteraceae	D_5__Paracoccus	NA
denovo4291	D_0__Bacteria	D_1__Proteobacteria	D_2__Alphaproteobacteria	D_3__Rhodobacterales	D_4__Rhodobacteraceae	D_5__Paracoccus	NA
denovo14226	D_0__Bacteria	D_1__Proteobacteria	D_2__Alphaproteobacteria	D_3__Rhodobacterales	D_4__Rhodobacteraceae	D_5__Paracoccus	NA
denovo21403	D_0__Bacteria	D_1__Proteobacteria	D_2__Alphaproteobacteria	D_3__Rhodobacterales	D_4__Rhodobacteraceae	D_5__Paracoccus	NA
denovo25310	D_0__Bacteria	D_1__Proteobacteria	D_2__Alphaproteobacteria	D_3__Rhodobacterales	D_4__Rhodobacteraceae	D_5__Paracoccus	NA
denovo21036	D_0__Bacteria	D_1__Proteobacteria	D_2__Alphaproteobacteria	D_3__Rhodobacterales	D_4__Rhodobacteraceae	D_5__Paracoccus	NA
denovo318	D_0__Bacteria	D_1__Proteobacteria	D_2__Alphaproteobacteria	D_3__Rhodobacterales	D_4__Rhodobacteraceae	D_5__Paracoccus	Ambiguous_taxa
denovo22193	D_0__Bacteria	D_1__Proteobacteria	D_2__Alphaproteobacteria	D_3__Rhodobacterales	D_4__Rhodobacteraceae	D_5__Paracoccus	NA
denovo21658	D_0__Bacteria	D_1__Proteobacteria	D_2__Alphaproteobacteria	D_3__Rhodobacterales	D_4__Rhodobacteraceae	D_5__Paracoccus	NA
denovo7179	D_0__Bacteria	D_1__Proteobacteria	D_2__Alphaproteobacteria	D_3__Rhodobacterales	D_4__Rhodobacteraceae	D_5__Paracoccus	NA
denovo3785	D_0__Bacteria	D_1__Proteobacteria	D_2__Alphaproteobacteria	D_3__Rhodobacterales	D_4__Rhodobacteraceae	D_5__Paracoccus	NA
denovo20447	D_0__Bacteria	D_1__Proteobacteria	D_2__Alphaproteobacteria	D_3__Rhodobacterales	D_4__Rhodobacteraceae	D_5__Paracoccus	NA
denovo10035	D_0__Bacteria	D_1__Proteobacteria	D_2__Alphaproteobacteria	D_3__Rhodobacterales	D_4__Rhodobacteraceae	D_5__Paracoccus	NA
denovo3591	D_0__Bacteria	D_1__Proteobacteria	D_2__Alphaproteobacteria	D_3__Rhodobacterales	D_4__Rhodobacteraceae	D_5__Paracoccus	NA
denovo17147	D_0__Bacteria	D_1__Proteobacteria	D_2__Alphaproteobacteria	D_3__Rhodobacterales	D_4__Rhodobacteraceae	D_5__Paracoccus	NA
denovo4071	D_0__Bacteria	D_1__Proteobacteria	D_2__Alphaproteobacteria	D_3__Rhodobacterales	D_4__Rhodobacteraceae	D_5__Paracoccus	Ambiguous_taxa
denovo15010	D_0__Bacteria	D_1__Proteobacteria	D_2__Alphaproteobacteria	D_3__Rhodobacterales	D_4__Rhodobacteraceae	D_5__Paracoccus	Ambiguous_taxa
denovo15842	D_0__Bacteria	D_1__Proteobacteria	D_2__Alphaproteobacteria	D_3__Rhodobacterales	D_4__Rhodobacteraceae	D_5__Paracoccus	Ambiguous_taxa
denovo4378	D_0__Bacteria	D_1__Proteobacteria	D_2__Alphaproteobacteria	D_3__Rhodobacterales	D_4__Rhodobacteraceae	D_5__Paracoccus	NA
denovo21812	D_0__Bacteria	D_1__Proteobacteria	D_2__Alphaproteobacteria	D_3__Rhodobacterales	D_4__Rhodobacteraceae	D_5__Paracoccus	NA
denovo24495	D_0__Bacteria	D_1__Proteobacteria	D_2__Alphaproteobacteria	D_3__Rhodobacterales	D_4__Rhodobacteraceae	D_5__Paracoccus	NA
denovo14509	D_0__Bacteria	D_1__Proteobacteria	D_2__Alphaproteobacteria	D_3__Rhodobacterales	D_4__Rhodobacteraceae	D_5__Paracoccus	NA
denovo2859	D_0__Bacteria	D_1__Proteobacteria	D_2__Alphaproteobacteria	D_3__Rhodobacterales	D_4__Rhodobacteraceae	D_5__Paracoccus	NA
denovo6183	D_0__Bacteria	D_1__Proteobacteria	D_2__Alphaproteobacteria	D_3__Rhodobacterales	D_4__Rhodobacteraceae	D_5__Paracoccus	NA
denovo19191	D_0__Bacteria	D_1__Proteobacteria	D_2__Alphaproteobacteria	D_3__Rhodobacterales	D_4__Rhodobacteraceae	D_5__Paracoccus	NA
denovo18380	D_0__Bacteria	D_1__Proteobacteria	D_2__Alphaproteobacteria	D_3__Rhodobacterales	D_4__Rhodobacteraceae	D_5__Paracoccus	Ambiguous_taxa
denovo15292	D_0__Bacteria	D_1__Proteobacteria	D_2__Alphaproteobacteria	D_3__Rhodobacterales	D_4__Rhodobacteraceae	D_5__Paracoccus	NA
denovo3106	D_0__Bacteria	D_1__Proteobacteria	D_2__Alphaproteobacteria	D_3__Rhodobacterales	D_4__Rhodobacteraceae	D_5__Paracoccus	NA
denovo5617	D_0__Bacteria	D_1__Proteobacteria	D_2__Alphaproteobacteria	D_3__Rhodobacterales	D_4__Rhodobacteraceae	D_5__Rhodovulum	D_6__uncultured bacterium
denovo6400	D_0__Bacteria	D_1__Proteobacteria	D_2__Alphaproteobacteria	D_3__Rhodobacterales	D_4__Rhodobacteraceae	D_5__Rhodovulum	D_6__uncultured bacterium
denovo22766	D_0__Bacteria	D_1__Proteobacteria	D_2__Alphaproteobacteria	D_3__Rhodobacterales	D_4__Rhodobacteraceae	D_5__Paracoccus	NA
denovo25997	D_0__Bacteria	D_1__Proteobacteria	D_2__Alphaproteobacteria	D_3__Rhodobacterales	D_4__Rhodobacteraceae	D_5__Paracoccus	NA
denovo25806	D_0__Bacteria	D_1__Proteobacteria	D_2__Alphaproteobacteria	D_3__Rhodobacterales	D_4__Rhodobacteraceae	D_5__Paracoccus	NA
denovo9424	D_0__Bacteria	D_1__Proteobacteria	D_2__Alphaproteobacteria	D_3__Rhodobacterales	D_4__Rhodobacteraceae	D_5__Paracoccus	NA
denovo19953	D_0__Bacteria	D_1__Proteobacteria	D_2__Alphaproteobacteria	D_3__Rhodobacterales	D_4__Rhodobacteraceae	D_5__Paracoccus	Ambiguous_taxa
denovo6070	D_0__Bacteria	D_1__Proteobacteria	D_2__Alphaproteobacteria	D_3__Rhodobacterales	D_4__Rhodobacteraceae	D_5__Paracoccus	NA
denovo20206	D_0__Bacteria	D_1__Proteobacteria	D_2__Alphaproteobacteria	D_3__Rhodobacterales	D_4__Rhodobacteraceae	D_5__Paracoccus	NA
denovo7086	D_0__Bacteria	D_1__Proteobacteria	D_2__Alphaproteobacteria	D_3__Rhodobacterales	D_4__Rhodobacteraceae	D_5__Paracoccus	NA
denovo17669	D_0__Bacteria	D_1__Proteobacteria	D_2__Alphaproteobacteria	D_3__Rhodobacterales	D_4__Rhodobacteraceae	D_5__Paracoccus	NA
denovo10903	D_0__Bacteria	D_1__Proteobacteria	D_2__Alphaproteobacteria	D_3__Rhodobacterales	D_4__Rhodobacteraceae	D_5__Paracoccus	Ambiguous_taxa
denovo14960	D_0__Bacteria	D_1__Proteobacteria	D_2__Alphaproteobacteria	D_3__Rhodobacterales	D_4__Rhodobacteraceae	D_5__Paracoccus	Ambiguous_taxa
denovo5235	D_0__Bacteria	D_1__Proteobacteria	D_2__Alphaproteobacteria	D_3__Rhodobacterales	D_4__Rhodobacteraceae	D_5__Paracoccus	NA
denovo6024	D_0__Bacteria	D_1__Proteobacteria	D_2__Alphaproteobacteria	D_3__Rhodobacterales	D_4__Rhodobacteraceae	D_5__Paracoccus	Ambiguous_taxa
denovo9933	D_0__Bacteria	D_1__Proteobacteria	D_2__Alphaproteobacteria	D_3__Rhodobacterales	D_4__Rhodobacteraceae	D_5__Paracoccus	NA
denovo1888	D_0__Bacteria	D_1__Proteobacteria	D_2__Alphaproteobacteria	D_3__Rhodobacterales	D_4__Rhodobacteraceae	D_5__Paracoccus	Ambiguous_taxa
denovo14816	D_0__Bacteria	D_1__Proteobacteria	D_2__Alphaproteobacteria	D_3__Rhodobacterales	D_4__Rhodobacteraceae	D_5__Paracoccus	Ambiguous_taxa
denovo10751	D_0__Bacteria	D_1__Proteobacteria	D_2__Alphaproteobacteria	D_3__Rhodobacterales	D_4__Rhodobacteraceae	D_5__Paracoccus	Ambiguous_taxa
denovo25836	D_0__Bacteria	D_1__Proteobacteria	D_2__Alphaproteobacteria	D_3__Rhodobacterales	D_4__Rhodobacteraceae	D_5__Paracoccus	NA
denovo4571	D_0__Bacteria	D_1__Proteobacteria	D_2__Alphaproteobacteria	D_3__Rhodobacterales	D_4__Rhodobacteraceae	D_5__Paracoccus	NA
denovo15206	D_0__Bacteria	D_1__Proteobacteria	D_2__Alphaproteobacteria	D_3__Rhodobacterales	D_4__Rhodobacteraceae	D_5__Paracoccus	NA
denovo1963	D_0__Bacteria	D_1__Proteobacteria	D_2__Alphaproteobacteria	D_3__Rhodobacterales	D_4__Rhodobacteraceae	D_5__Paracoccus	Ambiguous_taxa
denovo4178	D_0__Bacteria	D_1__Proteobacteria	D_2__Alphaproteobacteria	D_3__Rhodobacterales	D_4__Rhodobacteraceae	D_5__Paracoccus	NA
denovo5129	D_0__Bacteria	D_1__Proteobacteria	D_2__Alphaproteobacteria	D_3__Rhodobacterales	D_4__Rhodobacteraceae	D_5__Rhodovulum	D_6__uncultured bacterium
denovo10221	D_0__Bacteria	D_1__Proteobacteria	D_2__Alphaproteobacteria	D_3__Rhodobacterales	D_4__Rhodobacteraceae	D_5__Paracoccus	Ambiguous_taxa
denovo23371	D_0__Bacteria	D_1__Proteobacteria	D_2__Alphaproteobacteria	D_3__Rhodobacterales	D_4__Rhodobacteraceae	D_5__Paracoccus	NA
denovo9974	D_0__Bacteria	D_1__Proteobacteria	D_2__Alphaproteobacteria	D_3__Rhodobacterales	D_4__Rhodobacteraceae	D_5__Paracoccus	NA
denovo12751	D_0__Bacteria	D_1__Proteobacteria	D_2__Alphaproteobacteria	D_3__Rhodobacterales	D_4__Rhodobacteraceae	D_5__Paracoccus	NA
denovo16182	D_0__Bacteria	D_1__Proteobacteria	D_2__Alphaproteobacteria	D_3__Rhodobacterales	D_4__Rhodobacteraceae	D_5__Paracoccus	NA
denovo11940	D_0__Bacteria	D_1__Proteobacteria	D_2__Alphaproteobacteria	D_3__Rhodobacterales	D_4__Rhodobacteraceae	D_5__Paracoccus	NA
denovo26263	D_0__Bacteria	D_1__Proteobacteria	D_2__Alphaproteobacteria	D_3__Rhodobacterales	D_4__Rhodobacteraceae	D_5__Paracoccus	NA
denovo2561	D_0__Bacteria	D_1__Proteobacteria	D_2__Alphaproteobacteria	D_3__Rhodobacterales	D_4__Rhodobacteraceae	D_5__Paracoccus	NA
denovo18292	D_0__Bacteria	D_1__Proteobacteria	D_2__Alphaproteobacteria	D_3__Rhodobacterales	D_4__Rhodobacteraceae	D_5__Paracoccus	NA
denovo18269	D_0__Bacteria	D_1__Proteobacteria	D_2__Alphaproteobacteria	D_3__Rhodobacterales	D_4__Rhodobacteraceae	D_5__Paracoccus	NA
denovo25033	D_0__Bacteria	D_1__Proteobacteria	D_2__Alphaproteobacteria	D_3__Rhodobacterales	D_4__Rhodobacteraceae	D_5__Paracoccus	NA
denovo2121	D_0__Bacteria	D_1__Proteobacteria	D_2__Alphaproteobacteria	D_3__Rhodobacterales	D_4__Rhodobacteraceae	D_5__Paracoccus	NA
denovo19082	D_0__Bacteria	D_1__Proteobacteria	D_2__Alphaproteobacteria	D_3__Rhodobacterales	D_4__Rhodobacteraceae	D_5__Paracoccus	NA
denovo12688	D_0__Bacteria	D_1__Proteobacteria	D_2__Alphaproteobacteria	D_3__Rhodobacterales	D_4__Rhodobacteraceae	D_5__Paracoccus	NA
denovo1011	D_0__Bacteria	D_1__Proteobacteria	D_2__Alphaproteobacteria	D_3__Rhodobacterales	D_4__Rhodobacteraceae	D_5__Paracoccus	NA
denovo1007	D_0__Bacteria	D_1__Proteobacteria	D_2__Alphaproteobacteria	D_3__Rhodobacterales	D_4__Rhodobacteraceae	D_5__Paracoccus	NA
denovo14894	D_0__Bacteria	D_1__Proteobacteria	D_2__Alphaproteobacteria	D_3__Rhodobacterales	D_4__Rhodobacteraceae	D_5__Paracoccus	NA
denovo16797	D_0__Bacteria	D_1__Proteobacteria	D_2__Alphaproteobacteria	D_3__Rhodobacterales	D_4__Rhodobacteraceae	D_5__Paracoccus	NA
denovo25692	D_0__Bacteria	D_1__Proteobacteria	D_2__Alphaproteobacteria	D_3__Rhodobacterales	D_4__Rhodobacteraceae	D_5__Paracoccus	NA
denovo12671	D_0__Bacteria	D_1__Proteobacteria	D_2__Alphaproteobacteria	D_3__Rhodobacterales	D_4__Rhodobacteraceae	D_5__Paracoccus	NA
denovo16064	D_0__Bacteria	D_1__Proteobacteria	D_2__Alphaproteobacteria	D_3__Rhodobacterales	D_4__Rhodobacteraceae	D_5__Paracoccus	NA
denovo26198	D_0__Bacteria	D_1__Proteobacteria	D_2__Alphaproteobacteria	D_3__Rhodobacterales	D_4__Rhodobacteraceae	D_5__Paracoccus	Ambiguous_taxa
denovo9659	D_0__Bacteria	D_1__Proteobacteria	D_2__Alphaproteobacteria	D_3__Rhodobacterales	D_4__Rhodobacteraceae	D_5__Paracoccus	Ambiguous_taxa
denovo19404	D_0__Bacteria	D_1__Proteobacteria	D_2__Alphaproteobacteria	D_3__Rhodobacterales	D_4__Rhodobacteraceae	D_5__Paracoccus	Ambiguous_taxa
denovo22375	D_0__Bacteria	D_1__Proteobacteria	D_2__Alphaproteobacteria	D_3__Rhodobacterales	D_4__Rhodobacteraceae	D_5__Paracoccus	NA
denovo14831	D_0__Bacteria	D_1__Proteobacteria	D_2__Alphaproteobacteria	D_3__Rhodobacterales	D_4__Rhodobacteraceae	D_5__Paracoccus	NA
denovo14707	D_0__Bacteria	D_1__Proteobacteria	D_2__Alphaproteobacteria	D_3__Rhodobacterales	D_4__Rhodobacteraceae	D_5__Paracoccus	NA
denovo2045	D_0__Bacteria	D_1__Proteobacteria	D_2__Alphaproteobacteria	D_3__Rhodobacterales	D_4__Rhodobacteraceae	D_5__Paracoccus	NA
denovo13831	D_0__Bacteria	D_1__Proteobacteria	D_2__Alphaproteobacteria	D_3__Rhodobacterales	D_4__Rhodobacteraceae	D_5__Rhodovulum	D_6__uncultured bacterium
denovo11909	D_0__Bacteria	D_1__Proteobacteria	D_2__Alphaproteobacteria	D_3__Rhodobacterales	D_4__Rhodobacteraceae	D_5__Paracoccus	NA
denovo9900	D_0__Bacteria	D_1__Proteobacteria	D_2__Alphaproteobacteria	D_3__Rhodobacterales	D_4__Rhodobacteraceae	D_5__Paracoccus	NA
denovo5116	D_0__Bacteria	D_1__Proteobacteria	D_2__Alphaproteobacteria	D_3__Rhodobacterales	D_4__Rhodobacteraceae	D_5__Paracoccus	NA
denovo2176	D_0__Bacteria	D_1__Proteobacteria	D_2__Alphaproteobacteria	D_3__Rhodobacterales	D_4__Rhodobacteraceae	D_5__Paracoccus	NA
denovo6385	D_0__Bacteria	D_1__Proteobacteria	D_2__Alphaproteobacteria	D_3__Rhodobacterales	D_4__Rhodobacteraceae	D_5__Paracoccus	Ambiguous_taxa
denovo14736	D_0__Bacteria	D_1__Proteobacteria	D_2__Alphaproteobacteria	D_3__Rhodobacterales	D_4__Rhodobacteraceae	D_5__Paracoccus	NA
denovo21463	D_0__Bacteria	D_1__Proteobacteria	D_2__Alphaproteobacteria	D_3__Rhodobacterales	D_4__Rhodobacteraceae	D_5__Paracoccus	NA
denovo925	D_0__Bacteria	D_1__Proteobacteria	D_2__Alphaproteobacteria	D_3__Rhodobacterales	D_4__Rhodobacteraceae	D_5__Paracoccus	Ambiguous_taxa
denovo6664	D_0__Bacteria	D_1__Proteobacteria	D_2__Alphaproteobacteria	D_3__Rhodobacterales	D_4__Rhodobacteraceae	D_5__Paracoccus	Ambiguous_taxa
denovo20205	D_0__Bacteria	D_1__Proteobacteria	D_2__Alphaproteobacteria	D_3__Rhodobacterales	D_4__Rhodobacteraceae	D_5__Paracoccus	NA
denovo19879	D_0__Bacteria	D_1__Proteobacteria	D_2__Alphaproteobacteria	D_3__Rhodobacterales	D_4__Rhodobacteraceae	D_5__Paracoccus	Ambiguous_taxa
denovo20679	D_0__Bacteria	D_1__Proteobacteria	D_2__Alphaproteobacteria	D_3__Rhodobacterales	D_4__Rhodobacteraceae	D_5__Paracoccus	Ambiguous_taxa
denovo15829	D_0__Bacteria	D_1__Proteobacteria	D_2__Alphaproteobacteria	D_3__Rhodobacterales	D_4__Rhodobacteraceae	D_5__Paracoccus	Ambiguous_taxa
denovo13458	D_0__Bacteria	D_1__Proteobacteria	D_2__Alphaproteobacteria	D_3__Rhodobacterales	D_4__Rhodobacteraceae	D_5__Paracoccus	Ambiguous_taxa
denovo6758	D_0__Bacteria	D_1__Proteobacteria	D_2__Alphaproteobacteria	D_3__Rhodobacterales	D_4__Rhodobacteraceae	D_5__Paracoccus	NA
denovo10151	D_0__Bacteria	D_1__Proteobacteria	D_2__Alphaproteobacteria	D_3__Rhodobacterales	D_4__Rhodobacteraceae	D_5__Paracoccus	NA
denovo17904	D_0__Bacteria	D_1__Proteobacteria	D_2__Alphaproteobacteria	D_3__Rhodobacterales	D_4__Rhodobacteraceae	D_5__Paracoccus	NA
denovo2605	D_0__Bacteria	D_1__Proteobacteria	D_2__Alphaproteobacteria	D_3__Rhodobacterales	D_4__Rhodobacteraceae	D_5__Paracoccus	NA
denovo976	D_0__Bacteria	D_1__Proteobacteria	D_2__Alphaproteobacteria	D_3__Rhodobacterales	D_4__Rhodobacteraceae	D_5__Paracoccus	NA
denovo5237	D_0__Bacteria	D_1__Proteobacteria	D_2__Alphaproteobacteria	D_3__Rhodobacterales	D_4__Rhodobacteraceae	D_5__Paracoccus	NA
denovo24972	D_0__Bacteria	D_1__Proteobacteria	D_2__Alphaproteobacteria	D_3__Rhodobacterales	D_4__Rhodobacteraceae	D_5__Paracoccus	NA
denovo23619	D_0__Bacteria	D_1__Proteobacteria	D_2__Alphaproteobacteria	D_3__Rhodobacterales	D_4__Rhodobacteraceae	D_5__Paracoccus	Ambiguous_taxa
denovo9107	D_0__Bacteria	D_1__Proteobacteria	D_2__Alphaproteobacteria	D_3__Rhodobacterales	D_4__Rhodobacteraceae	D_5__Paracoccus	NA
denovo12249	D_0__Bacteria	D_1__Proteobacteria	D_2__Alphaproteobacteria	D_3__Rhodobacterales	D_4__Rhodobacteraceae	D_5__Paracoccus	NA
denovo22154	D_0__Bacteria	D_1__Proteobacteria	D_2__Alphaproteobacteria	D_3__Rhodobacterales	D_4__Rhodobacteraceae	D_5__Paracoccus	Ambiguous_taxa
denovo4581	D_0__Bacteria	D_1__Proteobacteria	D_2__Alphaproteobacteria	D_3__Rhodobacterales	D_4__Rhodobacteraceae	D_5__Paracoccus	NA
denovo18778	D_0__Bacteria	D_1__Proteobacteria	D_2__Alphaproteobacteria	D_3__Rhodobacterales	D_4__Rhodobacteraceae	D_5__Paracoccus	Ambiguous_taxa
denovo21340	D_0__Bacteria	D_1__Proteobacteria	D_2__Alphaproteobacteria	D_3__Rhodobacterales	D_4__Rhodobacteraceae	D_5__Paracoccus	Ambiguous_taxa
denovo5318	D_0__Bacteria	D_1__Proteobacteria	D_2__Alphaproteobacteria	D_3__Rhodobacterales	D_4__Rhodobacteraceae	D_5__Paracoccus	NA
denovo9289	D_0__Bacteria	D_1__Proteobacteria	D_2__Alphaproteobacteria	D_3__Rhodobacterales	D_4__Rhodobacteraceae	D_5__Paracoccus	Ambiguous_taxa
denovo5731	D_0__Bacteria	D_1__Proteobacteria	D_2__Alphaproteobacteria	D_3__Rhodobacterales	D_4__Rhodobacteraceae	D_5__Paracoccus	NA
denovo336	D_0__Bacteria	D_1__Proteobacteria	D_2__Alphaproteobacteria	D_3__Rhodobacterales	D_4__Rhodobacteraceae	D_5__Paracoccus	NA
denovo9301	D_0__Bacteria	D_1__Proteobacteria	D_2__Alphaproteobacteria	D_3__Rhodobacterales	D_4__Rhodobacteraceae	D_5__Paracoccus	NA
denovo24444	D_0__Bacteria	D_1__Proteobacteria	D_2__Alphaproteobacteria	D_3__Rhodobacterales	D_4__Rhodobacteraceae	D_5__Paracoccus	Ambiguous_taxa
denovo18295	D_0__Bacteria	D_1__Proteobacteria	D_2__Alphaproteobacteria	D_3__Rhodobacterales	D_4__Rhodobacteraceae	D_5__Paracoccus	Ambiguous_taxa
denovo3654	D_0__Bacteria	D_1__Proteobacteria	D_2__Alphaproteobacteria	D_3__Rhodobacterales	D_4__Rhodobacteraceae	D_5__Paracoccus	Ambiguous_taxa
denovo18246	D_0__Bacteria	D_1__Proteobacteria	D_2__Alphaproteobacteria	D_3__Rhodobacterales	D_4__Rhodobacteraceae	D_5__Paracoccus	Ambiguous_taxa
denovo11892	D_0__Bacteria	D_1__Proteobacteria	D_2__Alphaproteobacteria	D_3__Rhodobacterales	D_4__Rhodobacteraceae	D_5__Paracoccus	NA
denovo18591	D_0__Bacteria	D_1__Proteobacteria	D_2__Alphaproteobacteria	D_3__Rhodobacterales	D_4__Rhodobacteraceae	D_5__Paracoccus	NA
denovo15118	D_0__Bacteria	D_1__Proteobacteria	D_2__Alphaproteobacteria	D_3__Rhodobacterales	D_4__Rhodobacteraceae	D_5__Paracoccus	NA
denovo25841	D_0__Bacteria	D_1__Proteobacteria	D_2__Alphaproteobacteria	D_3__Rhodobacterales	D_4__Rhodobacteraceae	D_5__Paracoccus	Ambiguous_taxa
denovo384	D_0__Bacteria	D_1__Proteobacteria	D_2__Alphaproteobacteria	D_3__Rhodobacterales	D_4__Rhodobacteraceae	D_5__Paracoccus	NA
denovo1033	D_0__Bacteria	D_1__Proteobacteria	D_2__Alphaproteobacteria	D_3__Rhodobacterales	D_4__Rhodobacteraceae	D_5__Paracoccus	NA
denovo2253	D_0__Bacteria	D_1__Proteobacteria	D_2__Alphaproteobacteria	D_3__Rhodobacterales	D_4__Rhodobacteraceae	D_5__Paracoccus	Ambiguous_taxa
denovo16633	D_0__Bacteria	D_1__Proteobacteria	D_2__Alphaproteobacteria	D_3__Rhodobacterales	D_4__Rhodobacteraceae	D_5__Paracoccus	NA
denovo17996	D_0__Bacteria	D_1__Proteobacteria	D_2__Alphaproteobacteria	D_3__Rhodobacterales	D_4__Rhodobacteraceae	D_5__Paracoccus	NA
denovo23053	D_0__Bacteria	D_1__Proteobacteria	D_2__Alphaproteobacteria	D_3__Rhodobacterales	D_4__Rhodobacteraceae	D_5__Paracoccus	NA
denovo8654	D_0__Bacteria	D_1__Proteobacteria	D_2__Alphaproteobacteria	D_3__Rhodobacterales	D_4__Rhodobacteraceae	D_5__Paracoccus	NA
denovo19571	D_0__Bacteria	D_1__Proteobacteria	D_2__Alphaproteobacteria	D_3__Rhodobacterales	D_4__Rhodobacteraceae	D_5__Paracoccus	NA
denovo16376	D_0__Bacteria	D_1__Proteobacteria	D_2__Alphaproteobacteria	D_3__Rhodobacterales	D_4__Rhodobacteraceae	D_5__Paracoccus	NA
denovo24413	D_0__Bacteria	D_1__Proteobacteria	D_2__Alphaproteobacteria	D_3__Rhodobacterales	D_4__Rhodobacteraceae	D_5__Paracoccus	Ambiguous_taxa
denovo6467	D_0__Bacteria	D_1__Proteobacteria	D_2__Alphaproteobacteria	D_3__Rhodobacterales	D_4__Rhodobacteraceae	D_5__Paracoccus	NA
denovo10680	D_0__Bacteria	D_1__Proteobacteria	D_2__Alphaproteobacteria	D_3__Rhodobacterales	D_4__Rhodobacteraceae	D_5__Paracoccus	Ambiguous_taxa
denovo1878	D_0__Bacteria	D_1__Proteobacteria	D_2__Alphaproteobacteria	D_3__Rhodobacterales	D_4__Rhodobacteraceae	D_5__Paracoccus	NA
denovo2806	D_0__Bacteria	D_1__Proteobacteria	D_2__Alphaproteobacteria	D_3__Rhodobacterales	D_4__Rhodobacteraceae	D_5__Paracoccus	NA
denovo13469	D_0__Bacteria	D_1__Proteobacteria	D_2__Alphaproteobacteria	D_3__Rhodobacterales	D_4__Rhodobacteraceae	D_5__Paracoccus	NA
denovo13109	D_0__Bacteria	D_1__Proteobacteria	D_2__Alphaproteobacteria	D_3__Rhodobacterales	D_4__Rhodobacteraceae	D_5__Paracoccus	NA
denovo24326	D_0__Bacteria	D_1__Proteobacteria	D_2__Alphaproteobacteria	D_3__Rhodobacterales	D_4__Rhodobacteraceae	D_5__Paracoccus	NA
denovo3491	D_0__Bacteria	D_1__Proteobacteria	D_2__Alphaproteobacteria	D_3__Rhodobacterales	D_4__Rhodobacteraceae	D_5__Paracoccus	NA
denovo21236	D_0__Bacteria	D_1__Proteobacteria	D_2__Alphaproteobacteria	D_3__Rhodobacterales	D_4__Rhodobacteraceae	D_5__Paracoccus	Ambiguous_taxa
denovo17114	D_0__Bacteria	D_1__Proteobacteria	D_2__Alphaproteobacteria	D_3__Rhodobacterales	D_4__Rhodobacteraceae	D_5__Paracoccus	NA
denovo9265	D_0__Bacteria	D_1__Proteobacteria	D_2__Alphaproteobacteria	D_3__Rhodobacterales	D_4__Rhodobacteraceae	D_5__Paracoccus	NA
denovo18971	D_0__Bacteria	D_1__Proteobacteria	D_2__Alphaproteobacteria	D_3__Rhodobacterales	D_4__Rhodobacteraceae	D_5__Paracoccus	NA
denovo1686	D_0__Bacteria	D_1__Proteobacteria	D_2__Alphaproteobacteria	D_3__Rhodobacterales	D_4__Rhodobacteraceae	D_5__Paracoccus	Ambiguous_taxa
denovo15092	D_0__Bacteria	D_1__Proteobacteria	D_2__Alphaproteobacteria	D_3__Rhodobacterales	D_4__Rhodobacteraceae	D_5__Paracoccus	Ambiguous_taxa
denovo24897	D_0__Bacteria	D_1__Proteobacteria	D_2__Alphaproteobacteria	D_3__Rhodobacterales	D_4__Rhodobacteraceae	D_5__Paracoccus	Ambiguous_taxa
denovo9750	D_0__Bacteria	D_1__Proteobacteria	D_2__Alphaproteobacteria	D_3__Rhodobacterales	D_4__Rhodobacteraceae	D_5__Paracoccus	Ambiguous_taxa
denovo19212	D_0__Bacteria	D_1__Proteobacteria	D_2__Alphaproteobacteria	D_3__Rhodobacterales	D_4__Rhodobacteraceae	D_5__Paracoccus	NA
denovo5528	D_0__Bacteria	D_1__Proteobacteria	D_2__Alphaproteobacteria	D_3__Rhodobacterales	D_4__Rhodobacteraceae	D_5__Paracoccus	NA
denovo224	D_0__Bacteria	D_1__Proteobacteria	D_2__Alphaproteobacteria	D_3__Rhodobacterales	D_4__Rhodobacteraceae	D_5__Paracoccus	NA
denovo10354	D_0__Bacteria	D_1__Proteobacteria	D_2__Alphaproteobacteria	D_3__Rhodobacterales	D_4__Rhodobacteraceae	D_5__Paracoccus	NA
denovo4712	D_0__Bacteria	D_1__Proteobacteria	D_2__Alphaproteobacteria	D_3__Rhodobacterales	D_4__Rhodobacteraceae	D_5__Paracoccus	NA
denovo6668	D_0__Bacteria	D_1__Proteobacteria	D_2__Alphaproteobacteria	D_3__Rhodobacterales	D_4__Rhodobacteraceae	D_5__Paracoccus	NA
denovo20448	D_0__Bacteria	D_1__Proteobacteria	D_2__Alphaproteobacteria	D_3__Rhodobacterales	D_4__Rhodobacteraceae	D_5__Paracoccus	Ambiguous_taxa
denovo10428	D_0__Bacteria	D_1__Proteobacteria	D_2__Alphaproteobacteria	D_3__Rhodobacterales	D_4__Rhodobacteraceae	D_5__Paracoccus	NA
denovo23967	D_0__Bacteria	D_1__Proteobacteria	D_2__Alphaproteobacteria	D_3__Rhodobacterales	D_4__Rhodobacteraceae	D_5__Paracoccus	NA
denovo8083	D_0__Bacteria	D_1__Proteobacteria	D_2__Alphaproteobacteria	D_3__Rhodobacterales	D_4__Rhodobacteraceae	D_5__Paracoccus	NA
denovo908	D_0__Bacteria	D_1__Proteobacteria	D_2__Alphaproteobacteria	D_3__Rhodobacterales	D_4__Rhodobacteraceae	D_5__Paracoccus	Ambiguous_taxa
denovo18003	D_0__Bacteria	D_1__Proteobacteria	D_2__Alphaproteobacteria	D_3__Rhodobacterales	D_4__Rhodobacteraceae	D_5__Rhodovulum	D_6__uncultured bacterium
denovo12748	D_0__Bacteria	D_1__Proteobacteria	D_2__Alphaproteobacteria	D_3__Rhodobacterales	D_4__Rhodobacteraceae	D_5__Paracoccus	NA
denovo7475	D_0__Bacteria	D_1__Proteobacteria	D_2__Alphaproteobacteria	D_3__Rhodobacterales	D_4__Rhodobacteraceae	D_5__Paracoccus	NA
denovo6374	D_0__Bacteria	D_1__Proteobacteria	D_2__Alphaproteobacteria	D_3__Rhodobacterales	D_4__Rhodobacteraceae	D_5__Paracoccus	NA
denovo10477	D_0__Bacteria	D_1__Proteobacteria	D_2__Alphaproteobacteria	D_3__Rhodobacterales	D_4__Rhodobacteraceae	D_5__Paracoccus	NA
denovo5151	D_0__Bacteria	D_1__Proteobacteria	D_2__Alphaproteobacteria	D_3__Rhodobacterales	D_4__Rhodobacteraceae	D_5__Paracoccus	NA
denovo8958	D_0__Bacteria	D_1__Proteobacteria	D_2__Alphaproteobacteria	D_3__Rhodobacterales	D_4__Rhodobacteraceae	D_5__Paracoccus	NA
denovo12995	D_0__Bacteria	D_1__Proteobacteria	D_2__Alphaproteobacteria	D_3__Rhodobacterales	D_4__Rhodobacteraceae	D_5__Paracoccus	NA
denovo10307	D_0__Bacteria	D_1__Proteobacteria	D_2__Alphaproteobacteria	D_3__Rhodobacterales	D_4__Rhodobacteraceae	D_5__Paracoccus	NA
denovo16659	D_0__Bacteria	D_1__Proteobacteria	D_2__Alphaproteobacteria	D_3__Rhodobacterales	D_4__Rhodobacteraceae	D_5__Paracoccus	Ambiguous_taxa
denovo20450	D_0__Bacteria	D_1__Proteobacteria	D_2__Alphaproteobacteria	D_3__Rhodobacterales	D_4__Rhodobacteraceae	D_5__Paracoccus	NA
denovo14713	D_0__Bacteria	D_1__Proteobacteria	D_2__Alphaproteobacteria	D_3__Rhodobacterales	D_4__Rhodobacteraceae	D_5__Paracoccus	NA
denovo13976	D_0__Bacteria	D_1__Proteobacteria	D_2__Alphaproteobacteria	D_3__Rhodobacterales	D_4__Rhodobacteraceae	D_5__Paracoccus	NA
denovo23028	D_0__Bacteria	D_1__Proteobacteria	D_2__Alphaproteobacteria	D_3__Rhodobacterales	D_4__Rhodobacteraceae	D_5__Paracoccus	NA
denovo22780	D_0__Bacteria	D_1__Proteobacteria	D_2__Alphaproteobacteria	D_3__Rhodobacterales	D_4__Rhodobacteraceae	D_5__Paracoccus	NA
denovo15383	D_0__Bacteria	D_1__Proteobacteria	D_2__Alphaproteobacteria	D_3__Rhodobacterales	D_4__Rhodobacteraceae	D_5__Paracoccus	NA
denovo1506	D_0__Bacteria	D_1__Proteobacteria	D_2__Alphaproteobacteria	D_3__Rhodobacterales	D_4__Rhodobacteraceae	D_5__Paracoccus	Ambiguous_taxa
denovo16136	D_0__Bacteria	D_1__Proteobacteria	D_2__Alphaproteobacteria	D_3__Rhodobacterales	D_4__Rhodobacteraceae	D_5__Paracoccus	Ambiguous_taxa
denovo7403	D_0__Bacteria	D_1__Proteobacteria	D_2__Alphaproteobacteria	D_3__Rhodobacterales	D_4__Rhodobacteraceae	D_5__Paracoccus	NA
denovo21620	D_0__Bacteria	D_1__Proteobacteria	D_2__Alphaproteobacteria	D_3__Rhodobacterales	D_4__Rhodobacteraceae	D_5__Paracoccus	NA
denovo20149	D_0__Bacteria	D_1__Proteobacteria	D_2__Alphaproteobacteria	D_3__Rhodobacterales	D_4__Rhodobacteraceae	D_5__Paracoccus	NA
denovo5956	D_0__Bacteria	D_1__Proteobacteria	D_2__Alphaproteobacteria	D_3__Rhodobacterales	D_4__Rhodobacteraceae	D_5__Paracoccus	NA
denovo21630	D_0__Bacteria	D_1__Proteobacteria	D_2__Alphaproteobacteria	D_3__Rhodobacterales	D_4__Rhodobacteraceae	D_5__Paracoccus	NA
denovo25929	D_0__Bacteria	D_1__Proteobacteria	D_2__Alphaproteobacteria	D_3__Rhodobacterales	D_4__Rhodobacteraceae	D_5__Paracoccus	NA
denovo11968	D_0__Bacteria	D_1__Proteobacteria	D_2__Alphaproteobacteria	D_3__Rhodobacterales	D_4__Rhodobacteraceae	D_5__Paracoccus	NA
denovo9951	D_0__Bacteria	D_1__Proteobacteria	D_2__Alphaproteobacteria	D_3__Rhodobacterales	D_4__Rhodobacteraceae	D_5__Paracoccus	NA
denovo7160	D_0__Bacteria	D_1__Proteobacteria	D_2__Alphaproteobacteria	D_3__Rhodobacterales	D_4__Rhodobacteraceae	D_5__Paracoccus	NA
denovo12784	D_0__Bacteria	D_1__Proteobacteria	D_2__Alphaproteobacteria	D_3__Rhodobacterales	D_4__Rhodobacteraceae	D_5__Paracoccus	Ambiguous_taxa
denovo21402	D_0__Bacteria	D_1__Proteobacteria	D_2__Alphaproteobacteria	D_3__Rhodobacterales	D_4__Rhodobacteraceae	D_5__Paracoccus	NA
denovo8374	D_0__Bacteria	D_1__Proteobacteria	D_2__Alphaproteobacteria	D_3__Rhodobacterales	D_4__Rhodobacteraceae	D_5__Rhodovulum	D_6__uncultured bacterium
denovo4959	D_0__Bacteria	D_1__Proteobacteria	D_2__Alphaproteobacteria	D_3__Rhodobacterales	D_4__Rhodobacteraceae	D_5__Paracoccus	NA
denovo22779	D_0__Bacteria	D_1__Proteobacteria	D_2__Alphaproteobacteria	D_3__Rhodobacterales	D_4__Rhodobacteraceae	D_5__Paracoccus	NA
denovo21737	D_0__Bacteria	D_1__Proteobacteria	D_2__Alphaproteobacteria	D_3__Rhodobacterales	D_4__Rhodobacteraceae	D_5__Paracoccus	NA
denovo11037	D_0__Bacteria	D_1__Proteobacteria	D_2__Alphaproteobacteria	D_3__Rhodobacterales	D_4__Rhodobacteraceae	D_5__Paracoccus	NA
denovo12832	D_0__Bacteria	D_1__Proteobacteria	D_2__Alphaproteobacteria	D_3__Rhodobacterales	D_4__Rhodobacteraceae	D_5__Paracoccus	Ambiguous_taxa
denovo15909	D_0__Bacteria	D_1__Proteobacteria	D_2__Alphaproteobacteria	D_3__Rhodobacterales	D_4__Rhodobacteraceae	D_5__Paracoccus	Ambiguous_taxa
denovo2317	D_0__Bacteria	D_1__Proteobacteria	D_2__Alphaproteobacteria	D_3__Rhodobacterales	D_4__Rhodobacteraceae	D_5__Paracoccus	NA
denovo20148	D_0__Bacteria	D_1__Proteobacteria	D_2__Alphaproteobacteria	D_3__Rhodobacterales	D_4__Rhodobacteraceae	D_5__Paracoccus	NA
denovo20108	D_0__Bacteria	D_1__Proteobacteria	D_2__Alphaproteobacteria	D_3__Rhodobacterales	D_4__Rhodobacteraceae	D_5__Paracoccus	Ambiguous_taxa
denovo21412	D_0__Bacteria	D_1__Proteobacteria	D_2__Alphaproteobacteria	D_3__Rhodobacterales	D_4__Rhodobacteraceae	D_5__Paracoccus	NA
denovo3358	D_0__Bacteria	D_1__Proteobacteria	D_2__Alphaproteobacteria	D_3__Rhodobacterales	D_4__Rhodobacteraceae	D_5__Paracoccus	Ambiguous_taxa
denovo4270	D_0__Bacteria	D_1__Proteobacteria	D_2__Alphaproteobacteria	D_3__Rhodobacterales	D_4__Rhodobacteraceae	D_5__Paracoccus	Ambiguous_taxa
denovo12184	D_0__Bacteria	D_1__Proteobacteria	D_2__Alphaproteobacteria	D_3__Rhodobacterales	D_4__Rhodobacteraceae	D_5__Paracoccus	NA
denovo13833	D_0__Bacteria	D_1__Proteobacteria	D_2__Alphaproteobacteria	D_3__Rhodobacterales	D_4__Rhodobacteraceae	D_5__Paracoccus	NA
denovo8056	D_0__Bacteria	D_1__Proteobacteria	D_2__Alphaproteobacteria	D_3__Rhodobacterales	D_4__Rhodobacteraceae	D_5__Paracoccus	Ambiguous_taxa
denovo349	D_0__Bacteria	D_1__Proteobacteria	D_2__Alphaproteobacteria	D_3__Rhodobacterales	D_4__Rhodobacteraceae	D_5__Paracoccus	Ambiguous_taxa
denovo7010	D_0__Bacteria	D_1__Proteobacteria	D_2__Alphaproteobacteria	D_3__Rhodobacterales	D_4__Rhodobacteraceae	D_5__Paracoccus	Ambiguous_taxa
denovo18763	D_0__Bacteria	D_1__Proteobacteria	D_2__Alphaproteobacteria	D_3__Rhodobacterales	D_4__Rhodobacteraceae	D_5__Paracoccus	Ambiguous_taxa
denovo1209	D_0__Bacteria	D_1__Proteobacteria	D_2__Alphaproteobacteria	D_3__Rhodobacterales	D_4__Rhodobacteraceae	D_5__Paracoccus	Ambiguous_taxa
denovo15505	D_0__Bacteria	D_1__Proteobacteria	D_2__Alphaproteobacteria	D_3__Rhodobacterales	D_4__Rhodobacteraceae	D_5__Paracoccus	NA
denovo17508	D_0__Bacteria	D_1__Proteobacteria	D_2__Alphaproteobacteria	D_3__Rhodobacterales	D_4__Rhodobacteraceae	D_5__Paracoccus	Ambiguous_taxa
denovo9690	D_0__Bacteria	D_1__Proteobacteria	D_2__Alphaproteobacteria	D_3__Rhodobacterales	D_4__Rhodobacteraceae	D_5__Paracoccus	NA
denovo15706	D_0__Bacteria	D_1__Proteobacteria	D_2__Alphaproteobacteria	D_3__Rhodobacterales	D_4__Rhodobacteraceae	D_5__Paracoccus	NA
denovo21274	D_0__Bacteria	D_1__Proteobacteria	D_2__Alphaproteobacteria	D_3__Rhodobacterales	D_4__Rhodobacteraceae	D_5__Paracoccus	Ambiguous_taxa
denovo18309	D_0__Bacteria	D_1__Proteobacteria	D_2__Alphaproteobacteria	D_3__Rhodobacterales	D_4__Rhodobacteraceae	D_5__Paracoccus	NA
denovo12783	D_0__Bacteria	D_1__Proteobacteria	D_2__Alphaproteobacteria	D_3__Rhodobacterales	D_4__Rhodobacteraceae	D_5__Paracoccus	NA
denovo23849	D_0__Bacteria	D_1__Proteobacteria	D_2__Alphaproteobacteria	D_3__Rhodobacterales	D_4__Rhodobacteraceae	D_5__Paracoccus	NA
denovo15363	D_0__Bacteria	D_1__Proteobacteria	D_2__Alphaproteobacteria	D_3__Rhodobacterales	D_4__Rhodobacteraceae	D_5__Paracoccus	NA
denovo21649	D_0__Bacteria	D_1__Proteobacteria	D_2__Alphaproteobacteria	D_3__Rhodobacterales	D_4__Rhodobacteraceae	D_5__Paracoccus	NA
denovo18588	D_0__Bacteria	D_1__Proteobacteria	D_2__Alphaproteobacteria	D_3__Rhodobacterales	D_4__Rhodobacteraceae	D_5__Paracoccus	NA
denovo525	D_0__Bacteria	D_1__Proteobacteria	D_2__Alphaproteobacteria	D_3__Rhodobacterales	D_4__Rhodobacteraceae	D_5__Paracoccus	NA
denovo8655	D_0__Bacteria	D_1__Proteobacteria	D_2__Alphaproteobacteria	D_3__Rhodobacterales	D_4__Rhodobacteraceae	D_5__Paracoccus	NA
denovo12004	D_0__Bacteria	D_1__Proteobacteria	D_2__Alphaproteobacteria	D_3__Rhodobacterales	D_4__Rhodobacteraceae	D_5__Paracoccus	NA
denovo8756	D_0__Bacteria	D_1__Proteobacteria	D_2__Alphaproteobacteria	D_3__Rhodobacterales	D_4__Rhodobacteraceae	D_5__Paracoccus	NA
denovo22301	D_0__Bacteria	D_1__Proteobacteria	D_2__Alphaproteobacteria	D_3__Rhodobacterales	D_4__Rhodobacteraceae	D_5__Paracoccus	NA
denovo21101	D_0__Bacteria	D_1__Proteobacteria	D_2__Alphaproteobacteria	D_3__Rhodobacterales	D_4__Rhodobacteraceae	D_5__Paracoccus	NA
denovo923	D_0__Bacteria	D_1__Proteobacteria	D_2__Alphaproteobacteria	D_3__Rhodobacterales	D_4__Rhodobacteraceae	D_5__Paracoccus	NA
denovo2435	D_0__Bacteria	D_1__Proteobacteria	D_2__Alphaproteobacteria	D_3__Rhodobacterales	D_4__Rhodobacteraceae	D_5__Paracoccus	NA
denovo7957	D_0__Bacteria	D_1__Proteobacteria	D_2__Alphaproteobacteria	D_3__Rhodobacterales	D_4__Rhodobacteraceae	D_5__Paracoccus	NA
denovo6499	D_0__Bacteria	D_1__Proteobacteria	D_2__Alphaproteobacteria	D_3__Rhodobacterales	D_4__Rhodobacteraceae	D_5__Paracoccus	NA
denovo2858	D_0__Bacteria	D_1__Proteobacteria	D_2__Alphaproteobacteria	D_3__Rhodobacterales	D_4__Rhodobacteraceae	D_5__Paracoccus	Ambiguous_taxa
denovo10208	D_0__Bacteria	D_1__Proteobacteria	D_2__Alphaproteobacteria	D_3__Rhodobacterales	D_4__Rhodobacteraceae	D_5__Paracoccus	NA
denovo10911	D_0__Bacteria	D_1__Proteobacteria	D_2__Alphaproteobacteria	D_3__Rhodobacterales	D_4__Rhodobacteraceae	D_5__Paracoccus	Ambiguous_taxa
denovo23547	D_0__Bacteria	D_1__Proteobacteria	D_2__Alphaproteobacteria	D_3__Rhodobacterales	D_4__Rhodobacteraceae	D_5__Paracoccus	Ambiguous_taxa
denovo1474	D_0__Bacteria	D_1__Proteobacteria	D_2__Alphaproteobacteria	D_3__Rhodobacterales	D_4__Rhodobacteraceae	D_5__Paracoccus	Ambiguous_taxa
denovo25376	D_0__Bacteria	D_1__Proteobacteria	D_2__Alphaproteobacteria	D_3__Rhodobacterales	D_4__Rhodobacteraceae	D_5__Paracoccus	NA
denovo18826	D_0__Bacteria	D_1__Proteobacteria	D_2__Alphaproteobacteria	D_3__Rhodobacterales	D_4__Rhodobacteraceae	D_5__Paracoccus	NA
denovo18347	D_0__Bacteria	D_1__Proteobacteria	D_2__Alphaproteobacteria	D_3__Rhodobacterales	D_4__Rhodobacteraceae	D_5__Paracoccus	Ambiguous_taxa
denovo16896	D_0__Bacteria	D_1__Proteobacteria	D_2__Alphaproteobacteria	D_3__Rhodobacterales	D_4__Rhodobacteraceae	D_5__Paracoccus	NA
denovo18068	D_0__Bacteria	D_1__Proteobacteria	D_2__Alphaproteobacteria	D_3__Rhodobacterales	D_4__Rhodobacteraceae	D_5__Paracoccus	Ambiguous_taxa
denovo10187	D_0__Bacteria	D_1__Proteobacteria	D_2__Alphaproteobacteria	D_3__Rhodobacterales	D_4__Rhodobacteraceae	D_5__Paracoccus	NA
denovo23988	D_0__Bacteria	D_1__Proteobacteria	D_2__Alphaproteobacteria	D_3__Rhodobacterales	D_4__Rhodobacteraceae	D_5__Paracoccus	NA
denovo16547	D_0__Bacteria	D_1__Proteobacteria	D_2__Alphaproteobacteria	D_3__Rhodobacterales	D_4__Rhodobacteraceae	D_5__Paracoccus	NA
denovo5492	D_0__Bacteria	D_1__Proteobacteria	D_2__Alphaproteobacteria	D_3__Rhodobacterales	D_4__Rhodobacteraceae	D_5__Paracoccus	NA
denovo1661	D_0__Bacteria	D_1__Proteobacteria	D_2__Alphaproteobacteria	D_3__Rhodobacterales	D_4__Rhodobacteraceae	D_5__Paracoccus	NA
denovo9691	D_0__Bacteria	D_1__Proteobacteria	D_2__Alphaproteobacteria	D_3__Rhodobacterales	D_4__Rhodobacteraceae	D_5__Paracoccus	NA
denovo13145	D_0__Bacteria	D_1__Proteobacteria	D_2__Alphaproteobacteria	D_3__Rhodobacterales	D_4__Rhodobacteraceae	D_5__Paracoccus	NA
denovo651	D_0__Bacteria	D_1__Proteobacteria	D_2__Alphaproteobacteria	D_3__Rhodobacterales	D_4__Rhodobacteraceae	D_5__Paracoccus	Ambiguous_taxa
denovo17181	D_0__Bacteria	D_1__Proteobacteria	D_2__Alphaproteobacteria	D_3__Rhodobacterales	D_4__Rhodobacteraceae	D_5__Paracoccus	NA
denovo24654	D_0__Bacteria	D_1__Proteobacteria	D_2__Alphaproteobacteria	D_3__Rhodobacterales	D_4__Rhodobacteraceae	D_5__Paracoccus	Ambiguous_taxa
denovo8477	D_0__Bacteria	D_1__Proteobacteria	D_2__Alphaproteobacteria	D_3__Rhodobacterales	D_4__Rhodobacteraceae	D_5__Paracoccus	Ambiguous_taxa
denovo9720	D_0__Bacteria	D_1__Proteobacteria	D_2__Alphaproteobacteria	D_3__Rhodobacterales	D_4__Rhodobacteraceae	D_5__Paracoccus	NA
denovo3913	D_0__Bacteria	D_1__Proteobacteria	D_2__Alphaproteobacteria	D_3__Rhodobacterales	D_4__Rhodobacteraceae	D_5__Paracoccus	NA
denovo2953	D_0__Bacteria	D_1__Proteobacteria	D_2__Alphaproteobacteria	D_3__Rhodobacterales	D_4__Rhodobacteraceae	D_5__Paracoccus	NA
denovo6745	D_0__Bacteria	D_1__Proteobacteria	D_2__Alphaproteobacteria	D_3__Rhodobacterales	D_4__Rhodobacteraceae	D_5__Paracoccus	Ambiguous_taxa
denovo15099	D_0__Bacteria	D_1__Proteobacteria	D_2__Alphaproteobacteria	D_3__Rhodobacterales	D_4__Rhodobacteraceae	D_5__Paracoccus	NA
denovo12788	D_0__Bacteria	D_1__Proteobacteria	D_2__Alphaproteobacteria	D_3__Rhodobacterales	D_4__Rhodobacteraceae	D_5__Paracoccus	NA
denovo20813	D_0__Bacteria	D_1__Proteobacteria	D_2__Alphaproteobacteria	D_3__Rhodobacterales	D_4__Rhodobacteraceae	D_5__Paracoccus	NA
denovo1405	D_0__Bacteria	D_1__Proteobacteria	D_2__Alphaproteobacteria	D_3__Rhodobacterales	D_4__Rhodobacteraceae	D_5__Paracoccus	NA
denovo23246	D_0__Bacteria	D_1__Proteobacteria	D_2__Alphaproteobacteria	D_3__Rhodobacterales	D_4__Rhodobacteraceae	D_5__Paracoccus	NA
denovo23708	D_0__Bacteria	D_1__Proteobacteria	D_2__Alphaproteobacteria	D_3__Rhodobacterales	D_4__Rhodobacteraceae	D_5__Paracoccus	NA
denovo6572	D_0__Bacteria	D_1__Proteobacteria	D_2__Alphaproteobacteria	D_3__Rhodobacterales	D_4__Rhodobacteraceae	D_5__Paracoccus	NA
denovo6105	D_0__Bacteria	D_1__Proteobacteria	D_2__Alphaproteobacteria	D_3__Rhodobacterales	D_4__Rhodobacteraceae	D_5__Paracoccus	Ambiguous_taxa
denovo18488	D_0__Bacteria	D_1__Proteobacteria	D_2__Alphaproteobacteria	D_3__Rhodobacterales	D_4__Rhodobacteraceae	D_5__Paracoccus	NA
denovo448	D_0__Bacteria	D_1__Proteobacteria	D_2__Alphaproteobacteria	D_3__Rhodobacterales	D_4__Rhodobacteraceae	D_5__Paracoccus	Ambiguous_taxa
denovo11267	D_0__Bacteria	D_1__Proteobacteria	D_2__Alphaproteobacteria	D_3__Rhodobacterales	D_4__Rhodobacteraceae	D_5__Paracoccus	NA
denovo3821	D_0__Bacteria	D_1__Proteobacteria	D_2__Alphaproteobacteria	D_3__Rhodobacterales	D_4__Rhodobacteraceae	D_5__Paracoccus	Ambiguous_taxa
denovo1875	D_0__Bacteria	D_1__Proteobacteria	D_2__Alphaproteobacteria	D_3__Rhodobacterales	D_4__Rhodobacteraceae	D_5__Paracoccus	Ambiguous_taxa
denovo5239	D_0__Bacteria	D_1__Proteobacteria	D_2__Alphaproteobacteria	D_3__Rhodobacterales	D_4__Rhodobacteraceae	D_5__Paracoccus	NA
denovo5478	D_0__Bacteria	D_1__Proteobacteria	D_2__Alphaproteobacteria	D_3__Rhodobacterales	D_4__Rhodobacteraceae	D_5__Paracoccus	NA
denovo20652	D_0__Bacteria	D_1__Proteobacteria	D_2__Alphaproteobacteria	D_3__Rhodobacterales	D_4__Rhodobacteraceae	D_5__Paracoccus	NA
denovo4606	D_0__Bacteria	D_1__Proteobacteria	D_2__Alphaproteobacteria	D_3__Rhodobacterales	D_4__Rhodobacteraceae	D_5__Paracoccus	NA
denovo10437	D_0__Bacteria	D_1__Proteobacteria	D_2__Alphaproteobacteria	D_3__Rhodobacterales	D_4__Rhodobacteraceae	D_5__Paracoccus	NA
denovo5484	D_0__Bacteria	D_1__Proteobacteria	D_2__Alphaproteobacteria	D_3__Rhodobacterales	D_4__Rhodobacteraceae	D_5__Paracoccus	NA
denovo12749	D_0__Bacteria	D_1__Proteobacteria	D_2__Alphaproteobacteria	D_3__Rhodobacterales	D_4__Rhodobacteraceae	D_5__Paracoccus	Ambiguous_taxa
denovo12549	D_0__Bacteria	D_1__Proteobacteria	D_2__Alphaproteobacteria	D_3__Rhodobacterales	D_4__Rhodobacteraceae	D_5__Paracoccus	NA
denovo1801	D_0__Bacteria	D_1__Proteobacteria	D_2__Alphaproteobacteria	D_3__Rhodobacterales	D_4__Rhodobacteraceae	D_5__Paracoccus	NA
denovo17427	D_0__Bacteria	D_1__Proteobacteria	D_2__Alphaproteobacteria	D_3__Rhodobacterales	D_4__Rhodobacteraceae	D_5__Paracoccus	NA
denovo20994	D_0__Bacteria	D_1__Proteobacteria	D_2__Alphaproteobacteria	D_3__Rhodobacterales	D_4__Rhodobacteraceae	D_5__Paracoccus	Ambiguous_taxa
denovo10289	D_0__Bacteria	D_1__Proteobacteria	D_2__Alphaproteobacteria	D_3__Rhodobacterales	D_4__Rhodobacteraceae	D_5__Paracoccus	NA
denovo10291	D_0__Bacteria	D_1__Proteobacteria	D_2__Alphaproteobacteria	D_3__Rhodobacterales	D_4__Rhodobacteraceae	D_5__Paracoccus	NA
denovo15138	D_0__Bacteria	D_1__Proteobacteria	D_2__Alphaproteobacteria	D_3__Rhodobacterales	D_4__Rhodobacteraceae	D_5__Paracoccus	NA
denovo7591	D_0__Bacteria	D_1__Proteobacteria	D_2__Alphaproteobacteria	D_3__Rhodobacterales	D_4__Rhodobacteraceae	D_5__Paracoccus	NA
denovo16577	D_0__Bacteria	D_1__Proteobacteria	D_2__Alphaproteobacteria	D_3__Rhodobacterales	D_4__Rhodobacteraceae	D_5__Paracoccus	Ambiguous_taxa
denovo7766	D_0__Bacteria	D_1__Proteobacteria	D_2__Alphaproteobacteria	D_3__Rhodobacterales	D_4__Rhodobacteraceae	D_5__Paracoccus	NA
denovo17651	D_0__Bacteria	D_1__Proteobacteria	D_2__Alphaproteobacteria	D_3__Rhodobacterales	D_4__Rhodobacteraceae	D_5__Paracoccus	Ambiguous_taxa
denovo18986	D_0__Bacteria	D_1__Proteobacteria	D_2__Alphaproteobacteria	D_3__Rhodobacterales	D_4__Rhodobacteraceae	D_5__Paracoccus	NA
denovo26114	D_0__Bacteria	D_1__Proteobacteria	D_2__Alphaproteobacteria	D_3__Rhodobacterales	D_4__Rhodobacteraceae	D_5__Paracoccus	NA
denovo9788	D_0__Bacteria	D_1__Proteobacteria	D_2__Alphaproteobacteria	D_3__Rhodobacterales	D_4__Rhodobacteraceae	D_5__Paracoccus	NA
denovo19596	D_0__Bacteria	D_1__Proteobacteria	D_2__Alphaproteobacteria	D_3__Rhodobacterales	D_4__Rhodobacteraceae	D_5__Paracoccus	NA
denovo21822	D_0__Bacteria	D_1__Proteobacteria	D_2__Alphaproteobacteria	D_3__Rhodobacterales	D_4__Rhodobacteraceae	D_5__Paracoccus	NA
denovo3788	D_0__Bacteria	D_1__Proteobacteria	D_2__Alphaproteobacteria	D_3__Rhodobacterales	D_4__Rhodobacteraceae	D_5__Paracoccus	NA
denovo3337	D_0__Bacteria	D_1__Proteobacteria	D_2__Alphaproteobacteria	D_3__Rhodobacterales	D_4__Rhodobacteraceae	D_5__Paracoccus	Ambiguous_taxa
denovo20012	D_0__Bacteria	D_1__Proteobacteria	D_2__Alphaproteobacteria	D_3__Rhodobacterales	D_4__Rhodobacteraceae	D_5__Paracoccus	Ambiguous_taxa
denovo11141	D_0__Bacteria	D_1__Proteobacteria	D_2__Alphaproteobacteria	D_3__Rhodobacterales	D_4__Rhodobacteraceae	D_5__Paracoccus	NA
denovo7630	D_0__Bacteria	D_1__Proteobacteria	D_2__Alphaproteobacteria	D_3__Rhodobacterales	D_4__Rhodobacteraceae	D_5__Paracoccus	NA
denovo6405	D_0__Bacteria	D_1__Proteobacteria	D_2__Alphaproteobacteria	D_3__Rhodobacterales	D_4__Rhodobacteraceae	D_5__Paracoccus	NA
denovo11185	D_0__Bacteria	D_1__Proteobacteria	D_2__Alphaproteobacteria	D_3__Rhodobacterales	D_4__Rhodobacteraceae	D_5__Paracoccus	NA
denovo7413	D_0__Bacteria	D_1__Proteobacteria	D_2__Alphaproteobacteria	D_3__Rhodobacterales	D_4__Rhodobacteraceae	D_5__Paracoccus	NA
denovo24348	D_0__Bacteria	D_1__Proteobacteria	D_2__Alphaproteobacteria	D_3__Rhodobacterales	D_4__Rhodobacteraceae	D_5__Paracoccus	NA
denovo15562	D_0__Bacteria	D_1__Proteobacteria	D_2__Alphaproteobacteria	D_3__Rhodobacterales	D_4__Rhodobacteraceae	D_5__Paracoccus	NA
denovo22153	D_0__Bacteria	D_1__Proteobacteria	D_2__Alphaproteobacteria	D_3__Rhodobacterales	D_4__Rhodobacteraceae	D_5__Paracoccus	Ambiguous_taxa
denovo17303	D_0__Bacteria	D_1__Proteobacteria	D_2__Alphaproteobacteria	D_3__Rhodobacterales	D_4__Rhodobacteraceae	D_5__Paracoccus	NA
denovo23523	D_0__Bacteria	D_1__Proteobacteria	D_2__Alphaproteobacteria	D_3__Rhodobacterales	D_4__Rhodobacteraceae	D_5__Paracoccus	NA
denovo24108	D_0__Bacteria	D_1__Proteobacteria	D_2__Alphaproteobacteria	D_3__Rhodobacterales	D_4__Rhodobacteraceae	D_5__Paracoccus	NA
denovo245	D_0__Bacteria	D_1__Proteobacteria	D_2__Alphaproteobacteria	D_3__Rhodobacterales	D_4__Rhodobacteraceae	D_5__Paracoccus	Ambiguous_taxa
denovo5551	D_0__Bacteria	D_1__Proteobacteria	D_2__Alphaproteobacteria	D_3__Rhodobacterales	D_4__Rhodobacteraceae	D_5__Paracoccus	NA
denovo21999	D_0__Bacteria	D_1__Proteobacteria	D_2__Alphaproteobacteria	D_3__Rhodobacterales	D_4__Rhodobacteraceae	D_5__Paracoccus	NA
denovo15359	D_0__Bacteria	D_1__Proteobacteria	D_2__Alphaproteobacteria	D_3__Rhodobacterales	D_4__Rhodobacteraceae	D_5__Paracoccus	Ambiguous_taxa
denovo23982	D_0__Bacteria	D_1__Proteobacteria	D_2__Alphaproteobacteria	D_3__Rhodobacterales	D_4__Rhodobacteraceae	D_5__Paracoccus	NA
denovo4203	D_0__Bacteria	D_1__Proteobacteria	D_2__Alphaproteobacteria	D_3__Rhodobacterales	D_4__Rhodobacteraceae	D_5__Paracoccus	NA
denovo3845	D_0__Bacteria	D_1__Proteobacteria	D_2__Alphaproteobacteria	D_3__Rhodobacterales	D_4__Rhodobacteraceae	D_5__Paracoccus	NA
denovo18067	D_0__Bacteria	D_1__Proteobacteria	D_2__Alphaproteobacteria	D_3__Rhodobacterales	D_4__Rhodobacteraceae	D_5__Paracoccus	NA
denovo21114	D_0__Bacteria	D_1__Proteobacteria	D_2__Alphaproteobacteria	D_3__Rhodobacterales	D_4__Rhodobacteraceae	D_5__Paracoccus	Ambiguous_taxa
denovo3787	D_0__Bacteria	D_1__Proteobacteria	D_2__Alphaproteobacteria	D_3__Rhodobacterales	D_4__Rhodobacteraceae	D_5__Paracoccus	Ambiguous_taxa
denovo15242	D_0__Bacteria	D_1__Proteobacteria	D_2__Alphaproteobacteria	D_3__Rhodobacterales	D_4__Rhodobacteraceae	D_5__Paracoccus	NA
denovo14836	D_0__Bacteria	D_1__Proteobacteria	D_2__Alphaproteobacteria	D_3__Rhodobacterales	D_4__Rhodobacteraceae	D_5__Rhodovulum	D_6__uncultured bacterium
denovo10093	D_0__Bacteria	D_1__Proteobacteria	D_2__Alphaproteobacteria	D_3__Rhodobacterales	D_4__Rhodobacteraceae	D_5__Paracoccus	NA
denovo14758	D_0__Bacteria	D_1__Proteobacteria	D_2__Alphaproteobacteria	D_3__Rhodobacterales	D_4__Rhodobacteraceae	D_5__Paracoccus	NA
denovo26006	D_0__Bacteria	D_1__Proteobacteria	D_2__Alphaproteobacteria	D_3__Rhodobacterales	D_4__Rhodobacteraceae	D_5__Rhodovulum	D_6__uncultured bacterium
denovo309	D_0__Bacteria	D_1__Proteobacteria	D_2__Alphaproteobacteria	D_3__Rhodobacterales	D_4__Rhodobacteraceae	D_5__Paracoccus	Ambiguous_taxa
denovo524	D_0__Bacteria	D_1__Proteobacteria	D_2__Alphaproteobacteria	D_3__Rhodobacterales	D_4__Rhodobacteraceae	D_5__Paracoccus	Ambiguous_taxa
denovo15311	D_0__Bacteria	D_1__Proteobacteria	D_2__Alphaproteobacteria	D_3__Rhodobacterales	D_4__Rhodobacteraceae	D_5__Paracoccus	NA
denovo24753	D_0__Bacteria	D_1__Proteobacteria	D_2__Alphaproteobacteria	D_3__Rhodobacterales	D_4__Rhodobacteraceae	NA	NA
denovo1886	D_0__Bacteria	D_1__Proteobacteria	D_2__Alphaproteobacteria	D_3__Rhodobacterales	D_4__Rhodobacteraceae	D_5__Paracoccus	NA
denovo22667	D_0__Bacteria	D_1__Proteobacteria	D_2__Alphaproteobacteria	D_3__Rhodobacterales	D_4__Rhodobacteraceae	D_5__Paracoccus	Ambiguous_taxa
denovo622	D_0__Bacteria	D_1__Proteobacteria	D_2__Alphaproteobacteria	D_3__Rhodobacterales	D_4__Rhodobacteraceae	D_5__Paracoccus	D_6__uncultured bacterium
denovo22785	D_0__Bacteria	D_1__Proteobacteria	D_2__Alphaproteobacteria	D_3__Rhodobacterales	D_4__Rhodobacteraceae	D_5__Paracoccus	Ambiguous_taxa
denovo15780	D_0__Bacteria	D_1__Proteobacteria	D_2__Alphaproteobacteria	D_3__Rhodobacterales	D_4__Rhodobacteraceae	D_5__Paracoccus	NA
denovo5455	D_0__Bacteria	D_1__Proteobacteria	D_2__Alphaproteobacteria	D_3__Rhodobacterales	D_4__Rhodobacteraceae	D_5__Paracoccus	Ambiguous_taxa
denovo16741	D_0__Bacteria	D_1__Proteobacteria	D_2__Alphaproteobacteria	D_3__Rhodobacterales	D_4__Rhodobacteraceae	D_5__Paracoccus	D_6__uncultured bacterium
denovo20669	D_0__Bacteria	D_1__Proteobacteria	D_2__Alphaproteobacteria	D_3__Rhodobacterales	D_4__Rhodobacteraceae	D_5__Paracoccus	NA
denovo6468	D_0__Bacteria	D_1__Proteobacteria	D_2__Alphaproteobacteria	D_3__Rhodobacterales	D_4__Rhodobacteraceae	D_5__Paracoccus	Ambiguous_taxa
denovo9155	D_0__Bacteria	D_1__Proteobacteria	D_2__Alphaproteobacteria	D_3__Rhodobacterales	D_4__Rhodobacteraceae	D_5__Paracoccus	D_6__uncultured bacterium
denovo12949	D_0__Bacteria	D_1__Proteobacteria	D_2__Alphaproteobacteria	D_3__Rhodobacterales	D_4__Rhodobacteraceae	D_5__Paracoccus	Ambiguous_taxa
denovo14122	D_0__Bacteria	D_1__Proteobacteria	D_2__Alphaproteobacteria	D_3__Rhodobacterales	D_4__Rhodobacteraceae	D_5__Paracoccus	Ambiguous_taxa
denovo2462	D_0__Bacteria	D_1__Proteobacteria	D_2__Alphaproteobacteria	D_3__Rhodobacterales	D_4__Rhodobacteraceae	D_5__Paracoccus	Ambiguous_taxa
denovo3622	D_0__Bacteria	D_1__Proteobacteria	D_2__Alphaproteobacteria	D_3__Rhodobacterales	D_4__Rhodobacteraceae	D_5__Paracoccus	Ambiguous_taxa
denovo17451	D_0__Bacteria	D_1__Proteobacteria	D_2__Alphaproteobacteria	D_3__Rhodobacterales	D_4__Rhodobacteraceae	D_5__Paracoccus	Ambiguous_taxa
denovo20877	D_0__Bacteria	D_1__Proteobacteria	D_2__Alphaproteobacteria	D_3__Rhodobacterales	D_4__Rhodobacteraceae	D_5__Paracoccus	Ambiguous_taxa
denovo11594	D_0__Bacteria	D_1__Proteobacteria	D_2__Alphaproteobacteria	D_3__Rhodobacterales	D_4__Rhodobacteraceae	NA	NA
denovo18875	D_0__Bacteria	D_1__Proteobacteria	D_2__Alphaproteobacteria	D_3__Rhodobacterales	D_4__Rhodobacteraceae	D_5__Paracoccus	Ambiguous_taxa
denovo13342	D_0__Bacteria	D_1__Proteobacteria	D_2__Alphaproteobacteria	D_3__Rhodobacterales	D_4__Rhodobacteraceae	D_5__Paracoccus	Ambiguous_taxa
denovo14260	D_0__Bacteria	D_1__Proteobacteria	D_2__Alphaproteobacteria	D_3__Rhodobacterales	D_4__Rhodobacteraceae	D_5__Paracoccus	Ambiguous_taxa
denovo9272	D_0__Bacteria	D_1__Proteobacteria	D_2__Alphaproteobacteria	D_3__Rhodobacterales	D_4__Rhodobacteraceae	D_5__Paracoccus	Ambiguous_taxa
denovo21624	D_0__Bacteria	D_1__Proteobacteria	D_2__Alphaproteobacteria	D_3__Rhodobacterales	D_4__Rhodobacteraceae	D_5__Paracoccus	Ambiguous_taxa
denovo24657	D_0__Bacteria	D_1__Proteobacteria	D_2__Alphaproteobacteria	D_3__Rhodobacterales	D_4__Rhodobacteraceae	D_5__Paracoccus	Ambiguous_taxa
denovo13087	D_0__Bacteria	D_1__Proteobacteria	D_2__Alphaproteobacteria	D_3__Rhodobacterales	D_4__Rhodobacteraceae	D_5__Paracoccus	D_6__uncultured bacterium
denovo24735	D_0__Bacteria	D_1__Proteobacteria	D_2__Alphaproteobacteria	D_3__Rhodobacterales	D_4__Rhodobacteraceae	D_5__Paracoccus	Ambiguous_taxa
denovo6041	D_0__Bacteria	D_1__Proteobacteria	D_2__Alphaproteobacteria	D_3__Rhodobacterales	D_4__Rhodobacteraceae	D_5__Paracoccus	Ambiguous_taxa
denovo5167	D_0__Bacteria	D_1__Proteobacteria	D_2__Alphaproteobacteria	D_3__Rhodobacterales	D_4__Rhodobacteraceae	D_5__Paracoccus	Ambiguous_taxa
denovo8397	D_0__Bacteria	D_1__Proteobacteria	D_2__Alphaproteobacteria	D_3__Rhodobacterales	D_4__Rhodobacteraceae	D_5__Paracoccus	Ambiguous_taxa
denovo14803	D_0__Bacteria	D_1__Proteobacteria	D_2__Alphaproteobacteria	D_3__Rhodobacterales	D_4__Rhodobacteraceae	D_5__Paracoccus	Ambiguous_taxa
denovo8882	D_0__Bacteria	D_1__Proteobacteria	D_2__Alphaproteobacteria	D_3__Rhodobacterales	D_4__Rhodobacteraceae	D_5__Paracoccus	Ambiguous_taxa
denovo7332	D_0__Bacteria	D_1__Proteobacteria	D_2__Alphaproteobacteria	D_3__Rhodobacterales	D_4__Rhodobacteraceae	D_5__Paracoccus	Ambiguous_taxa
denovo16527	D_0__Bacteria	D_1__Proteobacteria	D_2__Alphaproteobacteria	D_3__Rhodobacterales	D_4__Rhodobacteraceae	D_5__Paracoccus	NA
denovo20305	D_0__Bacteria	D_1__Proteobacteria	D_2__Alphaproteobacteria	D_3__Rhodobacterales	D_4__Rhodobacteraceae	D_5__Paracoccus	NA
denovo285	D_0__Bacteria	D_1__Proteobacteria	D_2__Alphaproteobacteria	D_3__Rhodobacterales	D_4__Rhodobacteraceae	D_5__Paracoccus	Ambiguous_taxa
denovo10461	D_0__Bacteria	D_1__Proteobacteria	D_2__Alphaproteobacteria	D_3__Rhodobacterales	D_4__Rhodobacteraceae	D_5__Paracoccus	Ambiguous_taxa
denovo23611	D_0__Bacteria	D_1__Proteobacteria	D_2__Alphaproteobacteria	D_3__Rhodobacterales	D_4__Rhodobacteraceae	D_5__Paracoccus	NA
denovo20427	D_0__Bacteria	D_1__Proteobacteria	D_2__Alphaproteobacteria	D_3__Rhodobacterales	D_4__Rhodobacteraceae	D_5__Paracoccus	NA
denovo24436	D_0__Bacteria	D_1__Proteobacteria	D_2__Alphaproteobacteria	D_3__Rhodobacterales	D_4__Rhodobacteraceae	D_5__Paracoccus	NA
denovo2611	D_0__Bacteria	D_1__Proteobacteria	D_2__Alphaproteobacteria	D_3__Rhodobacterales	D_4__Rhodobacteraceae	D_5__Paracoccus	Ambiguous_taxa
denovo18681	D_0__Bacteria	D_1__Proteobacteria	D_2__Alphaproteobacteria	D_3__Rhodobacterales	D_4__Rhodobacteraceae	D_5__Paracoccus	NA
denovo6751	D_0__Bacteria	D_1__Proteobacteria	D_2__Alphaproteobacteria	D_3__Rhodobacterales	D_4__Rhodobacteraceae	D_5__Paracoccus	NA
denovo26310	D_0__Bacteria	D_1__Proteobacteria	D_2__Alphaproteobacteria	D_3__Rhodobacterales	D_4__Rhodobacteraceae	D_5__Paracoccus	NA
denovo14054	D_0__Bacteria	D_1__Proteobacteria	D_2__Alphaproteobacteria	D_3__Rhodobacterales	D_4__Rhodobacteraceae	D_5__Paracoccus	D_6__uncultured bacterium
denovo6348	D_0__Bacteria	D_1__Proteobacteria	D_2__Alphaproteobacteria	D_3__Rhodobacterales	D_4__Rhodobacteraceae	D_5__Paracoccus	NA
denovo17998	D_0__Bacteria	D_1__Proteobacteria	D_2__Alphaproteobacteria	D_3__Rhodobacterales	D_4__Rhodobacteraceae	D_5__Paracoccus	Ambiguous_taxa
denovo9128	D_0__Bacteria	D_1__Proteobacteria	D_2__Alphaproteobacteria	D_3__Rhodobacterales	D_4__Rhodobacteraceae	D_5__Paracoccus	Ambiguous_taxa
denovo22259	D_0__Bacteria	D_1__Proteobacteria	D_2__Alphaproteobacteria	D_3__Rhodobacterales	D_4__Rhodobacteraceae	D_5__Paracoccus	Ambiguous_taxa
denovo23179	D_0__Bacteria	D_1__Proteobacteria	D_2__Alphaproteobacteria	D_3__Rhodobacterales	D_4__Rhodobacteraceae	D_5__Paracoccus	Ambiguous_taxa
denovo10435	D_0__Bacteria	D_1__Proteobacteria	D_2__Alphaproteobacteria	D_3__Rhodobacterales	D_4__Rhodobacteraceae	D_5__Paracoccus	Ambiguous_taxa
denovo1750	D_0__Bacteria	D_1__Proteobacteria	D_2__Alphaproteobacteria	D_3__Rhodobacterales	D_4__Rhodobacteraceae	D_5__Paracoccus	Ambiguous_taxa
denovo21289	D_0__Bacteria	D_1__Proteobacteria	D_2__Alphaproteobacteria	D_3__Rhodobacterales	D_4__Rhodobacteraceae	D_5__Paracoccus	Ambiguous_taxa
denovo8766	D_0__Bacteria	D_1__Proteobacteria	D_2__Alphaproteobacteria	D_3__Rhodobacterales	D_4__Rhodobacteraceae	D_5__Paracoccus	Ambiguous_taxa
denovo17612	D_0__Bacteria	D_1__Proteobacteria	D_2__Alphaproteobacteria	D_3__Rhodobacterales	D_4__Rhodobacteraceae	D_5__Paracoccus	Ambiguous_taxa
denovo21848	D_0__Bacteria	D_1__Proteobacteria	D_2__Alphaproteobacteria	D_3__Rhodobacterales	D_4__Rhodobacteraceae	D_5__Paracoccus	Ambiguous_taxa
denovo14606	D_0__Bacteria	D_1__Proteobacteria	D_2__Alphaproteobacteria	D_3__Rhodobacterales	D_4__Rhodobacteraceae	D_5__Paracoccus	Ambiguous_taxa
denovo20862	D_0__Bacteria	D_1__Proteobacteria	D_2__Alphaproteobacteria	D_3__Rhodobacterales	D_4__Rhodobacteraceae	D_5__Paracoccus	NA
denovo17962	D_0__Bacteria	D_1__Proteobacteria	D_2__Alphaproteobacteria	D_3__Rhodobacterales	D_4__Rhodobacteraceae	D_5__Paracoccus	Ambiguous_taxa
denovo22900	D_0__Bacteria	D_1__Proteobacteria	D_2__Alphaproteobacteria	D_3__Rhodobacterales	D_4__Rhodobacteraceae	D_5__Paracoccus	Ambiguous_taxa
denovo21150	D_0__Bacteria	D_1__Proteobacteria	D_2__Alphaproteobacteria	D_3__Rhodobacterales	D_4__Rhodobacteraceae	D_5__Paracoccus	Ambiguous_taxa
denovo5579	D_0__Bacteria	D_1__Proteobacteria	D_2__Alphaproteobacteria	D_3__Rhodobacterales	D_4__Rhodobacteraceae	D_5__Paracoccus	D_6__uncultured bacterium
denovo16162	D_0__Bacteria	D_1__Proteobacteria	D_2__Alphaproteobacteria	D_3__Rhodobacterales	D_4__Rhodobacteraceae	D_5__Paracoccus	Ambiguous_taxa
denovo1065	D_0__Bacteria	D_1__Proteobacteria	D_2__Alphaproteobacteria	D_3__Rhodobacterales	D_4__Rhodobacteraceae	D_5__Paracoccus	NA
denovo8560	D_0__Bacteria	D_1__Proteobacteria	D_2__Alphaproteobacteria	D_3__Rhodobacterales	D_4__Rhodobacteraceae	D_5__Paracoccus	NA
denovo12691	D_0__Bacteria	D_1__Proteobacteria	D_2__Alphaproteobacteria	D_3__Rhodobacterales	D_4__Rhodobacteraceae	D_5__Paracoccus	Ambiguous_taxa
denovo9131	D_0__Bacteria	D_1__Proteobacteria	D_2__Alphaproteobacteria	D_3__Rhodobacterales	D_4__Rhodobacteraceae	D_5__Paracoccus	Ambiguous_taxa
denovo18206	D_0__Bacteria	D_1__Proteobacteria	D_2__Alphaproteobacteria	D_3__Rhodobacterales	D_4__Rhodobacteraceae	D_5__Paracoccus	Ambiguous_taxa
denovo20032	D_0__Bacteria	D_1__Proteobacteria	D_2__Alphaproteobacteria	D_3__Rhodobacterales	D_4__Rhodobacteraceae	D_5__Paracoccus	NA
denovo10348	D_0__Bacteria	D_1__Proteobacteria	D_2__Alphaproteobacteria	D_3__Rhodobacterales	D_4__Rhodobacteraceae	NA	NA
denovo12205	D_0__Bacteria	D_1__Proteobacteria	D_2__Alphaproteobacteria	D_3__Rhodobacterales	D_4__Rhodobacteraceae	NA	NA
denovo8419	D_0__Bacteria	D_1__Proteobacteria	D_2__Alphaproteobacteria	D_3__Rhodobacterales	D_4__Rhodobacteraceae	D_5__Paracoccus	NA
denovo21656	D_0__Bacteria	D_1__Proteobacteria	D_2__Alphaproteobacteria	D_3__Rhodobacterales	D_4__Rhodobacteraceae	D_5__Paracoccus	Ambiguous_taxa
denovo4694	D_0__Bacteria	D_1__Proteobacteria	D_2__Alphaproteobacteria	D_3__Rhodobacterales	D_4__Rhodobacteraceae	D_5__Paracoccus	Ambiguous_taxa
denovo1668	D_0__Bacteria	D_1__Proteobacteria	D_2__Alphaproteobacteria	D_3__Rhodobacterales	D_4__Rhodobacteraceae	D_5__Paracoccus	NA
denovo21276	D_0__Bacteria	D_1__Proteobacteria	D_2__Alphaproteobacteria	D_3__Rhodobacterales	D_4__Rhodobacteraceae	NA	NA
denovo12805	D_0__Bacteria	D_1__Proteobacteria	D_2__Alphaproteobacteria	D_3__Rhodobacterales	D_4__Rhodobacteraceae	D_5__Paracoccus	NA
denovo25928	D_0__Bacteria	D_1__Proteobacteria	D_2__Alphaproteobacteria	D_3__Rhodobacterales	D_4__Rhodobacteraceae	D_5__Paracoccus	NA
denovo15394	D_0__Bacteria	D_1__Proteobacteria	D_2__Alphaproteobacteria	D_3__Rhodobacterales	D_4__Rhodobacteraceae	NA	NA
denovo21137	D_0__Bacteria	D_1__Proteobacteria	D_2__Alphaproteobacteria	D_3__Rhodobacterales	D_4__Rhodobacteraceae	D_5__Paracoccus	NA
denovo6649	D_0__Bacteria	D_1__Proteobacteria	D_2__Alphaproteobacteria	D_3__Rhodobacterales	D_4__Rhodobacteraceae	D_5__Paracoccus	NA
denovo20743	D_0__Bacteria	D_1__Proteobacteria	D_2__Alphaproteobacteria	D_3__Rhodobacterales	D_4__Rhodobacteraceae	D_5__Paracoccus	Ambiguous_taxa
denovo1851	D_0__Bacteria	D_1__Proteobacteria	D_2__Alphaproteobacteria	D_3__Rhodobacterales	D_4__Rhodobacteraceae	D_5__Paracoccus	Ambiguous_taxa
denovo18909	D_0__Bacteria	D_1__Proteobacteria	D_2__Alphaproteobacteria	D_3__Rhodobacterales	D_4__Rhodobacteraceae	D_5__Paracoccus	Ambiguous_taxa
denovo3680	D_0__Bacteria	D_1__Proteobacteria	D_2__Alphaproteobacteria	D_3__Rhodobacterales	D_4__Rhodobacteraceae	D_5__Paracoccus	NA
denovo25941	D_0__Bacteria	D_1__Proteobacteria	D_2__Alphaproteobacteria	D_3__Rhodobacterales	D_4__Rhodobacteraceae	D_5__Paracoccus	Ambiguous_taxa
denovo5291	D_0__Bacteria	D_1__Proteobacteria	D_2__Alphaproteobacteria	D_3__Rhodobacterales	D_4__Rhodobacteraceae	D_5__Paracoccus	Ambiguous_taxa
denovo11815	D_0__Bacteria	D_1__Proteobacteria	D_2__Alphaproteobacteria	D_3__Rhodobacterales	D_4__Rhodobacteraceae	D_5__Paracoccus	NA
denovo10610	D_0__Bacteria	D_1__Proteobacteria	D_2__Alphaproteobacteria	D_3__Rhodobacterales	D_4__Rhodobacteraceae	D_5__Paracoccus	NA
denovo17196	D_0__Bacteria	D_1__Proteobacteria	D_2__Alphaproteobacteria	D_3__Rhodobacterales	D_4__Rhodobacteraceae	D_5__Paracoccus	Ambiguous_taxa
denovo2628	D_0__Bacteria	D_1__Proteobacteria	D_2__Alphaproteobacteria	D_3__Rhodobacterales	D_4__Rhodobacteraceae	D_5__Paracoccus	NA
denovo18330	D_0__Bacteria	D_1__Proteobacteria	D_2__Alphaproteobacteria	D_3__Rhodobacterales	D_4__Rhodobacteraceae	NA	NA
denovo12830	D_0__Bacteria	D_1__Proteobacteria	D_2__Alphaproteobacteria	D_3__Rhodobacterales	D_4__Rhodobacteraceae	D_5__Paracoccus	NA
denovo26220	D_0__Bacteria	D_1__Proteobacteria	D_2__Alphaproteobacteria	D_3__Rhodobacterales	D_4__Rhodobacteraceae	D_5__Paracoccus	NA
denovo2210	D_0__Bacteria	D_1__Proteobacteria	D_2__Alphaproteobacteria	D_3__Rhodobacterales	D_4__Rhodobacteraceae	D_5__Paracoccus	Ambiguous_taxa
denovo14360	D_0__Bacteria	D_1__Proteobacteria	D_2__Alphaproteobacteria	D_3__Rhodobacterales	D_4__Rhodobacteraceae	D_5__Paracoccus	NA
denovo26313	D_0__Bacteria	D_1__Proteobacteria	D_2__Alphaproteobacteria	D_3__Rhodobacterales	D_4__Rhodobacteraceae	D_5__Paracoccus	NA
denovo24007	D_0__Bacteria	D_1__Proteobacteria	D_2__Alphaproteobacteria	D_3__Rhodobacterales	D_4__Rhodobacteraceae	D_5__Paracoccus	NA
denovo8628	D_0__Bacteria	D_1__Proteobacteria	D_2__Alphaproteobacteria	D_3__Rhodobacterales	D_4__Rhodobacteraceae	D_5__Paracoccus	NA
denovo22889	D_0__Bacteria	D_1__Proteobacteria	D_2__Alphaproteobacteria	D_3__Rhodobacterales	D_4__Rhodobacteraceae	D_5__Paracoccus	Ambiguous_taxa
denovo6390	D_0__Bacteria	D_1__Proteobacteria	D_2__Alphaproteobacteria	D_3__Rhodobacterales	D_4__Rhodobacteraceae	D_5__Paracoccus	NA
denovo13763	D_0__Bacteria	D_1__Proteobacteria	D_2__Alphaproteobacteria	D_3__Rhodobacterales	D_4__Rhodobacteraceae	D_5__Paracoccus	NA
denovo17605	D_0__Bacteria	D_1__Proteobacteria	D_2__Alphaproteobacteria	D_3__Rhodobacterales	D_4__Rhodobacteraceae	NA	NA
denovo20793	D_0__Bacteria	D_1__Proteobacteria	D_2__Alphaproteobacteria	D_3__Rhodobacterales	D_4__Rhodobacteraceae	D_5__Paracoccus	NA
denovo22158	D_0__Bacteria	D_1__Proteobacteria	D_2__Alphaproteobacteria	D_3__Rhodobacterales	D_4__Rhodobacteraceae	NA	NA
denovo5421	D_0__Bacteria	D_1__Proteobacteria	D_2__Alphaproteobacteria	D_3__Rhodobacterales	D_4__Rhodobacteraceae	NA	NA
denovo10199	D_0__Bacteria	D_1__Proteobacteria	D_2__Alphaproteobacteria	D_3__Rhodobacterales	D_4__Rhodobacteraceae	D_5__Paracoccus	NA
denovo11895	D_0__Bacteria	D_1__Proteobacteria	D_2__Alphaproteobacteria	D_3__Rhodobacterales	D_4__Rhodobacteraceae	D_5__Paracoccus	NA
denovo10115	D_0__Bacteria	D_1__Proteobacteria	D_2__Alphaproteobacteria	D_3__Rhodobacterales	D_4__Rhodobacteraceae	D_5__Paracoccus	Ambiguous_taxa
denovo20111	D_0__Bacteria	D_1__Proteobacteria	D_2__Alphaproteobacteria	D_3__Rhodobacterales	D_4__Rhodobacteraceae	D_5__Paracoccus	Ambiguous_taxa
denovo1741	D_0__Bacteria	D_1__Proteobacteria	D_2__Alphaproteobacteria	D_3__Rhodobacterales	D_4__Rhodobacteraceae	D_5__Paracoccus	Ambiguous_taxa
denovo20329	D_0__Bacteria	D_1__Proteobacteria	D_2__Alphaproteobacteria	D_3__Rhodobacterales	D_4__Rhodobacteraceae	D_5__Paracoccus	Ambiguous_taxa
denovo20062	D_0__Bacteria	D_1__Proteobacteria	D_2__Alphaproteobacteria	D_3__Rhodobacterales	D_4__Rhodobacteraceae	D_5__Paracoccus	Ambiguous_taxa
denovo4155	D_0__Bacteria	D_1__Proteobacteria	D_2__Alphaproteobacteria	D_3__Rhodobacterales	D_4__Rhodobacteraceae	D_5__Paracoccus	Ambiguous_taxa
denovo19711	D_0__Bacteria	D_1__Proteobacteria	D_2__Alphaproteobacteria	D_3__Rhodobacterales	D_4__Rhodobacteraceae	D_5__Paracoccus	Ambiguous_taxa
denovo14295	D_0__Bacteria	D_1__Proteobacteria	D_2__Alphaproteobacteria	D_3__Rhodobacterales	D_4__Rhodobacteraceae	D_5__Paracoccus	Ambiguous_taxa
denovo2048	D_0__Bacteria	D_1__Proteobacteria	D_2__Alphaproteobacteria	D_3__Rhodobacterales	D_4__Rhodobacteraceae	D_5__Paracoccus	Ambiguous_taxa
denovo12352	D_0__Bacteria	D_1__Proteobacteria	D_2__Alphaproteobacteria	D_3__Rhodobacterales	D_4__Rhodobacteraceae	D_5__Paracoccus	Ambiguous_taxa
denovo22717	D_0__Bacteria	D_1__Proteobacteria	D_2__Alphaproteobacteria	D_3__Rhodobacterales	D_4__Rhodobacteraceae	D_5__Paracoccus	Ambiguous_taxa
denovo17418	D_0__Bacteria	D_1__Proteobacteria	D_2__Alphaproteobacteria	D_3__Rhodobacterales	D_4__Rhodobacteraceae	D_5__Paracoccus	Ambiguous_taxa
denovo19653	D_0__Bacteria	D_1__Proteobacteria	D_2__Alphaproteobacteria	D_3__Rhodobacterales	D_4__Rhodobacteraceae	D_5__Paracoccus	Ambiguous_taxa
denovo18004	D_0__Bacteria	D_1__Proteobacteria	D_2__Alphaproteobacteria	D_3__Rhodobacterales	D_4__Rhodobacteraceae	D_5__Paracoccus	Ambiguous_taxa
denovo8864	D_0__Bacteria	D_1__Proteobacteria	D_2__Alphaproteobacteria	D_3__Rhodobacterales	D_4__Rhodobacteraceae	D_5__Paracoccus	Ambiguous_taxa
denovo16526	D_0__Bacteria	D_1__Proteobacteria	D_2__Alphaproteobacteria	D_3__Rhodobacterales	D_4__Rhodobacteraceae	D_5__Paracoccus	Ambiguous_taxa
denovo15930	D_0__Bacteria	D_1__Proteobacteria	D_2__Alphaproteobacteria	D_3__Rhodobacterales	D_4__Rhodobacteraceae	D_5__Paracoccus	Ambiguous_taxa
denovo6615	D_0__Bacteria	D_1__Proteobacteria	D_2__Alphaproteobacteria	D_3__Rhodobacterales	D_4__Rhodobacteraceae	D_5__Paracoccus	Ambiguous_taxa
denovo249	D_0__Bacteria	D_1__Proteobacteria	D_2__Alphaproteobacteria	D_3__Rhodobacterales	D_4__Rhodobacteraceae	D_5__Paracoccus	Ambiguous_taxa
denovo1703	D_0__Bacteria	D_1__Proteobacteria	D_2__Alphaproteobacteria	D_3__Rhodobacterales	D_4__Rhodobacteraceae	D_5__Paracoccus	Ambiguous_taxa
denovo24749	D_0__Bacteria	D_1__Proteobacteria	D_2__Alphaproteobacteria	D_3__Rhodobacterales	D_4__Rhodobacteraceae	D_5__Paracoccus	Ambiguous_taxa
denovo14259	D_0__Bacteria	D_1__Proteobacteria	D_2__Alphaproteobacteria	D_3__Rhodobacterales	D_4__Rhodobacteraceae	D_5__Paracoccus	Ambiguous_taxa
denovo18708	D_0__Bacteria	D_1__Proteobacteria	D_2__Alphaproteobacteria	D_3__Rhodobacterales	D_4__Rhodobacteraceae	D_5__Paracoccus	Ambiguous_taxa
denovo2283	D_0__Bacteria	D_1__Proteobacteria	D_2__Alphaproteobacteria	D_3__Rhodobacterales	D_4__Rhodobacteraceae	D_5__Paracoccus	Ambiguous_taxa
denovo21056	D_0__Bacteria	D_1__Proteobacteria	D_2__Alphaproteobacteria	D_3__Rhodobacterales	D_4__Rhodobacteraceae	D_5__Paracoccus	Ambiguous_taxa
denovo10850	D_0__Bacteria	D_1__Proteobacteria	D_2__Alphaproteobacteria	D_3__Rhodobacterales	D_4__Rhodobacteraceae	D_5__Paracoccus	Ambiguous_taxa
denovo1641	D_0__Bacteria	D_1__Proteobacteria	D_2__Alphaproteobacteria	D_3__Rhodobacterales	D_4__Rhodobacteraceae	D_5__Paracoccus	Ambiguous_taxa
denovo20121	D_0__Bacteria	D_1__Proteobacteria	D_2__Alphaproteobacteria	D_3__Rhodobacterales	D_4__Rhodobacteraceae	D_5__Paracoccus	D_6__uncultured bacterium
denovo1019	D_0__Bacteria	D_1__Proteobacteria	D_2__Alphaproteobacteria	D_3__Rhodobacterales	D_4__Rhodobacteraceae	D_5__Paracoccus	Ambiguous_taxa
denovo25044	D_0__Bacteria	D_1__Proteobacteria	D_2__Alphaproteobacteria	D_3__Rhodobacterales	D_4__Rhodobacteraceae	D_5__Paracoccus	Ambiguous_taxa
denovo19803	D_0__Bacteria	D_1__Proteobacteria	D_2__Alphaproteobacteria	D_3__Rhodobacterales	D_4__Rhodobacteraceae	D_5__Paracoccus	Ambiguous_taxa
denovo22415	D_0__Bacteria	D_1__Proteobacteria	D_2__Alphaproteobacteria	D_3__Rhodobacterales	D_4__Rhodobacteraceae	D_5__Paracoccus	Ambiguous_taxa
denovo11661	D_0__Bacteria	D_1__Proteobacteria	D_2__Alphaproteobacteria	D_3__Rhodobacterales	D_4__Rhodobacteraceae	D_5__Paracoccus	Ambiguous_taxa
denovo24590	D_0__Bacteria	D_1__Proteobacteria	D_2__Alphaproteobacteria	D_3__Rhodobacterales	D_4__Rhodobacteraceae	D_5__Paracoccus	Ambiguous_taxa
denovo15188	D_0__Bacteria	D_1__Proteobacteria	D_2__Alphaproteobacteria	D_3__Rhodobacterales	D_4__Rhodobacteraceae	D_5__Paracoccus	Ambiguous_taxa
denovo1538	D_0__Bacteria	D_1__Proteobacteria	D_2__Alphaproteobacteria	D_3__Rhodobacterales	D_4__Rhodobacteraceae	D_5__Paracoccus	Ambiguous_taxa
denovo23797	D_0__Bacteria	D_1__Proteobacteria	D_2__Alphaproteobacteria	D_3__Rhodobacterales	D_4__Rhodobacteraceae	D_5__Paracoccus	Ambiguous_taxa
denovo14694	D_0__Bacteria	D_1__Proteobacteria	D_2__Alphaproteobacteria	D_3__Rhodobacterales	D_4__Rhodobacteraceae	D_5__Paracoccus	Ambiguous_taxa
denovo25865	D_0__Bacteria	D_1__Proteobacteria	D_2__Alphaproteobacteria	D_3__Rhodobacterales	D_4__Rhodobacteraceae	D_5__Paracoccus	Ambiguous_taxa
denovo1462	D_0__Bacteria	D_1__Proteobacteria	D_2__Alphaproteobacteria	D_3__Rhodobacterales	D_4__Rhodobacteraceae	D_5__Paracoccus	Ambiguous_taxa
denovo9472	D_0__Bacteria	D_1__Proteobacteria	D_2__Alphaproteobacteria	D_3__Rhodobacterales	D_4__Rhodobacteraceae	D_5__Paracoccus	Ambiguous_taxa
denovo13140	D_0__Bacteria	D_1__Proteobacteria	D_2__Alphaproteobacteria	D_3__Rhodobacterales	D_4__Rhodobacteraceae	D_5__Paracoccus	Ambiguous_taxa
denovo9473	D_0__Bacteria	D_1__Proteobacteria	D_2__Alphaproteobacteria	D_3__Rhodobacterales	D_4__Rhodobacteraceae	D_5__Paracoccus	Ambiguous_taxa
denovo15467	D_0__Bacteria	D_1__Proteobacteria	D_2__Alphaproteobacteria	D_3__Rhodobacterales	D_4__Rhodobacteraceae	D_5__Paracoccus	Ambiguous_taxa
denovo111	D_0__Bacteria	D_1__Proteobacteria	D_2__Alphaproteobacteria	D_3__Rhodobacterales	D_4__Rhodobacteraceae	D_5__Paracoccus	Ambiguous_taxa
denovo5136	D_0__Bacteria	D_1__Proteobacteria	D_2__Alphaproteobacteria	D_3__Rhodobacterales	D_4__Rhodobacteraceae	D_5__Paracoccus	Ambiguous_taxa
denovo5517	D_0__Bacteria	D_1__Proteobacteria	D_2__Alphaproteobacteria	D_3__Rhodobacterales	D_4__Rhodobacteraceae	D_5__Paracoccus	Ambiguous_taxa
denovo6500	D_0__Bacteria	D_1__Proteobacteria	D_2__Alphaproteobacteria	D_3__Rhodobacterales	D_4__Rhodobacteraceae	D_5__Paracoccus	Ambiguous_taxa
denovo10705	D_0__Bacteria	D_1__Proteobacteria	D_2__Alphaproteobacteria	D_3__Rhodobacterales	D_4__Rhodobacteraceae	D_5__Paracoccus	Ambiguous_taxa
denovo18701	D_0__Bacteria	D_1__Proteobacteria	D_2__Alphaproteobacteria	D_3__Rhodobacterales	D_4__Rhodobacteraceae	D_5__Paracoccus	Ambiguous_taxa
denovo15864	D_0__Bacteria	D_1__Proteobacteria	D_2__Alphaproteobacteria	D_3__Rhodobacterales	D_4__Rhodobacteraceae	D_5__Paracoccus	Ambiguous_taxa
denovo222	D_0__Bacteria	D_1__Proteobacteria	D_2__Alphaproteobacteria	D_3__Rhodobacterales	D_4__Rhodobacteraceae	D_5__Paracoccus	Ambiguous_taxa
denovo20979	D_0__Bacteria	D_1__Proteobacteria	D_2__Alphaproteobacteria	D_3__Rhodobacterales	D_4__Rhodobacteraceae	D_5__Paracoccus	Ambiguous_taxa
denovo2959	D_0__Bacteria	D_1__Proteobacteria	D_2__Alphaproteobacteria	D_3__Rhodobacterales	D_4__Rhodobacteraceae	D_5__Paracoccus	Ambiguous_taxa
denovo1428	D_0__Bacteria	D_1__Proteobacteria	D_2__Alphaproteobacteria	D_3__Rhodobacterales	D_4__Rhodobacteraceae	D_5__Paracoccus	Ambiguous_taxa
denovo26048	D_0__Bacteria	D_1__Proteobacteria	D_2__Alphaproteobacteria	D_3__Rhodobacterales	D_4__Rhodobacteraceae	D_5__Paracoccus	NA
denovo8838	D_0__Bacteria	D_1__Proteobacteria	D_2__Alphaproteobacteria	D_3__Rhodobacterales	D_4__Rhodobacteraceae	D_5__Paracoccus	Ambiguous_taxa
denovo5357	D_0__Bacteria	D_1__Proteobacteria	D_2__Alphaproteobacteria	D_3__Rhodobacterales	D_4__Rhodobacteraceae	D_5__Paracoccus	Ambiguous_taxa
denovo15095	D_0__Bacteria	D_1__Proteobacteria	D_2__Alphaproteobacteria	D_3__Rhodobacterales	D_4__Rhodobacteraceae	D_5__Paracoccus	Ambiguous_taxa
denovo988	D_0__Bacteria	D_1__Proteobacteria	D_2__Alphaproteobacteria	D_3__Rhodobacterales	D_4__Rhodobacteraceae	D_5__Paracoccus	Ambiguous_taxa
denovo5507	D_0__Bacteria	D_1__Proteobacteria	D_2__Alphaproteobacteria	D_3__Rhodobacterales	D_4__Rhodobacteraceae	D_5__Paracoccus	D_6__uncultured bacterium
denovo19794	D_0__Bacteria	D_1__Proteobacteria	D_2__Alphaproteobacteria	D_3__Rhodobacterales	D_4__Rhodobacteraceae	D_5__Paracoccus	Ambiguous_taxa
denovo13525	D_0__Bacteria	D_1__Proteobacteria	D_2__Alphaproteobacteria	D_3__Rhodobacterales	D_4__Rhodobacteraceae	D_5__Paracoccus	Ambiguous_taxa
denovo2661	D_0__Bacteria	D_1__Proteobacteria	D_2__Alphaproteobacteria	D_3__Rhodobacterales	D_4__Rhodobacteraceae	D_5__Paracoccus	Ambiguous_taxa
denovo1026	D_0__Bacteria	D_1__Proteobacteria	D_2__Alphaproteobacteria	D_3__Rhodobacterales	D_4__Rhodobacteraceae	D_5__Paracoccus	NA
denovo18649	D_0__Bacteria	D_1__Proteobacteria	D_2__Alphaproteobacteria	D_3__Rhodobacterales	D_4__Rhodobacteraceae	D_5__Paracoccus	Ambiguous_taxa
denovo4785	D_0__Bacteria	D_1__Proteobacteria	D_2__Alphaproteobacteria	D_3__Rhodobacterales	D_4__Rhodobacteraceae	D_5__Paracoccus	NA
denovo18868	D_0__Bacteria	D_1__Proteobacteria	D_2__Alphaproteobacteria	D_3__Rhodobacterales	D_4__Rhodobacteraceae	D_5__Paracoccus	Ambiguous_taxa
denovo8713	D_0__Bacteria	D_1__Proteobacteria	D_2__Alphaproteobacteria	D_3__Rhodobacterales	D_4__Rhodobacteraceae	D_5__Paracoccus	Ambiguous_taxa
denovo24229	D_0__Bacteria	D_1__Proteobacteria	D_2__Alphaproteobacteria	D_3__Rhodobacterales	D_4__Rhodobacteraceae	D_5__Paracoccus	Ambiguous_taxa
denovo12053	D_0__Bacteria	D_1__Proteobacteria	D_2__Alphaproteobacteria	D_3__Rhodobacterales	D_4__Rhodobacteraceae	D_5__Paracoccus	Ambiguous_taxa
denovo3602	D_0__Bacteria	D_1__Proteobacteria	D_2__Alphaproteobacteria	D_3__Rhodobacterales	D_4__Rhodobacteraceae	D_5__Paracoccus	Ambiguous_taxa
denovo24732	D_0__Bacteria	D_1__Proteobacteria	D_2__Alphaproteobacteria	D_3__Rhodobacterales	D_4__Rhodobacteraceae	D_5__Paracoccus	Ambiguous_taxa
denovo5648	D_0__Bacteria	D_1__Proteobacteria	D_2__Alphaproteobacteria	D_3__Rhodobacterales	D_4__Rhodobacteraceae	D_5__Paracoccus	Ambiguous_taxa
denovo194	D_0__Bacteria	D_1__Proteobacteria	D_2__Alphaproteobacteria	D_3__Rhodobacterales	D_4__Rhodobacteraceae	D_5__Paracoccus	Ambiguous_taxa
denovo11906	D_0__Bacteria	D_1__Proteobacteria	D_2__Alphaproteobacteria	D_3__Rhodobacterales	D_4__Rhodobacteraceae	D_5__Paracoccus	Ambiguous_taxa
denovo7276	D_0__Bacteria	D_1__Proteobacteria	D_2__Alphaproteobacteria	D_3__Rhodobacterales	D_4__Rhodobacteraceae	D_5__Paracoccus	Ambiguous_taxa
denovo5632	D_0__Bacteria	D_1__Proteobacteria	D_2__Alphaproteobacteria	D_3__Rhodobacterales	D_4__Rhodobacteraceae	D_5__Paracoccus	Ambiguous_taxa
denovo221	D_0__Bacteria	D_1__Proteobacteria	D_2__Alphaproteobacteria	D_3__Rhodobacterales	D_4__Rhodobacteraceae	D_5__Paracoccus	Ambiguous_taxa
denovo6927	D_0__Bacteria	D_1__Proteobacteria	D_2__Alphaproteobacteria	D_3__Rhodobacterales	D_4__Rhodobacteraceae	D_5__Paracoccus	Ambiguous_taxa
denovo7416	D_0__Bacteria	D_1__Proteobacteria	D_2__Alphaproteobacteria	D_3__Rhodobacterales	D_4__Rhodobacteraceae	D_5__Paracoccus	Ambiguous_taxa
denovo8145	D_0__Bacteria	D_1__Proteobacteria	D_2__Alphaproteobacteria	D_3__Rhodobacterales	D_4__Rhodobacteraceae	D_5__Paracoccus	Ambiguous_taxa
denovo11562	D_0__Bacteria	D_1__Proteobacteria	D_2__Alphaproteobacteria	D_3__Rhodobacterales	D_4__Rhodobacteraceae	D_5__Paracoccus	Ambiguous_taxa
denovo4323	D_0__Bacteria	D_1__Proteobacteria	D_2__Alphaproteobacteria	D_3__Rhodobacterales	D_4__Rhodobacteraceae	D_5__Paracoccus	Ambiguous_taxa
denovo10229	D_0__Bacteria	D_1__Proteobacteria	D_2__Alphaproteobacteria	D_3__Rhodobacterales	D_4__Rhodobacteraceae	D_5__Paracoccus	Ambiguous_taxa
denovo10230	D_0__Bacteria	D_1__Proteobacteria	D_2__Alphaproteobacteria	D_3__Rhodobacterales	D_4__Rhodobacteraceae	D_5__Paracoccus	Ambiguous_taxa
denovo13009	D_0__Bacteria	D_1__Proteobacteria	D_2__Alphaproteobacteria	D_3__Rhodobacterales	D_4__Rhodobacteraceae	D_5__Paracoccus	Ambiguous_taxa
denovo23206	D_0__Bacteria	D_1__Proteobacteria	D_2__Alphaproteobacteria	D_3__Rhodobacterales	D_4__Rhodobacteraceae	D_5__Paracoccus	Ambiguous_taxa
denovo711	D_0__Bacteria	D_1__Proteobacteria	D_2__Alphaproteobacteria	D_3__Rhodobacterales	D_4__Rhodobacteraceae	D_5__Paracoccus	Ambiguous_taxa
denovo899	D_0__Bacteria	D_1__Proteobacteria	D_2__Alphaproteobacteria	D_3__Rhodobacterales	D_4__Rhodobacteraceae	D_5__Paracoccus	Ambiguous_taxa
denovo13591	D_0__Bacteria	D_1__Proteobacteria	D_2__Alphaproteobacteria	D_3__Rhodobacterales	D_4__Rhodobacteraceae	D_5__Paracoccus	Ambiguous_taxa
denovo13672	D_0__Bacteria	D_1__Proteobacteria	D_2__Alphaproteobacteria	D_3__Rhodobacterales	D_4__Rhodobacteraceae	D_5__Paracoccus	Ambiguous_taxa
denovo14056	D_0__Bacteria	D_1__Proteobacteria	D_2__Alphaproteobacteria	D_3__Rhodobacterales	D_4__Rhodobacteraceae	D_5__Paracoccus	Ambiguous_taxa
denovo14980	D_0__Bacteria	D_1__Proteobacteria	D_2__Alphaproteobacteria	D_3__Rhodobacterales	D_4__Rhodobacteraceae	D_5__Paracoccus	Ambiguous_taxa
denovo15169	D_0__Bacteria	D_1__Proteobacteria	D_2__Alphaproteobacteria	D_3__Rhodobacterales	D_4__Rhodobacteraceae	D_5__Paracoccus	Ambiguous_taxa
denovo11704	D_0__Bacteria	D_1__Proteobacteria	D_2__Alphaproteobacteria	D_3__Rhodobacterales	D_4__Rhodobacteraceae	D_5__Paracoccus	Ambiguous_taxa
denovo5621	D_0__Bacteria	D_1__Proteobacteria	D_2__Alphaproteobacteria	D_3__Rhodobacterales	D_4__Rhodobacteraceae	D_5__Paracoccus	Ambiguous_taxa
denovo23631	D_0__Bacteria	D_1__Proteobacteria	D_2__Alphaproteobacteria	D_3__Rhodobacterales	D_4__Rhodobacteraceae	D_5__Paracoccus	Ambiguous_taxa
denovo459	D_0__Bacteria	D_1__Proteobacteria	D_2__Alphaproteobacteria	D_3__Rhodobacterales	D_4__Rhodobacteraceae	D_5__Paracoccus	Ambiguous_taxa
denovo2214	D_0__Bacteria	D_1__Proteobacteria	D_2__Alphaproteobacteria	D_3__Rhodobacterales	D_4__Rhodobacteraceae	D_5__Paracoccus	Ambiguous_taxa
denovo4534	D_0__Bacteria	D_1__Proteobacteria	D_2__Alphaproteobacteria	D_3__Rhodobacterales	D_4__Rhodobacteraceae	D_5__Paracoccus	Ambiguous_taxa
denovo8113	D_0__Bacteria	D_1__Proteobacteria	D_2__Alphaproteobacteria	D_3__Rhodobacterales	D_4__Rhodobacteraceae	D_5__Paracoccus	Ambiguous_taxa
denovo14488	D_0__Bacteria	D_1__Proteobacteria	D_2__Alphaproteobacteria	D_3__Rhodobacterales	D_4__Rhodobacteraceae	D_5__Paracoccus	Ambiguous_taxa
denovo15745	D_0__Bacteria	D_1__Proteobacteria	D_2__Alphaproteobacteria	D_3__Rhodobacterales	D_4__Rhodobacteraceae	D_5__Paracoccus	Ambiguous_taxa
denovo8121	D_0__Bacteria	D_1__Proteobacteria	D_2__Alphaproteobacteria	D_3__Rhodobacterales	D_4__Rhodobacteraceae	D_5__Paracoccus	Ambiguous_taxa
denovo21092	D_0__Bacteria	D_1__Proteobacteria	D_2__Alphaproteobacteria	D_3__Rhodobacterales	D_4__Rhodobacteraceae	D_5__Paracoccus	Ambiguous_taxa
denovo7999	D_0__Bacteria	D_1__Proteobacteria	D_2__Alphaproteobacteria	D_3__Rhodobacterales	D_4__Rhodobacteraceae	D_5__Paracoccus	Ambiguous_taxa
denovo19500	D_0__Bacteria	D_1__Proteobacteria	D_2__Alphaproteobacteria	D_3__Rhodobacterales	D_4__Rhodobacteraceae	D_5__Paracoccus	Ambiguous_taxa
denovo7140	D_0__Bacteria	D_1__Proteobacteria	D_2__Alphaproteobacteria	D_3__Rhodobacterales	D_4__Rhodobacteraceae	D_5__Paracoccus	Ambiguous_taxa
denovo8946	D_0__Bacteria	D_1__Proteobacteria	D_2__Alphaproteobacteria	D_3__Rhodobacterales	D_4__Rhodobacteraceae	D_5__Paracoccus	Ambiguous_taxa
denovo6842	D_0__Bacteria	D_1__Proteobacteria	D_2__Alphaproteobacteria	D_3__Rhodobacterales	D_4__Rhodobacteraceae	D_5__Paracoccus	Ambiguous_taxa
denovo10717	D_0__Bacteria	D_1__Proteobacteria	D_2__Alphaproteobacteria	D_3__Rhodobacterales	D_4__Rhodobacteraceae	D_5__Paracoccus	Ambiguous_taxa
denovo22325	D_0__Bacteria	D_1__Proteobacteria	D_2__Alphaproteobacteria	D_3__Rhodobacterales	D_4__Rhodobacteraceae	D_5__Paracoccus	Ambiguous_taxa
denovo25198	D_0__Bacteria	D_1__Proteobacteria	D_2__Alphaproteobacteria	D_3__Rhodobacterales	D_4__Rhodobacteraceae	D_5__Paracoccus	Ambiguous_taxa
denovo13144	D_0__Bacteria	D_1__Proteobacteria	D_2__Alphaproteobacteria	D_3__Rhodobacterales	D_4__Rhodobacteraceae	D_5__Paracoccus	Ambiguous_taxa
denovo13417	D_0__Bacteria	D_1__Proteobacteria	D_2__Alphaproteobacteria	D_3__Rhodobacterales	D_4__Rhodobacteraceae	D_5__Paracoccus	Ambiguous_taxa
denovo18105	D_0__Bacteria	D_1__Proteobacteria	D_2__Alphaproteobacteria	D_3__Rhodobacterales	D_4__Rhodobacteraceae	D_5__Paracoccus	Ambiguous_taxa
denovo2571	D_0__Bacteria	D_1__Proteobacteria	D_2__Alphaproteobacteria	D_3__Rhodobacterales	D_4__Rhodobacteraceae	D_5__Paracoccus	Ambiguous_taxa
denovo6188	D_0__Bacteria	D_1__Proteobacteria	D_2__Alphaproteobacteria	D_3__Rhodobacterales	D_4__Rhodobacteraceae	D_5__Paracoccus	Ambiguous_taxa
denovo22161	D_0__Bacteria	D_1__Proteobacteria	D_2__Alphaproteobacteria	D_3__Rhodobacterales	D_4__Rhodobacteraceae	D_5__Paracoccus	Ambiguous_taxa
denovo4485	D_0__Bacteria	D_1__Proteobacteria	D_2__Alphaproteobacteria	D_3__Rhodobacterales	D_4__Rhodobacteraceae	D_5__Paracoccus	Ambiguous_taxa
denovo13102	D_0__Bacteria	D_1__Proteobacteria	D_2__Alphaproteobacteria	D_3__Rhodobacterales	D_4__Rhodobacteraceae	D_5__Paracoccus	Ambiguous_taxa
denovo5365	D_0__Bacteria	D_1__Proteobacteria	D_2__Alphaproteobacteria	D_3__Rhodobacterales	D_4__Rhodobacteraceae	D_5__Paracoccus	Ambiguous_taxa
denovo15766	D_0__Bacteria	D_1__Proteobacteria	D_2__Alphaproteobacteria	D_3__Rhodobacterales	D_4__Rhodobacteraceae	D_5__Paracoccus	Ambiguous_taxa
denovo6344	D_0__Bacteria	D_1__Proteobacteria	D_2__Alphaproteobacteria	D_3__Rhodobacterales	D_4__Rhodobacteraceae	D_5__Paracoccus	Ambiguous_taxa
denovo25273	D_0__Bacteria	D_1__Proteobacteria	D_2__Alphaproteobacteria	D_3__Rhodobacterales	D_4__Rhodobacteraceae	D_5__Paracoccus	NA
denovo20055	D_0__Bacteria	D_1__Proteobacteria	D_2__Alphaproteobacteria	D_3__Rhodobacterales	D_4__Rhodobacteraceae	D_5__Paracoccus	NA
denovo12754	D_0__Bacteria	D_1__Proteobacteria	D_2__Alphaproteobacteria	D_3__Rhodobacterales	D_4__Rhodobacteraceae	D_5__Paracoccus	Ambiguous_taxa
denovo19521	D_0__Bacteria	D_1__Proteobacteria	D_2__Alphaproteobacteria	D_3__Rhodobacterales	D_4__Rhodobacteraceae	D_5__Paracoccus	Ambiguous_taxa
denovo11413	D_0__Bacteria	D_1__Proteobacteria	D_2__Alphaproteobacteria	D_3__Rhodobacterales	D_4__Rhodobacteraceae	D_5__Paracoccus	Ambiguous_taxa
denovo15316	D_0__Bacteria	D_1__Proteobacteria	D_2__Alphaproteobacteria	D_3__Rhodobacterales	D_4__Rhodobacteraceae	D_5__Paracoccus	Ambiguous_taxa
denovo19120	D_0__Bacteria	D_1__Proteobacteria	D_2__Alphaproteobacteria	D_3__Rhodobacterales	D_4__Rhodobacteraceae	D_5__Paracoccus	Ambiguous_taxa
denovo16135	D_0__Bacteria	D_1__Proteobacteria	D_2__Alphaproteobacteria	D_3__Rhodobacterales	D_4__Rhodobacteraceae	D_5__Paracoccus	Ambiguous_taxa
denovo6673	D_0__Bacteria	D_1__Proteobacteria	D_2__Alphaproteobacteria	D_3__Rhodobacterales	D_4__Rhodobacteraceae	D_5__Paracoccus	Ambiguous_taxa
denovo3124	D_0__Bacteria	D_1__Proteobacteria	D_2__Alphaproteobacteria	D_3__Rhodobacterales	D_4__Rhodobacteraceae	D_5__Paracoccus	Ambiguous_taxa
denovo1023	D_0__Bacteria	D_1__Proteobacteria	D_2__Alphaproteobacteria	D_3__Rhodobacterales	D_4__Rhodobacteraceae	D_5__Paracoccus	Ambiguous_taxa
denovo6294	D_0__Bacteria	D_1__Proteobacteria	D_2__Alphaproteobacteria	D_3__Rhodobacterales	D_4__Rhodobacteraceae	D_5__Paracoccus	Ambiguous_taxa
denovo1093	D_0__Bacteria	D_1__Proteobacteria	D_2__Alphaproteobacteria	D_3__Rhodobacterales	D_4__Rhodobacteraceae	D_5__Paracoccus	Ambiguous_taxa
denovo15894	D_0__Bacteria	D_1__Proteobacteria	D_2__Alphaproteobacteria	D_3__Rhodobacterales	D_4__Rhodobacteraceae	D_5__Paracoccus	Ambiguous_taxa
denovo2165	D_0__Bacteria	D_1__Proteobacteria	D_2__Alphaproteobacteria	D_3__Rhodobacterales	D_4__Rhodobacteraceae	D_5__Paracoccus	Ambiguous_taxa
denovo25530	D_0__Bacteria	D_1__Proteobacteria	D_2__Alphaproteobacteria	D_3__Rhodobacterales	D_4__Rhodobacteraceae	D_5__Paracoccus	Ambiguous_taxa
denovo25127	D_0__Bacteria	D_1__Proteobacteria	D_2__Alphaproteobacteria	D_3__Rhodobacterales	D_4__Rhodobacteraceae	D_5__Paracoccus	Ambiguous_taxa
denovo735	D_0__Bacteria	D_1__Proteobacteria	D_2__Alphaproteobacteria	D_3__Rhodobacterales	D_4__Rhodobacteraceae	D_5__Paracoccus	Ambiguous_taxa
denovo11400	D_0__Bacteria	D_1__Proteobacteria	D_2__Alphaproteobacteria	D_3__Rhodobacterales	D_4__Rhodobacteraceae	D_5__Paracoccus	Ambiguous_taxa
denovo6681	D_0__Bacteria	D_1__Proteobacteria	D_2__Alphaproteobacteria	D_3__Rhodobacterales	D_4__Rhodobacteraceae	D_5__Paracoccus	Ambiguous_taxa
denovo2166	D_0__Bacteria	D_1__Proteobacteria	D_2__Alphaproteobacteria	D_3__Rhodobacterales	D_4__Rhodobacteraceae	D_5__Paracoccus	Ambiguous_taxa
denovo15244	D_0__Bacteria	D_1__Proteobacteria	D_2__Alphaproteobacteria	D_3__Rhodobacterales	D_4__Rhodobacteraceae	D_5__Paracoccus	Ambiguous_taxa
denovo18056	D_0__Bacteria	D_1__Proteobacteria	D_2__Alphaproteobacteria	D_3__Rhodobacterales	D_4__Rhodobacteraceae	D_5__Paracoccus	Ambiguous_taxa
denovo13505	D_0__Bacteria	D_1__Proteobacteria	D_2__Alphaproteobacteria	D_3__Rhodobacterales	D_4__Rhodobacteraceae	D_5__Paracoccus	Ambiguous_taxa
denovo22795	D_0__Bacteria	D_1__Proteobacteria	D_2__Alphaproteobacteria	D_3__Rhodobacterales	D_4__Rhodobacteraceae	D_5__Paracoccus	Ambiguous_taxa
denovo5067	D_0__Bacteria	D_1__Proteobacteria	D_2__Alphaproteobacteria	D_3__Rhodobacterales	D_4__Rhodobacteraceae	D_5__Paracoccus	Ambiguous_taxa
denovo21618	D_0__Bacteria	D_1__Proteobacteria	D_2__Alphaproteobacteria	D_3__Rhodobacterales	D_4__Rhodobacteraceae	D_5__Paracoccus	Ambiguous_taxa
denovo24918	D_0__Bacteria	D_1__Proteobacteria	D_2__Alphaproteobacteria	D_3__Rhodobacterales	D_4__Rhodobacteraceae	D_5__Paracoccus	Ambiguous_taxa
denovo26303	D_0__Bacteria	D_1__Proteobacteria	D_2__Alphaproteobacteria	D_3__Rhodobacterales	D_4__Rhodobacteraceae	D_5__Paracoccus	Ambiguous_taxa
denovo16733	D_0__Bacteria	D_1__Proteobacteria	D_2__Alphaproteobacteria	D_3__Rhodobacterales	D_4__Rhodobacteraceae	D_5__Paracoccus	Ambiguous_taxa
denovo12583	D_0__Bacteria	D_1__Proteobacteria	D_2__Alphaproteobacteria	D_3__Rhodobacterales	D_4__Rhodobacteraceae	D_5__Paracoccus	Ambiguous_taxa
denovo12468	D_0__Bacteria	D_1__Proteobacteria	D_2__Alphaproteobacteria	D_3__Rhodobacterales	D_4__Rhodobacteraceae	D_5__Paracoccus	Ambiguous_taxa
denovo22393	D_0__Bacteria	D_1__Proteobacteria	D_2__Alphaproteobacteria	D_3__Rhodobacterales	D_4__Rhodobacteraceae	D_5__Paracoccus	Ambiguous_taxa
denovo3963	D_0__Bacteria	D_1__Proteobacteria	D_2__Alphaproteobacteria	D_3__Rhodobacterales	D_4__Rhodobacteraceae	D_5__Paracoccus	Ambiguous_taxa
denovo5994	D_0__Bacteria	D_1__Proteobacteria	D_2__Alphaproteobacteria	D_3__Rhodobacterales	D_4__Rhodobacteraceae	D_5__Paracoccus	Ambiguous_taxa
denovo4731	D_0__Bacteria	D_1__Proteobacteria	D_2__Alphaproteobacteria	D_3__Rhodobacterales	D_4__Rhodobacteraceae	D_5__Paracoccus	Ambiguous_taxa
denovo792	D_0__Bacteria	D_1__Proteobacteria	D_2__Alphaproteobacteria	D_3__Rhodobacterales	D_4__Rhodobacteraceae	D_5__Paracoccus	Ambiguous_taxa
denovo19681	D_0__Bacteria	D_1__Proteobacteria	D_2__Alphaproteobacteria	D_3__Rhodobacterales	D_4__Rhodobacteraceae	D_5__Paracoccus	Ambiguous_taxa
denovo15050	D_0__Bacteria	D_1__Proteobacteria	D_2__Alphaproteobacteria	D_3__Rhodobacterales	D_4__Rhodobacteraceae	D_5__Paracoccus	Ambiguous_taxa
denovo25897	D_0__Bacteria	D_1__Proteobacteria	D_2__Alphaproteobacteria	D_3__Rhodobacterales	D_4__Rhodobacteraceae	D_5__Paracoccus	Ambiguous_taxa
denovo18174	D_0__Bacteria	D_1__Proteobacteria	D_2__Alphaproteobacteria	D_3__Rhodobacterales	D_4__Rhodobacteraceae	D_5__Paracoccus	Ambiguous_taxa
denovo23200	D_0__Bacteria	D_1__Proteobacteria	D_2__Alphaproteobacteria	D_3__Rhodobacterales	D_4__Rhodobacteraceae	D_5__Paracoccus	Ambiguous_taxa
denovo14870	D_0__Bacteria	D_1__Proteobacteria	D_2__Alphaproteobacteria	D_3__Rhodobacterales	D_4__Rhodobacteraceae	D_5__Paracoccus	Ambiguous_taxa
denovo22350	D_0__Bacteria	D_1__Proteobacteria	D_2__Alphaproteobacteria	D_3__Rhodobacterales	D_4__Rhodobacteraceae	D_5__Paracoccus	Ambiguous_taxa
denovo20840	D_0__Bacteria	D_1__Proteobacteria	D_2__Alphaproteobacteria	D_3__Rhodobacterales	D_4__Rhodobacteraceae	D_5__Paracoccus	Ambiguous_taxa
denovo17898	D_0__Bacteria	D_1__Proteobacteria	D_2__Alphaproteobacteria	D_3__Rhodobacterales	D_4__Rhodobacteraceae	D_5__Paracoccus	D_6__uncultured bacterium
denovo18192	D_0__Bacteria	D_1__Proteobacteria	D_2__Alphaproteobacteria	D_3__Rhodobacterales	D_4__Rhodobacteraceae	D_5__Paracoccus	Ambiguous_taxa
denovo5692	D_0__Bacteria	D_1__Proteobacteria	D_2__Alphaproteobacteria	D_3__Rhodobacterales	D_4__Rhodobacteraceae	D_5__Paracoccus	Ambiguous_taxa
denovo8915	D_0__Bacteria	D_1__Proteobacteria	D_2__Alphaproteobacteria	D_3__Rhodobacterales	D_4__Rhodobacteraceae	D_5__Paracoccus	Ambiguous_taxa
denovo6785	D_0__Bacteria	D_1__Proteobacteria	D_2__Alphaproteobacteria	D_3__Rhodobacterales	D_4__Rhodobacteraceae	D_5__Paracoccus	Ambiguous_taxa
denovo24644	D_0__Bacteria	D_1__Proteobacteria	D_2__Alphaproteobacteria	D_3__Rhodobacterales	D_4__Rhodobacteraceae	D_5__Paracoccus	Ambiguous_taxa
denovo5928	D_0__Bacteria	D_1__Proteobacteria	D_2__Alphaproteobacteria	D_3__Rhodobacterales	D_4__Rhodobacteraceae	D_5__Paracoccus	Ambiguous_taxa
denovo9711	D_0__Bacteria	D_1__Proteobacteria	D_2__Alphaproteobacteria	D_3__Rhodobacterales	D_4__Rhodobacteraceae	D_5__Paracoccus	Ambiguous_taxa
denovo23203	D_0__Bacteria	D_1__Proteobacteria	D_2__Alphaproteobacteria	D_3__Rhodobacterales	D_4__Rhodobacteraceae	D_5__Paracoccus	Ambiguous_taxa
denovo10452	D_0__Bacteria	D_1__Proteobacteria	D_2__Alphaproteobacteria	D_3__Rhodobacterales	D_4__Rhodobacteraceae	D_5__Paracoccus	Ambiguous_taxa
denovo19739	D_0__Bacteria	D_1__Proteobacteria	D_2__Alphaproteobacteria	D_3__Rhodobacterales	D_4__Rhodobacteraceae	D_5__Paracoccus	NA
denovo22579	D_0__Bacteria	D_1__Proteobacteria	D_2__Alphaproteobacteria	D_3__Rhodobacterales	D_4__Rhodobacteraceae	D_5__Paracoccus	Ambiguous_taxa
denovo14373	D_0__Bacteria	D_1__Proteobacteria	D_2__Alphaproteobacteria	D_3__Rhodobacterales	D_4__Rhodobacteraceae	D_5__Paracoccus	Ambiguous_taxa
denovo3691	D_0__Bacteria	D_1__Proteobacteria	D_2__Alphaproteobacteria	D_3__Rhodobacterales	D_4__Rhodobacteraceae	D_5__Paracoccus	Ambiguous_taxa
denovo7238	D_0__Bacteria	D_1__Proteobacteria	D_2__Alphaproteobacteria	D_3__Rhodobacterales	D_4__Rhodobacteraceae	D_5__Paracoccus	Ambiguous_taxa
denovo22029	D_0__Bacteria	D_1__Proteobacteria	D_2__Alphaproteobacteria	D_3__Rhodobacterales	D_4__Rhodobacteraceae	D_5__Paracoccus	Ambiguous_taxa
denovo15636	D_0__Bacteria	D_1__Proteobacteria	D_2__Alphaproteobacteria	D_3__Rhodobacterales	D_4__Rhodobacteraceae	D_5__Paracoccus	Ambiguous_taxa
denovo17873	D_0__Bacteria	D_1__Proteobacteria	D_2__Alphaproteobacteria	D_3__Rhodobacterales	D_4__Rhodobacteraceae	D_5__Paracoccus	Ambiguous_taxa
denovo23443	D_0__Bacteria	D_1__Proteobacteria	D_2__Alphaproteobacteria	D_3__Rhodobacterales	D_4__Rhodobacteraceae	D_5__Paracoccus	Ambiguous_taxa
denovo24696	D_0__Bacteria	D_1__Proteobacteria	D_2__Alphaproteobacteria	D_3__Rhodobacterales	D_4__Rhodobacteraceae	D_5__Paracoccus	Ambiguous_taxa
denovo18858	D_0__Bacteria	D_1__Proteobacteria	D_2__Alphaproteobacteria	D_3__Rhodobacterales	D_4__Rhodobacteraceae	D_5__Paracoccus	Ambiguous_taxa
denovo25843	D_0__Bacteria	D_1__Proteobacteria	D_2__Alphaproteobacteria	D_3__Rhodobacterales	D_4__Rhodobacteraceae	D_5__Paracoccus	Ambiguous_taxa
denovo12904	D_0__Bacteria	D_1__Proteobacteria	D_2__Alphaproteobacteria	D_3__Rhodobacterales	D_4__Rhodobacteraceae	D_5__Paracoccus	Ambiguous_taxa
denovo10376	D_0__Bacteria	D_1__Proteobacteria	D_2__Alphaproteobacteria	D_3__Rhodobacterales	D_4__Rhodobacteraceae	D_5__Paracoccus	Ambiguous_taxa
denovo17112	D_0__Bacteria	D_1__Proteobacteria	D_2__Alphaproteobacteria	D_3__Rhodobacterales	D_4__Rhodobacteraceae	D_5__Paracoccus	Ambiguous_taxa
denovo16271	D_0__Bacteria	D_1__Proteobacteria	D_2__Alphaproteobacteria	D_3__Rhodobacterales	D_4__Rhodobacteraceae	D_5__Paracoccus	Ambiguous_taxa
denovo13812	D_0__Bacteria	D_1__Proteobacteria	D_2__Alphaproteobacteria	D_3__Rhodobacterales	D_4__Rhodobacteraceae	D_5__Paracoccus	Ambiguous_taxa
denovo21617	D_0__Bacteria	D_1__Proteobacteria	D_2__Alphaproteobacteria	D_3__Rhodobacterales	D_4__Rhodobacteraceae	D_5__Paracoccus	D_6__uncultured bacterium
denovo20014	D_0__Bacteria	D_1__Proteobacteria	D_2__Alphaproteobacteria	D_3__Rhodobacterales	D_4__Rhodobacteraceae	D_5__Paracoccus	Ambiguous_taxa
denovo1678	D_0__Bacteria	D_1__Proteobacteria	D_2__Alphaproteobacteria	D_3__Rhodobacterales	D_4__Rhodobacteraceae	D_5__Paracoccus	Ambiguous_taxa
denovo696	D_0__Bacteria	D_1__Proteobacteria	D_2__Alphaproteobacteria	D_3__Rhodobacterales	D_4__Rhodobacteraceae	D_5__Paracoccus	Ambiguous_taxa
denovo12625	D_0__Bacteria	D_1__Proteobacteria	D_2__Alphaproteobacteria	D_3__Rhodobacterales	D_4__Rhodobacteraceae	D_5__Paracoccus	Ambiguous_taxa
denovo196	D_0__Bacteria	D_1__Proteobacteria	D_2__Alphaproteobacteria	D_3__Rhodobacterales	D_4__Rhodobacteraceae	D_5__Paracoccus	NA
denovo23800	D_0__Bacteria	D_1__Proteobacteria	D_2__Alphaproteobacteria	D_3__Rhodobacterales	D_4__Rhodobacteraceae	D_5__Paracoccus	Ambiguous_taxa
denovo8032	D_0__Bacteria	D_1__Proteobacteria	D_2__Alphaproteobacteria	D_3__Rhodobacterales	D_4__Rhodobacteraceae	D_5__Paracoccus	Ambiguous_taxa
denovo11476	D_0__Bacteria	D_1__Proteobacteria	D_2__Alphaproteobacteria	D_3__Rhodobacterales	D_4__Rhodobacteraceae	D_5__Paracoccus	Ambiguous_taxa
denovo18709	D_0__Bacteria	D_1__Proteobacteria	D_2__Alphaproteobacteria	D_3__Rhodobacterales	D_4__Rhodobacteraceae	D_5__Paracoccus	Ambiguous_taxa
denovo20781	D_0__Bacteria	D_1__Proteobacteria	D_2__Alphaproteobacteria	D_3__Rhodobacterales	D_4__Rhodobacteraceae	D_5__Paracoccus	Ambiguous_taxa
denovo18900	D_0__Bacteria	D_1__Proteobacteria	D_2__Alphaproteobacteria	D_3__Rhodobacterales	D_4__Rhodobacteraceae	D_5__Paracoccus	Ambiguous_taxa
denovo13060	D_0__Bacteria	D_1__Proteobacteria	D_2__Alphaproteobacteria	D_3__Rhodobacterales	D_4__Rhodobacteraceae	D_5__Paracoccus	Ambiguous_taxa
denovo10433	D_0__Bacteria	D_1__Proteobacteria	D_2__Alphaproteobacteria	D_3__Rhodobacterales	D_4__Rhodobacteraceae	D_5__Paracoccus	Ambiguous_taxa
denovo2465	D_0__Bacteria	D_1__Proteobacteria	D_2__Alphaproteobacteria	D_3__Rhodobacterales	D_4__Rhodobacteraceae	D_5__Paracoccus	Ambiguous_taxa
denovo26199	D_0__Bacteria	D_1__Proteobacteria	D_2__Alphaproteobacteria	D_3__Rhodobacterales	D_4__Rhodobacteraceae	D_5__Paracoccus	Ambiguous_taxa
denovo16823	D_0__Bacteria	D_1__Proteobacteria	D_2__Alphaproteobacteria	D_3__Rhodobacterales	D_4__Rhodobacteraceae	D_5__Paracoccus	Ambiguous_taxa
denovo22700	D_0__Bacteria	D_1__Proteobacteria	D_2__Alphaproteobacteria	D_3__Rhodobacterales	D_4__Rhodobacteraceae	D_5__Paracoccus	Ambiguous_taxa
denovo2366	D_0__Bacteria	D_1__Proteobacteria	D_2__Alphaproteobacteria	D_3__Rhodobacterales	D_4__Rhodobacteraceae	D_5__Paracoccus	Ambiguous_taxa
denovo12979	D_0__Bacteria	D_1__Proteobacteria	D_2__Alphaproteobacteria	D_3__Rhodobacterales	D_4__Rhodobacteraceae	D_5__Paracoccus	Ambiguous_taxa
denovo22384	D_0__Bacteria	D_1__Proteobacteria	D_2__Alphaproteobacteria	D_3__Rhodobacterales	D_4__Rhodobacteraceae	D_5__Paracoccus	Ambiguous_taxa
denovo20411	D_0__Bacteria	D_1__Proteobacteria	D_2__Alphaproteobacteria	D_3__Rhodobacterales	D_4__Rhodobacteraceae	D_5__Paracoccus	NA
denovo14863	D_0__Bacteria	D_1__Proteobacteria	D_2__Alphaproteobacteria	D_3__Rhodobacterales	D_4__Rhodobacteraceae	D_5__Paracoccus	Ambiguous_taxa
denovo21604	D_0__Bacteria	D_1__Proteobacteria	D_2__Alphaproteobacteria	D_3__Rhodobacterales	D_4__Rhodobacteraceae	D_5__Paracoccus	Ambiguous_taxa
denovo3100	D_0__Bacteria	D_1__Proteobacteria	D_2__Alphaproteobacteria	D_3__Rhodobacterales	D_4__Rhodobacteraceae	D_5__Paracoccus	Ambiguous_taxa
denovo19205	D_0__Bacteria	D_1__Proteobacteria	D_2__Alphaproteobacteria	D_3__Rhodobacterales	D_4__Rhodobacteraceae	D_5__Paracoccus	Ambiguous_taxa
denovo8809	D_0__Bacteria	D_1__Proteobacteria	D_2__Alphaproteobacteria	D_3__Rhodobacterales	D_4__Rhodobacteraceae	D_5__Paracoccus	Ambiguous_taxa
denovo25150	D_0__Bacteria	D_1__Proteobacteria	D_2__Alphaproteobacteria	D_3__Rhodobacterales	D_4__Rhodobacteraceae	D_5__Paracoccus	Ambiguous_taxa
denovo10416	D_0__Bacteria	D_1__Proteobacteria	D_2__Alphaproteobacteria	D_3__Rhodobacterales	D_4__Rhodobacteraceae	D_5__Paracoccus	Ambiguous_taxa
denovo20788	D_0__Bacteria	D_1__Proteobacteria	D_2__Alphaproteobacteria	D_3__Rhodobacterales	D_4__Rhodobacteraceae	D_5__Paracoccus	Ambiguous_taxa
denovo3031	D_0__Bacteria	D_1__Proteobacteria	D_2__Alphaproteobacteria	D_3__Rhodobacterales	D_4__Rhodobacteraceae	D_5__Paracoccus	Ambiguous_taxa
denovo19496	D_0__Bacteria	D_1__Proteobacteria	D_2__Alphaproteobacteria	D_3__Rhodobacterales	D_4__Rhodobacteraceae	D_5__Paracoccus	Ambiguous_taxa
denovo9186	D_0__Bacteria	D_1__Proteobacteria	D_2__Alphaproteobacteria	D_3__Rhodobacterales	D_4__Rhodobacteraceae	D_5__Paracoccus	NA
denovo7882	D_0__Bacteria	D_1__Proteobacteria	D_2__Alphaproteobacteria	D_3__Rhodobacterales	D_4__Rhodobacteraceae	NA	NA
denovo12035	D_0__Bacteria	D_1__Proteobacteria	D_2__Alphaproteobacteria	D_3__Rhodobacterales	D_4__Rhodobacteraceae	D_5__Paracoccus	NA
denovo5227	D_0__Bacteria	D_1__Proteobacteria	D_2__Alphaproteobacteria	D_3__Rhodobacterales	D_4__Rhodobacteraceae	D_5__Paracoccus	NA
denovo11219	D_0__Bacteria	D_1__Proteobacteria	D_2__Alphaproteobacteria	D_3__Rhodobacterales	D_4__Rhodobacteraceae	D_5__Paracoccus	NA
denovo25680	D_0__Bacteria	D_1__Proteobacteria	D_2__Alphaproteobacteria	D_3__Rhodobacterales	D_4__Rhodobacteraceae	D_5__uncultured	NA
denovo22811	D_0__Bacteria	D_1__Proteobacteria	D_2__Alphaproteobacteria	D_3__Rhodobacterales	D_4__Rhodobacteraceae	D_5__Paracoccus	NA
denovo17682	D_0__Bacteria	D_1__Proteobacteria	D_2__Alphaproteobacteria	D_3__Rhodobacterales	D_4__Rhodobacteraceae	D_5__Paracoccus	NA
denovo7076	D_0__Bacteria	D_1__Proteobacteria	D_2__Alphaproteobacteria	D_3__Rhodobacterales	D_4__Rhodobacteraceae	D_5__Paracoccus	NA
denovo9212	D_0__Bacteria	D_1__Proteobacteria	D_2__Alphaproteobacteria	D_3__Rhodobacterales	D_4__Rhodobacteraceae	D_5__Paracoccus	NA
denovo5001	D_0__Bacteria	D_1__Proteobacteria	D_2__Alphaproteobacteria	D_3__Rhodobacterales	D_4__Rhodobacteraceae	D_5__Paracoccus	NA
denovo10028	D_0__Bacteria	D_1__Proteobacteria	D_2__Alphaproteobacteria	D_3__Rhodobacterales	D_4__Rhodobacteraceae	D_5__Paracoccus	NA
denovo20963	D_0__Bacteria	D_1__Proteobacteria	D_2__Alphaproteobacteria	D_3__Rhodobacterales	D_4__Rhodobacteraceae	NA	NA
denovo7830	D_0__Bacteria	D_1__Proteobacteria	D_2__Alphaproteobacteria	D_3__Rhodobacterales	D_4__Rhodobacteraceae	D_5__Paracoccus	Ambiguous_taxa
denovo20849	D_0__Bacteria	D_1__Proteobacteria	D_2__Alphaproteobacteria	D_3__Rhodobacterales	D_4__Rhodobacteraceae	D_5__Paracoccus	NA
denovo18673	D_0__Bacteria	D_1__Proteobacteria	D_2__Alphaproteobacteria	D_3__Rhodobacterales	D_4__Rhodobacteraceae	D_5__Paracoccus	NA
denovo22061	D_0__Bacteria	D_1__Proteobacteria	D_2__Alphaproteobacteria	D_3__Rhodobacterales	D_4__Rhodobacteraceae	D_5__Paracoccus	NA
denovo238	D_0__Bacteria	D_1__Proteobacteria	D_2__Alphaproteobacteria	D_3__Rhodobacterales	D_4__Rhodobacteraceae	D_5__Paracoccus	NA
denovo5021	D_0__Bacteria	D_1__Proteobacteria	D_2__Alphaproteobacteria	D_3__Rhodobacterales	D_4__Rhodobacteraceae	D_5__Paracoccus	NA
denovo13052	D_0__Bacteria	D_1__Proteobacteria	D_2__Alphaproteobacteria	D_3__Rhodobacterales	D_4__Rhodobacteraceae	D_5__Paracoccus	NA
denovo22913	D_0__Bacteria	D_1__Proteobacteria	D_2__Alphaproteobacteria	D_3__Rhodobacterales	D_4__Rhodobacteraceae	D_5__Paracoccus	NA
denovo19473	D_0__Bacteria	D_1__Proteobacteria	D_2__Alphaproteobacteria	D_3__Rhodobacterales	D_4__Rhodobacteraceae	D_5__Paracoccus	NA
denovo1178	D_0__Bacteria	D_1__Proteobacteria	D_2__Alphaproteobacteria	D_3__Rhodobacterales	D_4__Rhodobacteraceae	D_5__Paracoccus	NA
denovo9582	D_0__Bacteria	D_1__Proteobacteria	D_2__Alphaproteobacteria	D_3__Rhodobacterales	D_4__Rhodobacteraceae	D_5__Paracoccus	NA
denovo21845	D_0__Bacteria	D_1__Proteobacteria	D_2__Alphaproteobacteria	D_3__Rhodobacterales	D_4__Rhodobacteraceae	D_5__Paracoccus	Ambiguous_taxa
denovo11369	D_0__Bacteria	D_1__Proteobacteria	D_2__Alphaproteobacteria	D_3__Rhodobacterales	D_4__Rhodobacteraceae	D_5__Paracoccus	Ambiguous_taxa
denovo8356	D_0__Bacteria	D_1__Proteobacteria	D_2__Alphaproteobacteria	D_3__Rhodobacterales	D_4__Rhodobacteraceae	D_5__Paracoccus	Ambiguous_taxa
denovo26155	D_0__Bacteria	D_1__Proteobacteria	D_2__Alphaproteobacteria	D_3__Rhodobacterales	D_4__Rhodobacteraceae	D_5__Paracoccus	Ambiguous_taxa
denovo21312	D_0__Bacteria	D_1__Proteobacteria	D_2__Alphaproteobacteria	D_3__Rhodobacterales	D_4__Rhodobacteraceae	D_5__Paracoccus	Ambiguous_taxa
denovo268	D_0__Bacteria	D_1__Proteobacteria	D_2__Alphaproteobacteria	D_3__Rhodobacterales	D_4__Rhodobacteraceae	D_5__Paracoccus	Ambiguous_taxa
denovo20006	D_0__Bacteria	D_1__Proteobacteria	D_2__Alphaproteobacteria	D_3__Rhodobacterales	D_4__Rhodobacteraceae	D_5__Paracoccus	Ambiguous_taxa
denovo22543	D_0__Bacteria	D_1__Proteobacteria	D_2__Alphaproteobacteria	D_3__Rhodobacterales	D_4__Rhodobacteraceae	D_5__Paracoccus	Ambiguous_taxa
denovo23543	D_0__Bacteria	D_1__Proteobacteria	D_2__Alphaproteobacteria	D_3__Rhodobacterales	D_4__Rhodobacteraceae	D_5__Paracoccus	NA
denovo388	D_0__Bacteria	D_1__Proteobacteria	D_2__Alphaproteobacteria	D_3__Rhodobacterales	D_4__Rhodobacteraceae	D_5__Paracoccus	NA
denovo19070	D_0__Bacteria	D_1__Proteobacteria	D_2__Alphaproteobacteria	D_3__Rhodobacterales	D_4__Rhodobacteraceae	D_5__Paracoccus	NA
denovo9029	D_0__Bacteria	D_1__Proteobacteria	D_2__Alphaproteobacteria	D_3__Rhodobacterales	D_4__Rhodobacteraceae	D_5__Paracoccus	Ambiguous_taxa
denovo24030	D_0__Bacteria	D_1__Proteobacteria	D_2__Alphaproteobacteria	D_3__Rhodobacterales	D_4__Rhodobacteraceae	D_5__Paracoccus	Ambiguous_taxa
denovo3857	D_0__Bacteria	D_1__Proteobacteria	D_2__Alphaproteobacteria	D_3__Rhodobacterales	D_4__Rhodobacteraceae	D_5__Paracoccus	Ambiguous_taxa
denovo7495	D_0__Bacteria	D_1__Proteobacteria	D_2__Alphaproteobacteria	D_3__Rhodobacterales	D_4__Rhodobacteraceae	D_5__Paracoccus	Ambiguous_taxa
denovo13250	D_0__Bacteria	D_1__Proteobacteria	D_2__Alphaproteobacteria	D_3__Rhodobacterales	D_4__Rhodobacteraceae	D_5__Paracoccus	Ambiguous_taxa
denovo9982	D_0__Bacteria	D_1__Proteobacteria	D_2__Alphaproteobacteria	D_3__Rhodobacterales	D_4__Rhodobacteraceae	D_5__Paracoccus	NA
denovo4901	D_0__Bacteria	D_1__Proteobacteria	D_2__Alphaproteobacteria	D_3__Rhodobacterales	D_4__Rhodobacteraceae	D_5__Paracoccus	NA
denovo18079	D_0__Bacteria	D_1__Proteobacteria	D_2__Alphaproteobacteria	D_3__Rhodobacterales	D_4__Rhodobacteraceae	D_5__Paracoccus	NA
denovo26252	D_0__Bacteria	D_1__Proteobacteria	D_2__Alphaproteobacteria	D_3__Rhodobacterales	D_4__Rhodobacteraceae	D_5__Paracoccus	NA
denovo24429	D_0__Bacteria	D_1__Proteobacteria	D_2__Alphaproteobacteria	D_3__Rhodobacterales	D_4__Rhodobacteraceae	D_5__Paracoccus	Ambiguous_taxa
denovo20581	D_0__Bacteria	D_1__Proteobacteria	D_2__Alphaproteobacteria	D_3__Rhodobacterales	D_4__Rhodobacteraceae	NA	NA
denovo25184	D_0__Bacteria	D_1__Proteobacteria	D_2__Alphaproteobacteria	D_3__Rhodobacterales	D_4__Rhodobacteraceae	NA	NA
denovo16438	D_0__Bacteria	D_1__Proteobacteria	D_2__Alphaproteobacteria	D_3__Rhodobacterales	D_4__Rhodobacteraceae	D_5__Paracoccus	NA
denovo12106	D_0__Bacteria	D_1__Proteobacteria	D_2__Alphaproteobacteria	D_3__Rhodobacterales	D_4__Rhodobacteraceae	D_5__Paracoccus	NA
denovo8127	D_0__Bacteria	D_1__Proteobacteria	D_2__Alphaproteobacteria	D_3__Rhodobacterales	D_4__Rhodobacteraceae	D_5__Paracoccus	Ambiguous_taxa
denovo18204	D_0__Bacteria	D_1__Proteobacteria	D_2__Alphaproteobacteria	D_3__Rhodobacterales	D_4__Rhodobacteraceae	D_5__Paracoccus	NA
denovo21309	D_0__Bacteria	D_1__Proteobacteria	D_2__Alphaproteobacteria	D_3__Rhodobacterales	D_4__Rhodobacteraceae	D_5__Paracoccus	NA
denovo6441	D_0__Bacteria	D_1__Proteobacteria	D_2__Alphaproteobacteria	D_3__Rhodobacterales	D_4__Rhodobacteraceae	D_5__Paracoccus	NA
denovo32	D_0__Bacteria	D_1__Proteobacteria	D_2__Alphaproteobacteria	D_3__Rhodobacterales	D_4__Rhodobacteraceae	NA	NA
denovo14470	D_0__Bacteria	D_1__Proteobacteria	D_2__Alphaproteobacteria	D_3__Rhodobacterales	D_4__Rhodobacteraceae	NA	NA
denovo25940	D_0__Bacteria	D_1__Proteobacteria	D_2__Alphaproteobacteria	D_3__Rhodobacterales	D_4__Rhodobacteraceae	NA	NA
denovo17942	D_0__Bacteria	D_1__Proteobacteria	D_2__Alphaproteobacteria	D_3__Rhodobacterales	D_4__Rhodobacteraceae	NA	NA
denovo24457	D_0__Bacteria	D_1__Proteobacteria	D_2__Alphaproteobacteria	D_3__Rhodobacterales	D_4__Rhodobacteraceae	NA	NA
denovo16719	D_0__Bacteria	D_1__Proteobacteria	D_2__Alphaproteobacteria	D_3__Rhodobacterales	D_4__Rhodobacteraceae	D_5__Paracoccus	Ambiguous_taxa
denovo14902	D_0__Bacteria	D_1__Proteobacteria	D_2__Alphaproteobacteria	D_3__Rhodobacterales	D_4__Rhodobacteraceae	D_5__Paracoccus	Ambiguous_taxa
denovo3978	D_0__Bacteria	D_1__Proteobacteria	D_2__Alphaproteobacteria	D_3__Rhodobacterales	D_4__Rhodobacteraceae	D_5__Paracoccus	NA
denovo19097	D_0__Bacteria	D_1__Proteobacteria	D_2__Alphaproteobacteria	D_3__Rhodobacterales	D_4__Rhodobacteraceae	D_5__Paracoccus	NA
denovo16380	D_0__Bacteria	D_1__Proteobacteria	D_2__Alphaproteobacteria	D_3__Rhodobacterales	D_4__Rhodobacteraceae	D_5__Paracoccus	Ambiguous_taxa
denovo4394	D_0__Bacteria	D_1__Proteobacteria	D_2__Alphaproteobacteria	D_3__Rhodobacterales	D_4__Rhodobacteraceae	D_5__Paracoccus	NA
denovo2618	D_0__Bacteria	D_1__Proteobacteria	D_2__Alphaproteobacteria	D_3__Rhodobacterales	D_4__Rhodobacteraceae	D_5__Paracoccus	Ambiguous_taxa
denovo23726	D_0__Bacteria	D_1__Proteobacteria	D_2__Alphaproteobacteria	D_3__Rhodobacterales	D_4__Rhodobacteraceae	D_5__Paracoccus	Ambiguous_taxa
denovo20254	D_0__Bacteria	D_1__Proteobacteria	D_2__Alphaproteobacteria	D_3__Rhodobacterales	D_4__Rhodobacteraceae	D_5__Paracoccus	NA
denovo19534	D_0__Bacteria	D_1__Proteobacteria	D_2__Alphaproteobacteria	D_3__Rhodobacterales	D_4__Rhodobacteraceae	D_5__Paracoccus	NA
denovo20909	D_0__Bacteria	D_1__Proteobacteria	D_2__Alphaproteobacteria	D_3__Rhodobacterales	D_4__Rhodobacteraceae	D_5__Paracoccus	Ambiguous_taxa
denovo24448	D_0__Bacteria	D_1__Proteobacteria	D_2__Alphaproteobacteria	D_3__Rhodobacterales	D_4__Rhodobacteraceae	D_5__Paracoccus	NA
denovo6974	D_0__Bacteria	D_1__Proteobacteria	D_2__Alphaproteobacteria	D_3__Rhodobacterales	D_4__Rhodobacteraceae	NA	NA
denovo18007	D_0__Bacteria	D_1__Proteobacteria	D_2__Alphaproteobacteria	D_3__Rhodobacterales	D_4__Rhodobacteraceae	D_5__Paracoccus	NA
denovo22363	D_0__Bacteria	D_1__Proteobacteria	D_2__Alphaproteobacteria	D_3__Rhodobacterales	D_4__Rhodobacteraceae	D_5__Paracoccus	Ambiguous_taxa
denovo13569	D_0__Bacteria	D_1__Proteobacteria	D_2__Alphaproteobacteria	D_3__Rhodobacterales	D_4__Rhodobacteraceae	D_5__Paracoccus	NA
denovo19452	D_0__Bacteria	D_1__Proteobacteria	D_2__Alphaproteobacteria	D_3__Rhodobacterales	D_4__Rhodobacteraceae	D_5__Paracoccus	Ambiguous_taxa
denovo19240	D_0__Bacteria	D_1__Proteobacteria	D_2__Alphaproteobacteria	D_3__Rhodobacterales	D_4__Rhodobacteraceae	D_5__Paracoccus	Ambiguous_taxa
denovo4720	D_0__Bacteria	D_1__Proteobacteria	D_2__Alphaproteobacteria	D_3__Rhodobacterales	D_4__Rhodobacteraceae	D_5__Paracoccus	NA
denovo23635	D_0__Bacteria	D_1__Proteobacteria	D_2__Alphaproteobacteria	D_3__Rhodobacterales	D_4__Rhodobacteraceae	D_5__Paracoccus	NA
denovo12221	D_0__Bacteria	D_1__Proteobacteria	D_2__Alphaproteobacteria	D_3__Rhodobacterales	D_4__Rhodobacteraceae	D_5__Paracoccus	NA
denovo25479	D_0__Bacteria	D_1__Proteobacteria	D_2__Alphaproteobacteria	D_3__Rhodobacterales	D_4__Rhodobacteraceae	D_5__Paracoccus	NA
denovo8114	D_0__Bacteria	D_1__Proteobacteria	D_2__Alphaproteobacteria	D_3__Rhodobacterales	D_4__Rhodobacteraceae	D_5__Paracoccus	Ambiguous_taxa
denovo4396	D_0__Bacteria	D_1__Proteobacteria	D_2__Alphaproteobacteria	D_3__Rhodobacterales	D_4__Rhodobacteraceae	D_5__Paracoccus	Ambiguous_taxa
denovo26148	D_0__Bacteria	D_1__Proteobacteria	D_2__Alphaproteobacteria	D_3__Rhodobacterales	D_4__Rhodobacteraceae	D_5__Paracoccus	Ambiguous_taxa
denovo22434	D_0__Bacteria	D_1__Proteobacteria	D_2__Alphaproteobacteria	D_3__Rhodobacterales	D_4__Rhodobacteraceae	D_5__Paracoccus	NA
denovo10618	D_0__Bacteria	D_1__Proteobacteria	D_2__Alphaproteobacteria	D_3__Rhodobacterales	D_4__Rhodobacteraceae	D_5__Paracoccus	Ambiguous_taxa
denovo25913	D_0__Bacteria	D_1__Proteobacteria	D_2__Alphaproteobacteria	D_3__Rhodobacterales	D_4__Rhodobacteraceae	NA	NA
denovo5982	D_0__Bacteria	D_1__Proteobacteria	D_2__Alphaproteobacteria	D_3__Rhodobacterales	D_4__Rhodobacteraceae	NA	NA
denovo8884	D_0__Bacteria	D_1__Proteobacteria	D_2__Alphaproteobacteria	D_3__Rhodobacterales	D_4__Rhodobacteraceae	D_5__Paracoccus	NA
denovo6213	D_0__Bacteria	D_1__Proteobacteria	D_2__Alphaproteobacteria	D_3__Rhodobacterales	D_4__Rhodobacteraceae	D_5__Paracoccus	NA
denovo13765	D_0__Bacteria	D_1__Proteobacteria	D_2__Alphaproteobacteria	D_3__Rhodobacterales	D_4__Rhodobacteraceae	NA	NA
denovo17521	D_0__Bacteria	D_1__Proteobacteria	D_2__Alphaproteobacteria	D_3__Rhodobacterales	D_4__Rhodobacteraceae	D_5__Paracoccus	NA
denovo24882	D_0__Bacteria	D_1__Proteobacteria	D_2__Alphaproteobacteria	D_3__Rhodobacterales	D_4__Rhodobacteraceae	NA	NA
denovo172	D_0__Bacteria	D_1__Proteobacteria	D_2__Alphaproteobacteria	D_3__Rhodobacterales	D_4__Rhodobacteraceae	NA	NA
denovo17223	D_0__Bacteria	D_1__Proteobacteria	D_2__Alphaproteobacteria	D_3__Rhodobacterales	D_4__Rhodobacteraceae	NA	NA
denovo22970	D_0__Bacteria	D_1__Proteobacteria	D_2__Alphaproteobacteria	D_3__Rhodobacterales	D_4__Rhodobacteraceae	NA	NA
denovo14750	D_0__Bacteria	D_1__Proteobacteria	D_2__Alphaproteobacteria	D_3__Rhodobacterales	D_4__Rhodobacteraceae	NA	NA
denovo9631	D_0__Bacteria	D_1__Proteobacteria	D_2__Alphaproteobacteria	D_3__Rhodobacterales	D_4__Rhodobacteraceae	NA	NA
denovo19668	D_0__Bacteria	D_1__Proteobacteria	D_2__Alphaproteobacteria	D_3__Rhodobacterales	D_4__Rhodobacteraceae	NA	NA
denovo16856	D_0__Bacteria	D_1__Proteobacteria	D_2__Alphaproteobacteria	D_3__Rhodobacterales	D_4__Rhodobacteraceae	NA	NA
denovo18977	D_0__Bacteria	D_1__Proteobacteria	D_2__Alphaproteobacteria	D_3__Rhodobacterales	D_4__Rhodobacteraceae	D_5__Paracoccus	Ambiguous_taxa
denovo17865	D_0__Bacteria	D_1__Proteobacteria	D_2__Alphaproteobacteria	D_3__Rhodobacterales	D_4__Rhodobacteraceae	D_5__Paracoccus	Ambiguous_taxa
denovo10581	D_0__Bacteria	D_1__Proteobacteria	D_2__Alphaproteobacteria	D_3__Rhodobacterales	D_4__Rhodobacteraceae	D_5__Paracoccus	NA
denovo11138	D_0__Bacteria	D_1__Proteobacteria	D_2__Alphaproteobacteria	D_3__Rhodobacterales	D_4__Rhodobacteraceae	D_5__Paracoccus	Ambiguous_taxa
denovo6381	D_0__Bacteria	D_1__Proteobacteria	D_2__Alphaproteobacteria	D_3__Rhodobacterales	D_4__Rhodobacteraceae	NA	NA
denovo12181	D_0__Bacteria	D_1__Proteobacteria	D_2__Alphaproteobacteria	D_3__Rhodobacterales	D_4__Rhodobacteraceae	D_5__Paracoccus	NA
denovo24832	D_0__Bacteria	D_1__Proteobacteria	D_2__Alphaproteobacteria	D_3__Rhodobacterales	D_4__Rhodobacteraceae	D_5__Paracoccus	NA
denovo20470	D_0__Bacteria	D_1__Proteobacteria	D_2__Alphaproteobacteria	D_3__Rhodobacterales	D_4__Rhodobacteraceae	D_5__Paracoccus	Ambiguous_taxa
denovo19532	D_0__Bacteria	D_1__Proteobacteria	D_2__Alphaproteobacteria	D_3__Rhodobacterales	D_4__Rhodobacteraceae	D_5__Paracoccus	Ambiguous_taxa
denovo25890	D_0__Bacteria	D_1__Proteobacteria	D_2__Alphaproteobacteria	D_3__Rhodobacterales	D_4__Rhodobacteraceae	D_5__Paracoccus	NA
denovo5076	D_0__Bacteria	D_1__Proteobacteria	D_2__Alphaproteobacteria	D_3__Rhodobacterales	D_4__Rhodobacteraceae	D_5__Paracoccus	NA
denovo11659	D_0__Bacteria	D_1__Proteobacteria	D_2__Alphaproteobacteria	D_3__Rhodobacterales	D_4__Rhodobacteraceae	D_5__Paracoccus	Ambiguous_taxa
denovo16371	D_0__Bacteria	D_1__Proteobacteria	D_2__Alphaproteobacteria	D_3__Rhodobacterales	D_4__Rhodobacteraceae	D_5__Paracoccus	Ambiguous_taxa
denovo7464	D_0__Bacteria	D_1__Proteobacteria	D_2__Alphaproteobacteria	D_3__Rhodobacterales	D_4__Rhodobacteraceae	D_5__Paracoccus	NA
denovo25460	D_0__Bacteria	D_1__Proteobacteria	D_2__Alphaproteobacteria	D_3__Rhodobacterales	D_4__Rhodobacteraceae	D_5__Paracoccus	Ambiguous_taxa
denovo7167	D_0__Bacteria	D_1__Proteobacteria	D_2__Alphaproteobacteria	D_3__Rhodobacterales	D_4__Rhodobacteraceae	D_5__Paracoccus	NA
denovo7044	D_0__Bacteria	D_1__Proteobacteria	D_2__Alphaproteobacteria	D_3__Rhodobacterales	D_4__Rhodobacteraceae	D_5__Paracoccus	Ambiguous_taxa
denovo25125	D_0__Bacteria	D_1__Proteobacteria	D_2__Alphaproteobacteria	D_3__Rhodobacterales	D_4__Rhodobacteraceae	D_5__Paracoccus	Ambiguous_taxa
denovo17522	D_0__Bacteria	D_1__Proteobacteria	D_2__Alphaproteobacteria	D_3__Rhodobacterales	D_4__Rhodobacteraceae	D_5__Paracoccus	Ambiguous_taxa
denovo15743	D_0__Bacteria	D_1__Proteobacteria	D_2__Alphaproteobacteria	D_3__Rhodobacterales	D_4__Rhodobacteraceae	D_5__Paracoccus	Ambiguous_taxa
denovo14277	D_0__Bacteria	D_1__Proteobacteria	D_2__Alphaproteobacteria	D_3__Rhodobacterales	D_4__Rhodobacteraceae	D_5__Paracoccus	Ambiguous_taxa
denovo2132	D_0__Bacteria	D_1__Proteobacteria	D_2__Alphaproteobacteria	D_3__Rhodobacterales	D_4__Rhodobacteraceae	D_5__Paracoccus	NA
denovo5308	D_0__Bacteria	D_1__Proteobacteria	D_2__Alphaproteobacteria	D_3__Rhodobacterales	D_4__Rhodobacteraceae	D_5__Paracoccus	D_6__uncultured bacterium
denovo26177	D_0__Bacteria	D_1__Proteobacteria	D_2__Alphaproteobacteria	D_3__Rhodobacterales	D_4__Rhodobacteraceae	D_5__Paracoccus	Ambiguous_taxa
denovo13123	D_0__Bacteria	D_1__Proteobacteria	D_2__Alphaproteobacteria	D_3__Rhodobacterales	D_4__Rhodobacteraceae	D_5__Paracoccus	Ambiguous_taxa
denovo13957	D_0__Bacteria	D_1__Proteobacteria	D_2__Alphaproteobacteria	D_3__Rhodobacterales	D_4__Rhodobacteraceae	D_5__Paracoccus	Ambiguous_taxa
denovo21818	D_0__Bacteria	D_1__Proteobacteria	D_2__Alphaproteobacteria	D_3__Rhodobacterales	D_4__Rhodobacteraceae	D_5__Paracoccus	Ambiguous_taxa
denovo16781	D_0__Bacteria	D_1__Proteobacteria	D_2__Alphaproteobacteria	D_3__Rhodobacterales	D_4__Rhodobacteraceae	D_5__Paracoccus	Ambiguous_taxa
denovo18383	D_0__Bacteria	D_1__Proteobacteria	D_2__Alphaproteobacteria	D_3__Rhodobacterales	D_4__Rhodobacteraceae	D_5__Paracoccus	Ambiguous_taxa
denovo5027	D_0__Bacteria	D_1__Proteobacteria	D_2__Alphaproteobacteria	D_3__Rhodobacterales	D_4__Rhodobacteraceae	D_5__Paracoccus	NA
denovo14916	D_0__Bacteria	D_1__Proteobacteria	D_2__Alphaproteobacteria	D_3__Rhodobacterales	D_4__Rhodobacteraceae	D_5__Paracoccus	Ambiguous_taxa
denovo19868	D_0__Bacteria	D_1__Proteobacteria	D_2__Alphaproteobacteria	D_3__Rhodobacterales	D_4__Rhodobacteraceae	D_5__Paracoccus	Ambiguous_taxa
denovo23025	D_0__Bacteria	D_1__Proteobacteria	D_2__Alphaproteobacteria	D_3__Rhodobacterales	D_4__Rhodobacteraceae	D_5__Paracoccus	Ambiguous_taxa
denovo10852	D_0__Bacteria	D_1__Proteobacteria	D_2__Alphaproteobacteria	D_3__Rhodobacterales	D_4__Rhodobacteraceae	D_5__Paracoccus	Ambiguous_taxa
denovo2946	D_0__Bacteria	D_1__Proteobacteria	D_2__Alphaproteobacteria	D_3__Rhodobacterales	D_4__Rhodobacteraceae	D_5__Paracoccus	Ambiguous_taxa
denovo11389	D_0__Bacteria	D_1__Proteobacteria	D_2__Alphaproteobacteria	D_3__Rhodobacterales	D_4__Rhodobacteraceae	D_5__Paracoccus	Ambiguous_taxa
denovo2789	D_0__Bacteria	D_1__Proteobacteria	D_2__Alphaproteobacteria	D_3__Rhodobacterales	D_4__Rhodobacteraceae	D_5__Paracoccus	Ambiguous_taxa
denovo16537	D_0__Bacteria	D_1__Proteobacteria	D_2__Alphaproteobacteria	D_3__Rhodobacterales	D_4__Rhodobacteraceae	D_5__Paracoccus	Ambiguous_taxa
denovo19327	D_0__Bacteria	D_1__Proteobacteria	D_2__Alphaproteobacteria	D_3__Rhodobacterales	D_4__Rhodobacteraceae	D_5__Paracoccus	Ambiguous_taxa
denovo4174	D_0__Bacteria	D_1__Proteobacteria	D_2__Alphaproteobacteria	D_3__Rhodobacterales	D_4__Rhodobacteraceae	D_5__Paracoccus	Ambiguous_taxa
denovo3269	D_0__Bacteria	D_1__Proteobacteria	D_2__Alphaproteobacteria	D_3__Rhodobacterales	D_4__Rhodobacteraceae	D_5__Paracoccus	Ambiguous_taxa
denovo1947	D_0__Bacteria	D_1__Proteobacteria	D_2__Alphaproteobacteria	D_3__Rhodobacterales	D_4__Rhodobacteraceae	D_5__Paracoccus	NA
denovo12935	D_0__Bacteria	D_1__Proteobacteria	D_2__Alphaproteobacteria	D_3__Rhodobacterales	D_4__Rhodobacteraceae	D_5__Paracoccus	NA
denovo7311	D_0__Bacteria	D_1__Proteobacteria	D_2__Alphaproteobacteria	D_3__Rhodobacterales	D_4__Rhodobacteraceae	D_5__Paracoccus	Ambiguous_taxa
denovo2093	D_0__Bacteria	D_1__Proteobacteria	D_2__Alphaproteobacteria	D_3__Rhodobacterales	D_4__Rhodobacteraceae	D_5__Paracoccus	NA
denovo24153	D_0__Bacteria	D_1__Proteobacteria	D_2__Alphaproteobacteria	D_3__Rhodobacterales	D_4__Rhodobacteraceae	D_5__Paracoccus	NA
denovo2660	D_0__Bacteria	D_1__Proteobacteria	D_2__Alphaproteobacteria	D_3__Rhodobacterales	D_4__Rhodobacteraceae	D_5__Paracoccus	Ambiguous_taxa
denovo2151	D_0__Bacteria	D_1__Proteobacteria	D_2__Alphaproteobacteria	D_3__Rhodobacterales	D_4__Rhodobacteraceae	D_5__Paracoccus	NA
denovo13782	D_0__Bacteria	D_1__Proteobacteria	D_2__Alphaproteobacteria	D_3__Rhodobacterales	D_4__Rhodobacteraceae	D_5__Paracoccus	NA
denovo26090	D_0__Bacteria	D_1__Proteobacteria	D_2__Alphaproteobacteria	D_3__Rhodobacterales	D_4__Rhodobacteraceae	D_5__Paracoccus	D_6__uncultured bacterium
denovo2688	D_0__Bacteria	D_1__Proteobacteria	D_2__Alphaproteobacteria	D_3__Rhodobacterales	D_4__Rhodobacteraceae	D_5__Paracoccus	NA
denovo595	D_0__Bacteria	D_1__Proteobacteria	D_2__Alphaproteobacteria	D_3__Rhodobacterales	D_4__Rhodobacteraceae	NA	NA
denovo14970	D_0__Bacteria	D_1__Proteobacteria	D_2__Alphaproteobacteria	D_3__Rhodobacterales	D_4__Rhodobacteraceae	NA	NA
denovo9954	D_0__Bacteria	D_1__Proteobacteria	D_2__Alphaproteobacteria	D_3__Rhodobacterales	D_4__Rhodobacteraceae	D_5__Paracoccus	NA
denovo6150	D_0__Bacteria	D_1__Proteobacteria	D_2__Alphaproteobacteria	D_3__Rhodobacterales	D_4__Rhodobacteraceae	NA	NA
denovo16636	D_0__Bacteria	D_1__Proteobacteria	D_2__Alphaproteobacteria	D_3__Rhodobacterales	D_4__Rhodobacteraceae	NA	NA
denovo18660	D_0__Bacteria	D_1__Proteobacteria	D_2__Alphaproteobacteria	D_3__Rhodobacterales	D_4__Rhodobacteraceae	NA	NA
denovo12885	D_0__Bacteria	D_1__Proteobacteria	D_2__Alphaproteobacteria	D_3__Rhodobacterales	D_4__Rhodobacteraceae	NA	NA
denovo15626	D_0__Bacteria	D_1__Proteobacteria	D_2__Alphaproteobacteria	D_3__Rhodobacterales	D_4__Rhodobacteraceae	NA	NA
denovo278	D_0__Bacteria	D_1__Proteobacteria	D_2__Alphaproteobacteria	D_3__Rhodobacterales	D_4__Rhodobacteraceae	NA	NA
denovo3655	D_0__Bacteria	D_1__Proteobacteria	D_2__Alphaproteobacteria	D_3__Rhodobacterales	D_4__Rhodobacteraceae	NA	NA
denovo3575	D_0__Bacteria	D_1__Proteobacteria	D_2__Alphaproteobacteria	D_3__Rhodobacterales	D_4__Rhodobacteraceae	D_5__Paracoccus	Ambiguous_taxa
denovo1134	D_0__Bacteria	D_1__Proteobacteria	D_2__Alphaproteobacteria	D_3__Rhodobacterales	D_4__Rhodobacteraceae	D_5__Paracoccus	Ambiguous_taxa
denovo23212	D_0__Bacteria	D_1__Proteobacteria	D_2__Alphaproteobacteria	D_3__Rhodobacterales	D_4__Rhodobacteraceae	D_5__Paracoccus	Ambiguous_taxa
denovo16098	D_0__Bacteria	D_1__Proteobacteria	D_2__Alphaproteobacteria	D_3__Rhodobacterales	D_4__Rhodobacteraceae	D_5__Paracoccus	D_6__uncultured bacterium
denovo2545	D_0__Bacteria	D_1__Proteobacteria	D_2__Alphaproteobacteria	D_3__Rhodobacterales	D_4__Rhodobacteraceae	NA	NA
denovo6568	D_0__Bacteria	D_1__Proteobacteria	D_2__Alphaproteobacteria	D_3__Rhodobacterales	D_4__Rhodobacteraceae	D_5__Paracoccus	Ambiguous_taxa
denovo17318	D_0__Bacteria	D_1__Proteobacteria	D_2__Alphaproteobacteria	D_3__Rhodobacterales	D_4__Rhodobacteraceae	NA	NA
denovo7013	D_0__Bacteria	D_1__Proteobacteria	D_2__Alphaproteobacteria	D_3__Rhodobacterales	D_4__Rhodobacteraceae	D_5__Paracoccus	Ambiguous_taxa
denovo9299	D_0__Bacteria	D_1__Proteobacteria	D_2__Alphaproteobacteria	D_3__Rhodobacterales	D_4__Rhodobacteraceae	D_5__Paracoccus	Ambiguous_taxa
denovo2906	D_0__Bacteria	D_1__Proteobacteria	D_2__Alphaproteobacteria	D_3__Rhodobacterales	D_4__Rhodobacteraceae	NA	NA
denovo14343	D_0__Bacteria	D_1__Proteobacteria	D_2__Alphaproteobacteria	D_3__Rhodobacterales	D_4__Rhodobacteraceae	NA	NA
denovo5804	D_0__Bacteria	D_1__Proteobacteria	D_2__Alphaproteobacteria	D_3__Rhodobacterales	D_4__Rhodobacteraceae	D_5__Paracoccus	Ambiguous_taxa
denovo25989	D_0__Bacteria	D_1__Proteobacteria	D_2__Alphaproteobacteria	D_3__Rhodobacterales	D_4__Rhodobacteraceae	D_5__Paracoccus	Ambiguous_taxa
denovo16861	D_0__Bacteria	D_1__Proteobacteria	D_2__Alphaproteobacteria	D_3__Rhodobacterales	D_4__Rhodobacteraceae	NA	NA
denovo24042	D_0__Bacteria	D_1__Proteobacteria	D_2__Alphaproteobacteria	D_3__Rhodobacterales	D_4__Rhodobacteraceae	D_5__Paracoccus	Ambiguous_taxa
denovo21970	D_0__Bacteria	D_1__Proteobacteria	D_2__Alphaproteobacteria	D_3__Rhodobacterales	D_4__Rhodobacteraceae	D_5__Paracoccus	NA
denovo20812	D_0__Bacteria	D_1__Proteobacteria	D_2__Alphaproteobacteria	D_3__Rhodobacterales	D_4__Rhodobacteraceae	NA	NA
denovo15396	D_0__Bacteria	D_1__Proteobacteria	D_2__Alphaproteobacteria	D_3__Rhodobacterales	D_4__Rhodobacteraceae	D_5__Paracoccus	Ambiguous_taxa
denovo5821	D_0__Bacteria	D_1__Proteobacteria	D_2__Alphaproteobacteria	NA	NA	NA	NA
denovo1217	D_0__Bacteria	D_1__Proteobacteria	D_2__Alphaproteobacteria	D_3__Rhodobacterales	D_4__Rhodobacteraceae	D_5__Paracoccus	Ambiguous_taxa
denovo2478	D_0__Bacteria	D_1__Proteobacteria	D_2__Alphaproteobacteria	D_3__Rhodobacterales	D_4__Rhodobacteraceae	D_5__Paracoccus	Ambiguous_taxa
denovo20685	D_0__Bacteria	D_1__Proteobacteria	D_2__Alphaproteobacteria	D_3__Rhodobacterales	D_4__Rhodobacteraceae	D_5__Paracoccus	NA
denovo4918	D_0__Bacteria	D_1__Proteobacteria	D_2__Alphaproteobacteria	D_3__Rhodobacterales	D_4__Rhodobacteraceae	D_5__Paracoccus	Ambiguous_taxa
denovo14621	D_0__Bacteria	D_1__Proteobacteria	D_2__Alphaproteobacteria	D_3__Rhodobacterales	D_4__Rhodobacteraceae	NA	NA
denovo25040	D_0__Bacteria	D_1__Proteobacteria	D_2__Alphaproteobacteria	D_3__Rhodobacterales	D_4__Rhodobacteraceae	NA	NA
denovo887	D_0__Bacteria	D_1__Proteobacteria	D_2__Alphaproteobacteria	D_3__Rhodobacterales	D_4__Rhodobacteraceae	D_5__Paracoccus	Ambiguous_taxa
denovo5159	D_0__Bacteria	D_1__Proteobacteria	D_2__Alphaproteobacteria	D_3__Rhodobacterales	D_4__Rhodobacteraceae	NA	NA
denovo21336	D_0__Bacteria	D_1__Proteobacteria	D_2__Alphaproteobacteria	D_3__Rhodobacterales	D_4__Rhodobacteraceae	NA	NA
denovo16629	D_0__Bacteria	D_1__Proteobacteria	D_2__Alphaproteobacteria	D_3__Rhodobacterales	D_4__Rhodobacteraceae	D_5__Paracoccus	Ambiguous_taxa
denovo21975	D_0__Bacteria	D_1__Proteobacteria	D_2__Alphaproteobacteria	D_3__Rhodobacterales	D_4__Rhodobacteraceae	D_5__Paracoccus	Ambiguous_taxa
denovo5989	D_0__Bacteria	D_1__Proteobacteria	D_2__Alphaproteobacteria	D_3__Rhodobacterales	D_4__Rhodobacteraceae	D_5__Paracoccus	Ambiguous_taxa
denovo3034	D_0__Bacteria	D_1__Proteobacteria	D_2__Alphaproteobacteria	D_3__Rhodobacterales	D_4__Rhodobacteraceae	D_5__Paracoccus	Ambiguous_taxa
denovo13866	D_0__Bacteria	D_1__Proteobacteria	D_2__Alphaproteobacteria	D_3__Rhodobacterales	D_4__Rhodobacteraceae	D_5__Paracoccus	NA
denovo24277	D_0__Bacteria	D_1__Proteobacteria	D_2__Alphaproteobacteria	D_3__Rhodobacterales	D_4__Rhodobacteraceae	D_5__Paracoccus	Ambiguous_taxa
denovo16710	D_0__Bacteria	D_1__Proteobacteria	D_2__Alphaproteobacteria	D_3__Rhodobacterales	D_4__Rhodobacteraceae	D_5__Paracoccus	Ambiguous_taxa
denovo14822	D_0__Bacteria	D_1__Proteobacteria	D_2__Alphaproteobacteria	D_3__Rhodobacterales	D_4__Rhodobacteraceae	D_5__Paracoccus	Ambiguous_taxa
denovo4054	D_0__Bacteria	D_1__Proteobacteria	D_2__Alphaproteobacteria	D_3__Rhodobacterales	D_4__Rhodobacteraceae	D_5__Paracoccus	Ambiguous_taxa
denovo10895	D_0__Bacteria	D_1__Proteobacteria	D_2__Alphaproteobacteria	D_3__Rhodobacterales	D_4__Rhodobacteraceae	D_5__Paracoccus	Ambiguous_taxa
denovo24769	D_0__Bacteria	D_1__Proteobacteria	D_2__Alphaproteobacteria	D_3__Rhodobacterales	D_4__Rhodobacteraceae	D_5__Paracoccus	Ambiguous_taxa
denovo3316	D_0__Bacteria	D_1__Proteobacteria	D_2__Alphaproteobacteria	D_3__Rhodobacterales	D_4__Rhodobacteraceae	D_5__Paracoccus	Ambiguous_taxa
denovo4211	D_0__Bacteria	D_1__Proteobacteria	D_2__Alphaproteobacteria	D_3__Rhodobacterales	D_4__Rhodobacteraceae	Ambiguous_taxa	NA
denovo25300	D_0__Bacteria	D_1__Proteobacteria	D_2__Alphaproteobacteria	D_3__Rhodobacterales	D_4__Rhodobacteraceae	D_5__Paracoccus	Ambiguous_taxa
denovo12931	D_0__Bacteria	D_1__Proteobacteria	D_2__Alphaproteobacteria	D_3__Rhodobacterales	D_4__Rhodobacteraceae	D_5__Paracoccus	Ambiguous_taxa
denovo20410	D_0__Bacteria	D_1__Proteobacteria	D_2__Alphaproteobacteria	D_3__Rhodobacterales	D_4__Rhodobacteraceae	D_5__Paracoccus	Ambiguous_taxa
denovo16890	D_0__Bacteria	D_1__Proteobacteria	D_2__Alphaproteobacteria	D_3__Rhodobacterales	D_4__Rhodobacteraceae	D_5__Paracoccus	Ambiguous_taxa
denovo14547	D_0__Bacteria	D_1__Proteobacteria	D_2__Alphaproteobacteria	D_3__Rhodobacterales	D_4__Rhodobacteraceae	D_5__Falsirhodobacter	Ambiguous_taxa
denovo6684	D_0__Bacteria	D_1__Proteobacteria	D_2__Alphaproteobacteria	D_3__Rhodobacterales	D_4__Rhodobacteraceae	D_5__Falsirhodobacter	Ambiguous_taxa
denovo5323	D_0__Bacteria	D_1__Proteobacteria	D_2__Alphaproteobacteria	D_3__Rhodobacterales	D_4__Rhodobacteraceae	NA	NA
denovo9646	D_0__Bacteria	D_1__Proteobacteria	D_2__Alphaproteobacteria	D_3__Rhodobacterales	D_4__Rhodobacteraceae	NA	NA
denovo1354	D_0__Bacteria	D_1__Proteobacteria	D_2__Alphaproteobacteria	D_3__Rhodobacterales	D_4__Rhodobacteraceae	NA	NA
denovo17015	D_0__Bacteria	D_1__Proteobacteria	D_2__Alphaproteobacteria	D_3__Rhodobacterales	D_4__Rhodobacteraceae	NA	NA
denovo4985	D_0__Bacteria	D_1__Proteobacteria	D_2__Alphaproteobacteria	D_3__Rhodobacterales	D_4__Rhodobacteraceae	D_5__Rhodobacter	D_6__uncultured bacterium
denovo18581	D_0__Bacteria	D_1__Proteobacteria	D_2__Alphaproteobacteria	D_3__Rhodobacterales	D_4__Rhodobacteraceae	D_5__Falsirhodobacter	Ambiguous_taxa
denovo23863	D_0__Bacteria	D_1__Proteobacteria	D_2__Alphaproteobacteria	D_3__Rhodobacterales	D_4__Rhodobacteraceae	D_5__Falsirhodobacter	Ambiguous_taxa
denovo901	D_0__Bacteria	D_1__Proteobacteria	D_2__Alphaproteobacteria	D_3__Rhodobacterales	D_4__Rhodobacteraceae	NA	NA
denovo10722	D_0__Bacteria	D_1__Proteobacteria	D_2__Alphaproteobacteria	D_3__Rhodobacterales	D_4__Rhodobacteraceae	NA	NA
[truncated: 20,973 more rows]
